# Supplementary material for: Reading and writing of mRNA m6A modification orchestrate maternal-to-zygotic transition in mice
Source: Genome Biol. 2023 Apr 6;24:67. doi: 10.1186/s13059-023-02918-9 (PMC10080794; doi:10.1186/s13059-023-02918-9)
Supplement: Supplementary file 2 — Additional file 2: Table S1. The processed SLIM-seq, RNA-seq and proteomics data. [file 13059_2023_2918_MOESM2_ESM.xlsx]

## Sheet: mRNA(counts)
	MII_1_Input	MII_2_Input	MII_3_Input	L1C_1_Input	L1C_2_Input	L1C_3_Input	L2C_1_Input	L2C_2_Input	L2C_3_Input
0610009B22Rik	56	53	61	979	674	757	88	69	142
0610010F05Rik	1218	1002	1050.41	566	375.005	422.077	270.018	158	295.328
0610010K14Rik	162.379	165.275	169.243	416.847	368.505	440.235	705.203	655.334	1004.73
0610012G03Rik	832	780	668	441.203	658	462.1	6274	4760	10512
0610030E20Rik	393.1	362.109	384.415	211.152	165.691	176.011	347.381	279.071	452.593
0610040J01Rik	845.015	747.263	632.354	1728.25	1569.98	1655.65	2896.97	2092.6	3875.97
1110002E22Rik	0	0	0	7.88967	3	7.00001	0	0	0
1110004F10Rik	184.12	201.086	150.268	199.456	150.6	105.929	542.446	292.687	742.54
1110008P14Rik	126.384	115.459	124.28	54.0368	125.921	83.416	492.449	375.497	778.629
1110012L19Rik	1984.77	1299	1304.79	1918.9	1402.89	1496.63	131	106	210.999
1110017D15Rik	0	0	0	0	0	0	25.3677	7	42
1110032A03Rik	48.8868	45.1334	40.8224	172.213	129.649	74.3175	125.969	55.2145	176.068
1110038F14Rik	217	239	251	197	278	205	2775	1939	4157
1110051M20Rik	388.083	269.07	279.483	242.88	246.876	222.802	264.538	178.375	351.619
1110059E24Rik	318.009	288.098	230	1347.53	1036.8	732.064	872.274	477	1075.41
1110059G10Rik	285	328	270	143	105	83	279.389	154.197	280.381
1110065P20Rik	99.3166	96.5868	92.792	69.9181	105.789	71.6916	99.1109	103.965	174.883
1190005I06Rik	2973.87	3526.06	3295.33	496.993	1377.31	744.858	2328.95	1474.96	3676.85
1190007I07Rik	148	187	161	88	96	86	39	42	64.0126
1300017J02Rik	5.00215	9.0087	7.00363	23.0022	18.0734	17.0345	222.324	137.203	299.147
1500009C09Rik	50	25	29	20	27.0001	30	130	93	198.001
1500009L16Rik	7.00325	8	5	20	8.00182	18	0	0	0
1500011B03Rik	2903	2238	1900	2625	2542	2449.5	803	662	1312
1520401A03Rik	0	0	0	0	0	0	9	14	18
1600002K03Rik	0	0	0	10	11	3	356	295	490.008
1600012H06Rik	90.9543	59.9158	56	91.4988	50	32	2743	1862.85	3704.97
1600014C10Rik	17	9	7	0	0	0	51.5215	32.8393	78.0212
1700001C02Rik	0	0	0	0	0	0	5	3	9.00042
1700001C19Rik	0	0	0	8.77607	6.33184	13.8431	48.9239	50.9386	81.7189
1700001F09Rik	12.3891	6.66464	4	3.28172	3	3	0	0	0
1700001K19Rik	0	0	0	4.00046	2.00011	1.00075	85.2464	59.0057	132.1
1700001L19Rik	110.004	59	49	128.205	112	84	37.3248	31.4201	66.5031
1700001O22Rik	0	0	0	8	6	2	544	457	868
1700001P01Rik	0	0	0	0	0	0	5	9	21
1700003E16Rik	0	0	0	2	2	3	31	24	59.0615
1700007K13Rik	0	0	0	8	5	8	4	3	12
1700008O03Rik	0	0	0	7.00051	7	5.71866	5.50639	2	10.2676
1700010I14Rik	763.473	675.661	535.502	447.598	405.018	469.379	94.1779	101.261	123.328
1700011L22Rik	0	0	0	0	0	0	4.99751	4.00277	9.75199
1700012A03Rik	4	6	4	18	11	27	0	0	0
1700012B07Rik	2	6	2	14.8325	5.06807	8.00192	3.00861	4	5.77835
1700012B09Rik	0	0	0	0	0	0	7	6	18
1700012P22Rik	14.0235	11	8	45	21	39	24.0079	14	34.0014
1700013F07Rik	0	0	0	15.9795	4.61744	2.76983	0	0	0
1700013H16Rik	0	0	0	10	10	8	3170	1913	3145.2
1700014D04Rik	0	0	0	11.1167	10.5261	11.1673	0	0	0
1700015F17Rik	0	0	0	3.00219	6.00514	2.00069	3.69051	3.03172	4.0484
1700015G11Rik	3	3	3	0	0	0	3	2	4
1700016C15Rik	2	3	2	13.0381	19.0636	12	10.0078	17.0476	24.0501
1700016D06Rik	138.086	95.1088	62.6823	65.7139	49.0367	53.0032	118.149	89.195	144.375
1700016H13Rik	146	147	105	120	93	123	163	115	193
1700016K19Rik	0	0	0	0	0	0	3	2	6
1700017B05Rik	239	236	203	591	891	587	6795	5521	10402
1700018B08Rik	271.787	196.336	201.003	73.4933	111.783	92.7917	0	0	0
1700019A02Rik	1.14297	2.1761	2.31224	2	9.37496	5.24499	6.00085	15.0662	17.8816
1700019D03Rik	388.077	297.056	177.003	240.577	142.476	137.323	91.7318	56.9081	109.663
1700021F05Rik	91.9766	68.2595	63.2925	129.294	80.0929	80.0989	2504.73	2297.61	3556.38
1700021F07Rik	13	2	3	22	53	25	4	5.80771	8.00419
1700022I11Rik	0	0	0	74.2933	64.621	62.2367	371.449	612.671	547.907
1700024B05Rik	29.7474	26.2841	35.7983	58.0658	35.6691	19.6159	14.1834	19.5332	21.7529
1700025C18Rik	11	5	4	0	0	0	0	0	0
1700025G04Rik	850.11	569.052	573.085	1071.78	698.265	654.516	422.877	235.398	582.89
1700028J19Rik	81.1784	51	61	66	36.172	63.489	18	20	32.0031
1700028K03Rik	183.802	160.391	125.692	163.579	83.9482	79.6271	39.5451	23.9717	43.993
1700028P14Rik	32.4933	33.9246	15.0571	49.1699	40.1427	49.1531	28.7378	26.1867	31.4095
1700029F12Rik	13.0269	14	23.0113	64.5654	44.0598	25.0122	187.617	126.89	234.585
1700029I15Rik	0	0	0	0	0	0	76.4794	61.7825	124.288
1700029J07Rik	12	12	13	28	18	22	15.2349	13.0074	34.0279
1700029P11Rik	87	64	74	29	32	35	86	66	136
1700030J22Rik	442	397	357	1010	1144	975	521	369	672
1700030K09Rik	396.156	326.428	247.438	784.556	611.463	665.628	353.85	310.431	482.113
1700031F05Rik	0	0	0	7	4	8	5	2.02728	10.034
1700037C18Rik	969.714	718.249	640.552	335.863	283.276	351.493	116.556	109.664	162.499
1700037H04Rik	506	393	295	262	374.987	328	531.968	496.979	762.877
1700049E17Rik1	28.0853	36.5065	36.0533	55.903	46.9601	22.6539	46.2938	13.9898	38.1366
1700049E17Rik2	21.3853	29.1811	29.9541	43.8361	35.9343	17.777	34.9363	10.9095	27.5163
1700056E22Rik	56.8669	106.455	58.8271	72.7042	108.589	54.2336	26.4417	20.6638	95.7976
1700057G04Rik	2.00947	3.00371	2.00295	1.00218	4.00962	3.00433	0	0	0
1700064H15Rik	12.5177	16.0841	13.5233	43.5457	27.9375	36.5615	31.7996	39.4922	94.8123
1700066B19Rik	0	0	0	10.4757	11	5	85.5536	61.3852	116.633
1700066M21Rik	1819	1982	1688	1662	1319	919	744	348.892	789.815
1700067K01Rik	1301	1216	1091	710	1013	898	675	559	1052
1700067P10Rik	0	0	0	0	0	0	7.39219	3	13
1700069L16Rik	0	0	0	3.00096	6	3	529.056	339	738.003
1700080O16Rik	0	0	0	35	24	11	44	31	49
1700088E04Rik	37.8816	32.9115	9.65949	25.4937	37.8598	28.1516	1272.31	1107.95	1683.18
1700092M07Rik	3	10	4	11	5	9	168	130	248
1700093K21Rik	25	25	17	57	54	38.7325	39.0036	21	57.0021
1700094D03Rik	0	0	0	4.12611	7.40576	3.75155	18.1884	14.3081	34.9947
1700102P08Rik	251.12	212.677	205.187	102.77	112.512	114.016	911.789	872.347	1221.75
1700109H08Rik	0	0	0	16.6603	10.1678	7.14697	42.232	12.0992	56.4801
1700113H08Rik	4.01429	4.00235	3.00017	5.00593	3.01045	4.60976	16.9873	1.05198	36.9502
1700123O20Rik	25.1978	26.9872	21.7972	32.8855	28.7876	36.2608	1132.19	844.592	1658.99
1700125H20Rik	5	8	6.05885	7.00063	8	14	49	31.0204	77.0185
1700129C05Rik	4	2	6	6	8	5	27	30	44.0684
1810009A15Rik	619.137	635.534	640.65	442.121	540.704	451.399	3789.41	2760.29	4966.13
1810010H24Rik	39	49.0002	39	80	123	70.0003	36	18	31.8112
1810013L24Rik	262	291	231	327.904	241	199	1567.33	854.365	1876.49
1810020O05Rik	1.02452	2.1584	2.09022	3.36743	3.2204	5.53872	3.33394	2.0003	2.00018
1810024B03Rik	5	13.7882	3	0	0	0	110.843	59.9307	113.889
1810030O07Rik	2.00003	5.00009	2.00003	8.00007	6.00001	7.00005	79.0005	41.2509	120.04
1810037I17Rik	1647	1636	1706	1197	1247.82	913	534	313	684
1810046K07Rik	49	50	35	37	46	31.0519	9	2	14.0165
1810049J17Rik	22.8231	35.3673	47.5693	43.392	95.1879	65.0932	16.4402	23.8296	60.9419
1810055G02Rik	206.402	286.318	192.257	387.104	593.633	307.574	988.019	704.309	1665.67
1810058I24Rik	814	778	677	531	626	520	657	617	894
1810062G17Rik	77	68	66	51	44	35	19	15	22
2010003K11Rik	10	4	13	10	9	10	14	13	19
2010106E10Rik	16.1361	5.00618	10	39.0796	17	24.0832	9.58782	3.00004	11.0021
2010109A12Rik	0	0	0	6	9	4	2	3	2
2010300C02Rik	43.0005	58	30.2389	60.5213	42.3278	35.2582	76.6445	106.042	177.616
2010315B03Rik	0	0	0	0	0	0	6	2.13573	3
2200002D01Rik	9.2789	4.46821	1.68146	5.92935	4.45624	11.2973	91.3334	69.6803	187.086
2200002J24Rik	0	0	0	2	4	2	0	0	0
2210016F16Rik	91	87	61	118.99	133	112.977	1856	1333	3107
2210016L21Rik	12.9745	16.9082	13.9763	10.847	12	8.00012	1749.76	1335.89	2507
2210408I21Rik	176.733	154.919	135.684	371.502	427.444	256.365	547.822	377.322	663.84
2210418O10Rik	12.0308	33	4.80807	8.06949	28.1121	15.6526	82.2704	26.5452	72.4178
2300002M23Rik	3373	3307	2609	717	1223	802	2639	1900	3628
2300009A05Rik	12	17	9	8	4.95685	2	4.94425	2	5
2310002L09Rik	0	0	0	0	0	0	1.00445	8.03765	3.00619
2310003L06Rik	70.9276	77.5144	46.6803	47.214	33.7648	24.0284	6.83922	7.736	6.27279
2310009A05Rik	21	26	19.0377	16.5952	18.3428	11	24.5904	15	45.1818
2310011J03Rik	317	370	269	229	280	212	6595.42	5604	9146
2310022A10Rik	2246	2197	1893	1089	1457	1182	2685	2038	3815
2310022B05Rik	142	136	116	91.051	106	85	35.0114	30	71.0014
2310033P09Rik	3063.48	3929.91	3709.79	839.012	1322.66	948.773	107.501	100.467	192.093
2310039H08Rik	13	19	15	7	22	4	25	28	61
2310057M21Rik	386.747	274.592	300.429	100.929	37.1779	152.675	1142.87	985.012	1838.27
2310061I04Rik	2222.29	1755.75	1473.22	974.608	1029.87	1002.43	1316.67	1224.76	1909.03
2410002F23Rik	173.192	187.787	130.163	93.0795	126.378	115.66	2994.66	2225.54	4531.27
2410004B18Rik	630	747	806	585	628	456	4606	2945	6370
2410004P03Rik	0	0	0	28	13	15	23	15	48.095
2410131K14Rik	69	67	53	125	294	183	577	392.071	744.636
2410141K09Rik	7.49946	13.8691	4.0901	0	0	0	0	0	0
2510002D24Rik	0	0	0	0	0	0	28.9879	15.0352	76.6894
2510009E07Rik	0	0	0	12.0004	8	6	29.1186	21.1049	42.27
2510039O18Rik	16	11	4	0	0	0	183	153	287.337
2610001J05Rik	759	526	429	563	455	330	73	39	102
2610002M06Rik	77.1519	79.5242	60.7068	135.198	106.906	70.7999	155.984	56.1373	165.978
2610008E11Rik	15.0001	5	4.0002	7.00236	5.00162	10.0003	60.3415	24.0449	85.8858
2610021A01Rik	801.762	623.738	548.528	1124	860	531	449.558	187.491	450.535
2610028H24Rik	0	0	0	0	0	0	126.068	125.245	176.592
2610044O15Rik8	27	23	11	99	69	35	175.223	112	214.314
2610301B20Rik	36.4663	31	34	105.081	82.4463	34.0154	19.2666	14.3575	28.5363
2610318N02Rik	0	0	0	10	1	4	300	329	528
2610507B11Rik	742	575.001	508.001	740	624.002	551.001	1517.07	1249.07	2168.16
2610528A11Rik	0	0	0	2	2	1	52	49	77.0003
2610528J11Rik	65	39	44	20	34	31	46	36	71
2700049A03Rik	9243.52	7697.85	7789.1	8113.01	6059.07	6066.86	2482.8	1602.73	3286.96
2700062C07Rik	1958	1703	1582	1555	1613	1488	1063	815	1547
2700081O15Rik	0	0	0	0	0	0	12	12	28
2700097O09Rik	62.4088	53.3541	38.4986	89.0048	82.5216	75.393	446.137	250.724	653.107
2810004N23Rik	170.576	102.239	114.618	146.819	86.234	122.883	4384.09	3505.24	6827.38
2810006K23Rik	96	48.0001	31	106	92	88.0545	374	309	515.201
2810021J22Rik	157	91	85	77.0025	58.8038	59	273.965	218.774	458
2810408A11Rik	6	4	2	6	6	9	14	7	14
2810459M11Rik	0	0	0	6.57015	10.215	4.41502	120.297	78.1234	211.19
2900026A02Rik	262.007	241.916	197.001	477.119	699.072	499.014	131.735	97.0789	171.406
2900092C05Rik	0	0	0	0	0	0	1.09163	1.28203	11.1296
3110001I22Rik	3405.95	2781.58	2320.41	4257.16	3157.73	2665.68	1211.03	720.767	1555.61
3110009E18Rik	1600.64	1215.71	1124.12	1668.99	1260.85	1257.4	340.106	243.963	532.517
3110040M04Rik	26.7171	29.5193	26.1456	189.839	300.068	224.029	197.573	165.347	317.173
3110040N11Rik	424.683	447.001	400	183	253	223	165.581	114.757	241.503
3110082I17Rik	2422.2	2151	1678	1903.31	2269.11	2037.12	588.003	507.119	784.232
3300002I08Rik	1.65351	3.03419	60.1657	273.094	253.803	316.471	1196.76	625.002	1482.07
3830403N18Rik	0	0	0	0	0	0	5.01537	5.01038	9.01126
3830406C13Rik	279.969	247.979	176.122	580.63	416.498	315	247.124	145.124	290.362
4430402I18Rik	84.394	86.3486	64.8252	96.3203	80.7052	96.5973	193.808	123.504	241.25
4833420G17Rik	1741	1537.91	1464	1617	1192	1057	755.417	504.314	1011.98
4833439L19Rik	936	668.549	545	531	449.032	426	803.687	612.76	1220.2
4921504E06Rik	0	0	0	7.02917	9.00015	3.0482	15.0018	10.0015	17.0008
4921507P07Rik	0	0	0	46.7758	14.2614	20.604	59	19.3563	74.7316
4921517D22Rik	132.046	105.274	111.647	134.897	99.9495	129.122	65.9434	45.2733	121.679
4921524J17Rik	1189	950.32	898	1618.17	1273.38	1111.36	390.033	306.793	538.764
4921524L21Rik	0	0	0	0	0	0	1.00574	3.00123	2.00123
4921536K21Rik	508	350	321	1281	928	1091	86	79	83
4921539E11Rik	0	0	0	0	0	0	13.1934	7.08114	20.2655
4930402H24Rik	2411.43	1944.43	1642.63	981.192	737.569	848.85	2869.86	2428.32	4114.48
4930404N11Rik	7.68676	5.44464	8.33545	0	0	0	688.799	606.029	1154.86
4930407I10Rik	0	0	0	0	0	0	5	11	13
4930415O20Rik	0	0	0	15	6	3	23.9153	34	53.5794
4930430F08Rik	3.10122	1.33186	2.00486	3.28428	2.22158	1.16554	11.8222	1.68772	12.4145
4930432K21Rik	1880.02	1312	1174	1431	1412.05	1555	1648.13	1475.05	2049.86
4930433I11Rik	0	0	0	0	0	0	6	2	3
4930438A08Rik	0	0	0	1.00009	1.00004	2.0004	3.00147	2.00113	1.00002
4930444P10Rik	0	0	0	0	0	0	368.789	252.972	649.993
4930447C04Rik	0	0	0	14.5624	21.1202	23.9483	98.7311	41.731	84.2481
4930451I11Rik	300	333	288	352	352	457	43	48	67
4930452B06Rik	221.975	177.72	154.156	249.085	206.551	186.027	161.087	86.7589	242.759
4930453N24Rik	287	285	265	358	339	222	1585.08	788	2103.84
4930467E23Rik	0	0	0	0	0	0	2.64288	5.56615	1.08604
4930469K13Rik	419.023	382.927	406.586	261.755	293.556	225.395	41.1199	17.3168	70.6478
4930470P17Rik	51	57	30	54	73	35	9	5	22.0122
4930486L24Rik	12.437	8.03383	6.07571	5.05885	8.12723	8.34339	11.3053	3.2015	9.9038
4930502E18Rik	0	0	0	5	7	2	4	4	3
4930503E14Rik	20.2716	22.0339	22.7015	27.5014	17.9538	24.1996	43.313	19.1089	57.6567
4930503L19Rik	396	441	358	580	455	329	684	382.04	854
4930505A04Rik	20	15	13	8	14	18	11	5.00015	14.001
4930512M02Rik	12.2516	7.00458	5.00241	12.6896	5.00778	4.00252	8.70313	2.23269	8.84058
4930519G04Rik	14.9638	9.49385	3.23538	27.0467	18.8487	23.8032	31.3548	31.3423	48.2663
4930522H14Rik	444	348	366	797	493	494	404.032	217	542.016
4930522L14Rik	261.149	308.488	182.83	639.064	433.556	273.563	114.562	35.8126	64.2013
4930523C07Rik	0	0	0	4	10.9131	3	0	0	0
4930539E08Rik	549	374	369	428.972	406	455.001	233	206	334.905
4930544G11Rik	17	7	14	30	31	25	0	0	0
4930548H24Rik	0	0	0	44.1716	35.7259	27.9243	487.45	432.397	772.991
4930550C14Rik	368	336	358	514	426	354	226.231	137	331.631
4930550L24Rik	39.0032	21	21.0004	26.0452	16.0286	20.0238	34.5629	20.1768	51.4885
4930556J24Rik	17.8634	12.6049	7.39312	64.0896	38.7549	28.2045	190.426	141.373	251.191
4930558C23Rik	14	2	9	91.0613	79.2208	49	48.6149	42.8597	72.383
4930558K02Rik	39.1809	12.3163	36.9545	48.0516	20.4841	38.1665	9.53035	13.1676	22.6921
4930562C15Rik	799.722	633.805	573.617	1855.94	1922.16	1769.3	237.292	195.579	330.664
4930563E22Rik	0	0	0	0	0	0	98.0836	77.6222	132.153
4930563M21Rik	0	0	0	2	7	1.02963	14.2496	13.021	33.0052
4930564D02Rik	12	10	8	19	26	28	0	0	0
4930568D16Rik	0	0	0	15.0077	4.00006	5.00012	4.00005	1	1.00088
4930578G10Rik	0	0	0	54.1659	43.4491	46.9671	702.364	515.094	1010.9
4930579F01Rik	3.78463	7.22904	1.02162	21.811	23.6807	24.8412	120.85	36.8329	143.961
4930579G24Rik	2	6.4594	5.69438	14	15.8334	13.0043	266.492	212.803	363.236
4930583I09Rik	39	20	19	26	30	27	3	4	7
4930590J08Rik	0	0	0	0	0	0	61.206	39	96.0339
4930595D18Rik	0	0	0	0	0	0	2.63136	11.4714	24.4903
4930595M18Rik	5.00011	8	3	8.00013	4.00023	9.00018	0	0	0
4931406C07Rik	373.309	339.949	331.271	388.22	269.894	248.89	354.717	208.092	486.706
4931406P16Rik	8623.16	7838.42	7108.4	5222.56	5580.68	4836.55	6138.8	4623.07	8971.67
4931408C20Rik	2	8	3	0	0	0	0	0	0
4931414P19Rik	46.0226	24.0205	26	42.5784	34.0011	34.0263	101.661	77.4168	141.443
4931422A03Rik	11.0846	11.2442	6.13486	25.0823	28.0262	25.276	13.2111	2.87786	21.5929
4931428F04Rik	49.6983	43.9358	23.6177	71.7452	73.3544	73.401	53.4295	29.6716	75.0822
4931428L18Rik	3282.97	2084.22	1811.29	2613.11	1934.66	2431.64	905.204	823.638	1494.25
4931429L15Rik	0	0	0	0	0	0	6.00206	2.0003	4.00014
4932411N23Rik	0	0	0	0	0	0	13	7	13
4932414N04Rik	6.00762	5.00149	4.00583	14.0099	8.00243	6.00865	6.37914	9.91896	7.09688
4932415D10Rik	0	0	0	22.8639	16.7463	12.8313	612	296	794.001
4932438A13Rik	761.706	674.445	563.354	697.115	500.419	348.875	387.915	171.183	533.276
4932438H23Rik	15.9654	2.82085	11.4433	15.5119	16.0707	18.0076	243.079	173.872	315.683
4933402J07Rik	9	9	5	3	7	3	0	0	0
4933402N22Rik	9.63395	12	2.07721	0	0	0	20.3495	9.16265	29.1853
4933405L10Rik	6.32128	12	15	0	0	0	12.0559	13.0338	23.1515
4933405O20Rik	0	0	0	6.18896	6.59211	3.84415	0	0	0
4933407L21Rik	4.58492	6.36153	4.31381	0	0	0	6.66539	11.3411	13.717
4933424G06Rik	170.964	141.81	115.218	3197.67	2243.41	1847.2	1818.65	1047.42	2193.6
4933427D14Rik	181.001	157	141	127	107.023	122	180.259	127.008	286.351
4933430I17Rik	2	8	6	33.0097	37	31	48	32	67.8447
4933434E20Rik	163.071	225.385	241.811	344.533	465.486	300.979	1395.98	912.385	1930.32
5031439G07Rik	558.016	479.01	488.007	228	377.002	299	1575.09	1481.13	2578.12
5330417C22Rik	12.0165	5.00063	5.73655	47.5716	22.3836	34.3657	29.7599	29.996	35.5995
5430401F13Rik	0	0	0	3.00034	6.01567	1.00051	22.552	12.0621	47.6699
5430403G16Rik	76.4585	88.7926	39.038	79.5992	69.379	32.0439	14.0085	12.1549	10.124
5430427O19Rik	9.03717	4.01385	3.00971	47.217	42.3317	17.184	3.00259	2.00999	2.00988
5730409E04Rik	0	0	0	0	0	0	17	17	48
5730455P16Rik	49	29	25	73	65.0001	38.0372	790	433.011	1206
5730480H06Rik	5939.99	4473	4494	5884.99	4852.27	5034.16	760.075	695.918	1219.01
5730507C01Rik	63.0006	84.0201	68.0009	63.1725	51.7227	29.0036	209.583	150.789	308.06
5730522E02Rik	726.342	592.069	506.905	1703.56	1199.87	783.822	1310.36	536.745	1335.36
5830411N06Rik	0	0	0	6.19757	3.01772	5.03909	0	0	0
6030458C11Rik	3472	3100	3058	3048	2708	2584.68	1071.56	801	1438.06
6030468B19Rik	0	0	0	0	0	0	347.59	311.162	551.497
6030498E09Rik	0	0	0	73.7845	55.212	20.8059	11.5237	20.7546	11.3732
6330403K07Rik	8	8	6	17	17	20	48	15	37
6330411D24Rik	224.158	141.067	140.05	435.306	275.641	353.8	127.967	71.5711	159.626
6430550D23Rik	609.443	357.384	424.53	383.614	432.619	443.687	157.004	178.157	316.948
6430628N08Rik	0	0	0	2.31035	3	2	2.00055	3	6.13146
6720489N17Rik	130.188	128.648	96.6798	576.105	418.635	242.488	658.839	226.817	487.321
6820408C15Rik	51.0003	38.0353	39.4826	35.0325	31.0197	42	56.7061	31.0161	79.8703
7420426K07Rik	1738	1351	1123	1592	1446	1198	219	181	333
8030462N17Rik	522.726	523.673	450.341	1329.33	923.072	878.781	957.803	563.498	1219.84
8030474K03Rik	0	0	0	10	15	21.0954	3818.04	3547.59	4905.48
9030025P20Rik	21.1894	3.51779	25.2641	15.0775	17.7469	7.22759	145.476	88.5747	183.348
9030624G23Rik	88.7341	82.8535	60.4411	51.0656	39.4086	54.4774	312.248	168.917	453.962
9130008F23Rik	0	0	0	0	0	0	72.7892	58	94
9130019O22Rik	27	21	17	28	25	28.7938	69.5051	75	76.6027
9130023H24Rik	493.901	368.109	369.615	517.909	513.925	447.927	745.023	517.482	1181.8
9130230L23Rik	2	3	2	20	7.00001	7	41.6325	44.4122	72.7253
9130401M01Rik	224	225.243	199.678	72.4116	108.141	75.7887	1110.57	811.486	1776.55
9130409I23Rik	815	749	637	991	728	511	226.65	93.9748	285.26
9230112D13Rik	0	0	0	0	0	0	117.001	102	182
9330182L06Rik	890.103	797.12	724.059	225.155	192.109	173.077	108.967	60.3344	183.091
9430015G10Rik	956	645.001	563	903	721	906.003	1791	1686	2619.01
9430038I01Rik	3427	2891	2477	1051	1324	1019.7	7090.84	5462.32	10594.9
9530053A07Rik	0	0	0	3	2	2	37.3298	31.0001	77.2545
9530068E07Rik	4425	3944	3556	1886	1931.79	1695	787.011	591	1193.25
9630041A04Rik	0	0	0	1.03312	3.17034	2.17674	0	0	0
9830107B12Rik	0	0	0	0	0	0	1	1	10
9930012K11Rik	53	50	44	47	78	60	334	277	513
9930021J03Rik	2.00032	5.00088	1.00021	15.0051	7.0004	11.0062	78.0672	49.0003	115.671
9930104L06Rik	277.445	162.59	178.803	167.932	129.405	174.612	4989.93	4272.95	7073.3
a	573.978	747.768	623.448	271.343	419.788	248.702	216.898	161.295	380.886
A130010J15Rik	64.9094	51	72	90	80.87	62.9837	118.851	101.42	196.448
A1bg	1118.42	936.476	756.026	743.5	735.02	789.042	126.864	108	192.468
A1cf	0	0	0	0	0	0	3.04834	1.0212	5.07187
A26c3	0	0	0	0	0	0	14.0533	9.74462	15.1484
A2ml1	126	89	74.0083	63.001	53.3237	57.0173	15.0061	5	37.0397
A3galt2	6	4.00004	4	9	3	3	10.0269	15.0552	19.0001
A430005L14Rik	942	913	984.99	1103	1385	1377	2013.98	1569	2597
A430033K04Rik	18729.3	15135	13147.1	19260	14703	12777	499.451	284.143	571.164
A430089I19Rik	0	0	0	357.422	246.718	209.485	379.867	248.383	481.561
A4galt	702.516	489.827	366	523.23	422.163	479.008	1566.73	1304.03	2304.96
A4gnt	46.3236	30.008	33.3061	9	12.2735	16.4026	0	0	0
A530016L24Rik	0	0	0	5	2	2	0	0	0
A530032D15Rik	0	0	0	0	0	0	517.943	83.4259	866.349
A530064D06Rik	0	0	0	0	0	0	11	20.0078	27.03
A630001G21Rik	0	0	0	22.0054	18.0117	21.1252	441.48	413.476	645.071
A630010A05Rik	511.812	516.004	440.528	663.872	469.085	338.454	748.446	396.448	1026.38
A630089N07Rik	94.2755	74.5744	42.9363	368.74	258.872	136.612	222.594	78.7231	215.045
A630095N17Rik	4	1.00771	3	7	3	12	16	1.00041	9
A730071L15Rik	14.5071	24.4615	9.50787	39.6058	22.0482	20.2932	16.8741	7.85651	14.9029
A830005F24Rik	16	9	5	10	7	10	0	0	0
A830018L16Rik	250.62	248.011	168.841	696.009	691.188	534.596	2599.39	1620.23	3068.75
A830031A19Rik	0	0	0	0	0	0	8	3	17
A930003A15Rik	0	0	0	0	0	0	7.40295	4.29902	7.00033
A930004D18Rik	0	0	0	11.0382	24	5	44.5612	8.44958	63.8837
A930017K11Rik	0	0	0	0	0	0	14	23.018	13.505
A930018P22Rik	22	19	26	49	60	46	6	14	15
AA467197	0	0	0	0	0	0	3	7	7
AA792892	3293.54	2789.54	1874.78	8821.49	6555.4	4442.75	4761.82	2562.26	6811.37
AA986860	0	0	0	15	10	6	32	28	48.0046
Aaas	3466	2827	2466	1604	1555	1618	1089	1129	1399
Aacs	149	131	127.001	76.015	94.009	77.0002	3423.81	2955.82	4893.33
Aadac	166.01	134.066	122.051	393.202	313.049	199.012	58	31.0024	57.0231
Aadacl3	22	6	9	39	27	35	6	2	6
Aadacl4fm1	0	0	0	0	0	0	1.00052	1.0019	1.00034
Aadacl4fm4	0	0	0	0	0	0	8.12595	2.04067	7.17638
Aadat	47.0591	29.001	23.0025	48.0021	36	25.0031	15.0008	1.00154	18.0093
Aagab	1802	1468	1327	2858.11	2743	2898	691	607	923
Aak1	176	141	121	214.632	212.383	217.233	569.408	379.261	770.101
Aamdc	95	39	31	154	110.003	112.007	811.075	498.128	1148.15
Aamp	4120.24	3833	3201	1526	1967	1807	6421	5758	7797
Aanat	114	94.0002	76	71	72.9917	54.0001	53	55.852	88.0013
Aar2	56	60	38	62	51	52	327	373	429.002
Aard	0	0	0	0	0	0	18.1806	6.06453	18.2276
Aars	797	697	666	638	654	708	6409.43	5904.82	9136.54
Aars2	77.0038	61.0042	43.002	119	192.004	114	90.0109	76.0192	124.757
Aarsd1	0	0	0	0	0	0	174.77	201.343	261.129
Aasdh	814	671	616	568	488	493	514.398	341.01	722.737
Aasdhppt	244	374	319	318.045	329	178	139.911	94	200.693
Aass	863.008	691	659.196	799.909	582.005	516	72.2878	70.0854	138.04
Aatf	289.062	270.019	284.063	275.723	248.194	218.02	2174.5	1438.63	3147.07
Aatk	0	0	0	0	0	0	10	7	10
AB124611	10.016	7.00785	9.00689	12.0051	9.00696	14.0011	113.317	85.1127	160.274
Abat	224.058	161.851	151.076	276.163	211.174	259.121	246.279	196.11	356.951
Abca1	8.00167	5.00072	6.62185	22.2064	27.3561	9.13915	16.279	18.0995	23.9539
Abca12	380.363	269.12	254.014	310.524	213.19	204.696	11.0436	7.01738	17.0431
Abca13	673.612	520.529	423.193	657.633	522.45	561.361	898.094	619.522	1193.87
Abca14	7	12	8	32.0634	20.0186	9.01175	21.046	10.051	25.6257
Abca15	49.514	35.8632	28.6404	60.4047	57.1507	38.5575	44.6147	21.3469	64.494
Abca16	59.0131	45.3907	47.3391	81.2742	57.9845	44.8625	51.0503	14.1314	78.4381
Abca17	15.4902	21.2037	6.1126	33.5346	53.2925	44.102	407.508	263.594	487.391
Abca2	160	105	116	42	44	19	45	37	57
Abca3	94.9767	82.7845	81.5504	124.333	145.244	154.756	299.426	267.594	379.18
Abca4	144.007	153.985	117.525	440.19	316.36	400.721	60.3853	32.7183	83.5535
Abca5	78.0075	86	97.0495	88	62.279	58	45.3834	42.0457	43.4149
Abca6	0	0	0	9.00028	8.00077	6.00023	13.5057	8.0094	15.1879
Abca7	8	3	7	18	21	13	115	86	146
Abca8a	11	3.75054	4.78605	9.00001	4.00001	4.00001	9.0162	1.00053	11.0103
Abca8b	22.5512	20.5009	8.2019	22.5283	18.4518	16.3887	6.16441	2.05009	16.4776
Abca9	129	105	69.0007	131.714	86.0001	72.0083	24.4459	5.00553	18.0088
Abcb11	13.0002	3.89516	10.0002	20.0003	9.00014	5.19107	7.80697	9.1142	22.0439
Abcb1a	78.5567	74.0155	90.6729	36.9977	41.8048	33.0176	26.921	14.3338	23.4658
Abcb1b	1904.1	1764.81	1774.23	713.438	690.507	619.764	300.761	204.718	454.332
Abcb4	252.095	239.661	220.545	168.954	231.494	159.659	80.3685	60.3105	100.521
Abcb5	122.31	74	64.1455	247.192	183.622	148.932	896.421	474.988	1163.14
Abcb6	369.747	330	344	291.881	84.0831	366.328	0	0	0
Abcb7	1223.17	1213.66	1031.72	2042.26	1633.43	1152.45	1064.04	619.642	1410.86
Abcb8	2220.36	1879	1497	679	921	720.152	268.378	210.282	350.723
Abcb9	3549.53	3457.33	2858.6	1701.48	2709.71	1948.4	631.574	497.279	958.732
Abcc1	396.4	305.001	254.906	175.751	134.764	159.004	116.391	110.31	176.861
Abcc10	236.794	253.972	173.585	106.637	141.438	117.41	1057.01	788.867	1517.15
Abcc12	0	0	0	14.0012	3.11395	7.32427	9.74559	1.00551	16.2657
Abcc2	0	0	0	26.0164	25.1637	21.0939	72.0002	56.5462	98.0331
Abcc3	1863	1683.52	1530.49	987.332	1155.93	1026	679.071	586.08	811.165
Abcc4	922.024	747.025	640.011	352.828	278.1	278.499	81.3196	70.2948	119.193
Abcc5	341.052	256.048	245.05	288.835	247.004	251.184	894.639	662.603	1276.91
Abcc6	44	46.0193	29	47	68.0008	59	130.006	107.003	181.086
Abcc8	0	0	0	7.7051	4.00718	6.60572	7.78183	12.0316	10.1122
Abcc9	0	0	0	4.45623	12.8573	1.0091	0	0	0
Abcd1	171	118	106	191	197	156	528	432	692.006
Abcd2	0	0	0	13	4	5.05648	0	0	0
Abcd3	153.097	115.035	129.113	333.023	225.021	188.053	33.0185	38.0149	78.0558
Abcd4	230	183.134	143	216.228	219	197.319	136	142	248.949
Abce1	159	98	124.002	208	157	119	798.449	365	905.477
Abcf1	1023	951	1045	537	663	584	4642.72	4037.09	6602
Abcf2	8545	7643	6861	7691	7515	7769	16997	15225	22784
Abcf3	4039	3430	3241	6189	5409	6481	3022	2812.01	4152.88
Abcg1	984	770	603	485	411	444.049	181	115	199.262
Abcg2	2.00016	2.00027	3.00108	11.0321	1.00002	6.0073	25	9.00153	18.0935
Abcg3	62.9974	32.0173	45.0172	77.3473	63.5008	21.1359	87.2041	34.0028	102.467
Abcg4	1.00073	5.00308	1.00159	2.00002	1.00152	2	65.1648	97.0259	99.2929
Abcg8	0	0	0	0	0	0	7.00924	5	6.01129
Abhd10	274	255	243	308	201	180	173	108	170
Abhd11	2360.69	2665.32	2413.41	681.739	885.862	811.888	917.909	695.457	1221.57
Abhd12	1143.28	955.108	840.027	2531.44	2702.08	2185.85	1029.42	718.624	1485.28
Abhd12b	0	0	0	10	2.00001	7.00006	3	7.0065	6.00002
Abhd13	431	360	335	314	246	200	122	53	163
Abhd14a	86	66	51.947	27	25.0189	32	34	22.0245	43.2056
Abhd14b	3.31355	2	2.05298	3	4	3.27984	696.634	618.502	1091.19
Abhd15	211.875	153.832	98.8227	174.411	160.715	152.963	1027	474.814	954.432
Abhd16a	14350	13791	11739	1544	2201	1881	959.653	707.872	1271.8
Abhd16b	0	0	0	0	0	0	21	21	30
Abhd17a	37	30	33	5	10.5495	7	232	197	418
Abhd17b	163.001	131	91	250	203	154	215.001	106	184
Abhd17c	124	77	72	46	39	21	154	99	193
Abhd18	373.314	290.081	211.559	550.139	398.113	311.718	594.158	319.014	764.26
Abhd2	130.062	130.123	89.0266	284.996	270.082	335.85	292.544	275.001	452.449
Abhd3	618.204	523.009	445.196	237.133	191.438	146.185	478.853	322	591.501
Abhd4	14017	10767	8390	6386	5728	5882	1888	1799	2800
Abhd5	546.564	349	310.686	714.874	569.192	592.371	626.34	497.881	824.614
Abhd6	3377.03	2108.99	1794.02	1058.12	920.04	906.989	2787.84	2166.23	4527.26
Abhd8	6	24	16	8	12	14	183	140	325
Abi1	3326.6	3150.55	2508.71	3375.99	3038.38	2526.92	2149.24	1258.66	2321.43
Abi2	161.802	138.012	104.02	233.906	222.006	220	212.026	139.738	312.489
Abi3	0	0	0	0	0	0	15.4994	8.08108	26.4825
Abi3bp	1114.47	878.211	757.087	1266.82	992.399	928.529	336.28	176.096	480.426
Abitram	286	221	212	375	263	278	287	241	450.022
Abl1	1163.85	1117.02	986.419	274.368	367.531	348.106	1623.48	1289.25	2477.35
Abl2	1066.44	833.224	654.007	589	502	629.147	950.168	653.113	1375.87
Ablim1	731.711	579.364	494.279	1122.46	966.367	958.529	218.662	155.199	305.234
Ablim2	2511.05	2462.12	2011	1117.39	1470.74	1271	300.65	243.602	358.043
Ablim3	265	169	162	446	377	413.09	213.603	209.136	309.016
Abo	1.00359	1.02536	1.00448	14.0643	5.10655	8	161.828	105.063	228.019
Abr	2371.13	1824.14	1555.37	1844.75	1659.46	1823.89	997.599	892.634	1574.26
Abracl	0	0	0	16.8842	10.1211	8.80568	7.92364	5.07076	14.991
Abraxas1	3380	2999	2525	5323	3788	3150	690.556	344	811.3
Abraxas2	331.401	238.403	190.51	0	0	0	592.409	344.954	754.41
Abt1	203	170	183	258	340	294	9808.09	6553.15	13606.1
Abtb1	704	686	548	442	635	486	235	204	378
Abtb2	423	394.005	334	191.944	191.205	126.504	1124.56	860.26	1596.3
AC102264.2	0	0	0	4.21483	4.22381	5.77754	0	0	0
AC123873.1	0	0	0	183.374	131.207	133.369	297.141	138.518	583.058
AC123873.2	36.6689	36.0647	5.49611	75.6591	86.1046	47.6787	3283.49	1911.83	5717.07
AC123873.3	2738.67	2447.54	2212.18	8890.07	6764.71	4636.94	457.928	194.346	648.723
AC124606.1	11.7748	14.1789	2.54374	0	0	0	732.843	825.934	1042.25
AC124606.2	0	0	0	54.8012	20.5463	38.7805	932.654	518.5	1820.59
AC124742.1	23.2312	42.5625	65.4465	5.15222	12.1984	6.29316	77.107	64.2294	172.478
AC125149.1	1.33	1.98983	4.20113	4.5793	4.4806	1.10175	53.3997	30.9616	91.072
AC125149.2	0	0	0	0	0	0	12.7696	2.52383	19.7003
AC125149.3	27.8798	9.49579	15.7992	37.9644	43.1843	48.5435	1036.33	494.032	1385.44
AC125149.4	0	0	0	0	0	0	563.141	382.305	899.416
AC125149.5	0	0	0	0	0	0	1154.42	947.145	1652.41
AC125178.1	0	0	0	1.74701	1.44284	1.12862	429.96	59.2404	231.747
AC125178.2	0	0	0	30.8294	26.7243	21.9048	32.9713	35.176	136.994
AC126035.1	11044.5	8535.28	7140.74	20242.3	15625.5	11690.2	1850.08	995.12	2801.28
AC132444.1	43.5187	34.3916	43.9663	37.1393	30.5115	27.9954	649.159	325.371	966.682
AC132444.2	21.3142	26.2579	18.8143	20.2569	25.1117	12.2235	64.3082	26.4307	104.457
AC132444.3	0	0	0	0	0	0	30.963	57.7279	81.3789
AC132444.4	21.3142	26.2579	18.8143	20.2569	25.1117	12.2235	64.3082	26.4307	104.457
AC132444.5	60.1829	40.7283	40.4949	44.3771	38.559	26.2157	536.547	419.19	956.251
AC133095.2	0	0	0	95	59.2705	51.1655	103.851	27.1866	145.732
AC133103.1	21.5974	10.1146	19.892	120.371	100.396	87.141	7734.31	4994.32	11424.2
AC133103.3	0	0	0	0	0	0	2.87569	1.11861	9.93841
AC133103.4	0	0	0	0	0	0	178.376	149.798	256.566
AC133103.5	0	0	0	0	0	0	2233.75	2039.66	3565.09
AC133103.6	21.3142	26.2579	18.8143	20.2569	25.1117	12.2235	64.3082	26.4307	104.457
AC140267.1	1.7133	4.061	9.48964	0	0	0	0	0	0
AC140325.1	8	4	12	7.81049	4	2	0	0	0
AC140325.2	0	0	0	13.7382	31.6014	53.843	0	0	0
AC140325.3	0	0	0	0	0	0	14.6631	20.9406	53.9582
AC140325.4	0	0	0	0	0	0	3.07217	5.87107	26.937
AC140365.1	0	0	0	75.2052	44.9396	34.0205	124.195	54.0408	160.031
AC147806.2	0	0	0	26.5439	14.7014	2.22818	37.8032	15.4373	54.6515
AC149090.1	136	87.8099	91	219.938	238.249	255.222	1144.64	1203.96	1476.91
AC149091.1	0	0	0	0	0	0	99.6998	91.6633	176.676
AC151602.1	4688.8	4805.81	3895.38	2292.2	2863.5	2435.79	615.701	572.083	888.501
AC154607.1	8	15	9	9	11	3	89	58	120
AC163611.1	0	0	0	18.6441	21.5407	16.2716	37.6767	10.2903	36.5847
AC163611.2	1915.88	1383.64	1032.31	7397.1	4393.86	4047.66	487.151	159.077	506.342
AC163616.1	348.558	202.719	129.435	296.341	102.246	125.641	1070.94	672.89	1442.83
AC164084.1	1714.94	1205.92	1067.65	4416.06	3322.03	2367.03	701.828	310.912	1071.35
AC164084.2	0	0	0	0	0	0	422.136	218.764	889.009
AC165294.3	14.2423	2.3468	13.3124	0	0	0	2246.27	1365.18	3261.96
AC167036.1	0	0	0	13.027	16.0526	27.0412	13.0501	5.83315	12.6816
AC168977.1	179.582	82.3991	68.6812	112.423	129.665	112.846	9388.26	7724.51	14303.8
Acaa1a	37.3949	49.1975	45.295	6.80952	29.1633	9.63257	335.084	204.905	463.304
Acaa1b	8.33988	22.67	4.09005	13.5137	27.414	4	27.2285	11.4264	49.2201
Acaa2	108.371	106	72	68	72	64	36.0047	43	48.0001
Acaca	108.326	65.1677	57.3599	124.861	111.941	103.185	452.911	248.591	668.011
Acacb	408.033	376.024	370.003	463.199	522.637	485.829	723.103	679.795	1036.65
Acad10	40.6081	26.6417	23.1828	27.5767	20.7123	20.4561	59.001	65	71.7932
Acad11	231.845	130.25	112.309	261.988	180.366	200.717	177.633	128.933	282.95
Acad12	64.2488	21.3648	30.8308	66.6848	53.3648	38.6117	65.0367	62.3933	115.245
Acad8	4	9	2	19.007	11	12	339.587	256	464.243
Acad9	440.346	313.279	340	103.802	125.945	129.007	217.323	216.642	295.575
Acadl	78.2105	73	80.1264	101	62	71.0638	25	22.7942	27.003
Acadm	798.012	750	722.999	586	516	494	1340.13	1193	1892.73
Acads	23	8	9	9	19	10	782	623	1107
Acadsb	566.952	540.596	504.016	238.825	74.1539	183.39	617.86	365.854	782.07
Acadvl	53.7204	34.9266	24.6408	41.146	42.5852	59.9623	80.6594	84.0638	124.666
Acan	3	4.00011	4	0	0	0	0	0	0
Acap1	9	16	5	13	11	10	43	47.1665	87.0576
Acap2	1313.01	1210.01	1057	930.001	804.01	664.233	173.042	143.061	283.142
Acap3	240	215	158	101	110	116	580	520	816.293
Acat1	7534.17	5792.13	5286.12	6589.97	5079.05	5096	3368.35	2264.84	5124.28
Acat2	236.113	159.058	139.768	270.878	209.352	277.655	1249.15	1163.63	1666.83
Acat3	6.01439	15.4969	5.88448	36.3088	22.7528	19.2598	71.1731	46.9683	71.5204
Acbd3	467.163	438.965	486.38	284.508	320.24	280.895	166.543	85.9644	225.809
Acbd4	11	6	14	5	6	5.00144	194	140	242
Acbd5	1811.06	1925	1707	3042	2254	1606	4163.62	2194.86	5008.21
Acbd6	314.003	336	325.003	341.001	400.93	375.009	238.105	144.005	375.001
Acbd7	31	48	18	51	21	17	75	23	111.043
Accs	0	0	0	9	16	10	88	60	101.006
Accsl	21947	15124	12750	10561	8459	9569	5293	5127.97	8171
Acd	7277.96	6805.98	5596.97	3952.97	5577.96	4129.97	1800.73	1466.89	2512.79
Ace	24	20	18	44	42.2047	39.2373	0	0	0
Ace2	31.3076	13.0002	8.14711	44.7025	27.0011	14	0	0	0
Acer1	11.0242	6	4.00707	11.3065	13.3912	18.0036	87.0229	74.3974	123.976
Acer2	48.0572	41.0182	17.0074	136.152	125.737	126.21	2527.93	1697.89	3166.15
Acer3	98.8286	124.088	87.4007	170.079	183.317	139.54	1428.88	709.116	1839.73
Acin1	175.829	142.49	143.973	134.758	76.3338	126.757	549.398	387.835	672.416
Ackr2	5	3	4	0	0	0	0	0	0
Ackr3	65	28	43	61	49	61	3	5	3
Acly	4415.12	3890.07	3542.11	2800.07	2616.1	2574.91	4079.12	3355.14	5591.88
Acmsd	0	0	0	2.10054	7	4.28257	0	0	0
Acnat1	0	0	0	0	0	0	2.00358	1.00065	9.17696
Aco1	577.031	534.081	510.076	901.023	797.022	928.016	163.076	107.027	222.099
Aco2	0	0	0	13.4731	10.4581	13.651	104.948	50.0849	132.361
Acot1	0	0	0	4.10991	10.0567	5.16404	16.3955	28.208	15.6617
Acot11	11.6871	21.2827	12.8407	59.494	52.2912	70.6436	149.143	112.015	182.487
Acot12	0	0	0	5	2.00016	1	0	0	0
Acot13	28	27	32	114	94	86	617.022	403.499	914.009
Acot2	41	29	37	22.8935	24	18.8459	19.6427	5.91693	19
Acot3	1907.52	1706.93	1575.94	2046.3	2015.75	1811.9	738.278	660.135	1155.93
Acot4	101.369	66.7264	73.6606	21.7332	51.0045	41.7384	14.575	8.85306	15.9288
Acot5	135.15	92.3547	106.073	60.0324	37.0423	66	57	41.3471	69.1976
Acot6	0	0	0	0	0	0	8	4.86709	21
Acot7	450.273	482.497	396.901	802.637	1081.55	858.374	1034.38	860.703	1419.89
Acot8	333.037	248.274	225.765	191.313	214.922	215.702	1666.31	1398.07	2481.17
Acot9	295	275.996	290.256	200	226.114	158.923	44	31	71.0293
Acox1	1802.7	1427.03	1247.69	1497.5	1421	1464.02	4350.2	3763.06	5803.77
Acox2	0	0	0	0	0	0	9.00165	6.00073	11.0152
Acox3	3618.06	3000	2774.28	2095.59	2175.96	2271.6	370.174	346.097	494.088
Acoxl	636.071	615.176	550.041	530.996	518.574	472.033	302.646	190.461	404.315
Acp1	430.511	314.603	235.359	287.682	283.803	274.923	33.6878	25.7885	86.4135
Acp2	165.762	141.002	131.265	224.961	178.105	164.63	189.193	136.016	284.045
Acp5	408.431	384.716	343.138	134.125	182.151	145.104	38.8822	56.6884	92.4755
Acp6	3545	3256	3147	1397.73	1552	1432	152.025	120	217
Acp7	5.00841	10	3	11.0181	15.0071	4.00486	241.648	196.257	348.234
Acpp	603.002	441	401	825	562	571	182	122.003	245.15
Acrbp	0	0	0	17.9892	19.7276	32.3035	132.673	116.297	195.485
Acrv1	23	11	12	20	19	15	0	0	0
Acsbg1	55	59.1089	33	82.0071	69	66	52.8883	46.1982	105.459
Acsbg2	0	0	0	11	7.02459	8	94.2231	53.2922	133.244
Acsbg3	0	0	0	5.04419	18	10.0212	862	758.499	1378.55
Acsf2	10.1642	7	14	36.0435	18.5895	20.7551	162.694	121.018	220.446
Acsl1	2535	2125	1936	2224	1805	2080	760.412	610.924	1080.95
Acsl3	1831	1749	1663	1981	1448	1205.67	1751.05	897.328	2324.06
Acsl4	409.008	353.003	238.004	471.436	296	282.419	2983.15	1663.48	3839.22
Acsl5	6.12022	7.13978	18.2349	6.1849	3.08328	5.07885	9.12456	12.1007	10.104
Acsl6	49.0644	56	35	38.0162	33.0358	26.0189	21	11	13.0026
Acsm1	0	0	0	0	0	0	16	10.004	13
Acsm2	36	18	17.2253	32.4712	27	14	0	0	0
Acsm3	0	0	0	42.6179	6.09991	11.766	0	0	0
Acsm4	6	5	10	25.2815	13.1853	10.0196	3	4	4.10334
Acsm5	17.9864	13.4724	14.9778	35.2687	27.0838	24.5882	0	0	0
Acss1	0	0	0	12.1474	10	8.25439	25.0027	15.0626	34.0093
Acss2	39.3608	33.1287	30.4869	31.6994	45.1591	35.416	633.005	517.536	920.198
Acss3	7.14071	7.11275	22.3431	28.7349	13.454	16.5992	14.1518	9.0888	12.1608
Actb	2291	1897	1534	836	1151	915	1479	1668	1989
Acte1	89.2767	61.6152	43.6866	75.6106	63.268	68.3817	56.1648	31.2388	78.852
Actg1	479.02	369.892	294.997	315.55	286.718	280.315	179.764	104.257	234.927
Actg2	15.8036	22.8182	11.0083	49.8566	53.5433	45.0127	11.0032	7.00005	16.0556
Actl6a	1670.19	1163.34	1126.36	3987.95	3035.39	3236.07	4531.49	3024.84	6644.62
Actn1	1382	1210.84	1151	295.004	324.738	330	118.011	102.985	228.484
Actn2	3.002	1.00055	3.00208	47.4562	52.1174	48	1207.67	1078.33	1707.18
Actn3	227.018	181.01	205.123	199.046	308.104	282	69.1128	64.2987	92.6968
Actn4	24751.7	22660.3	19695.4	6025.92	7244.01	6630.18	9040.93	7744.41	11729.5
Actr10	545	441	417	458.065	311	291	175.047	104.474	278.024
Actr1a	11750	10148	8349	6835.99	6992	6897	3897.12	3176.36	4960.68
Actr1b	178	137	144	152	109	118	323.691	284.679	381.361
Actr2	3211.62	2897.01	2475.64	5669.06	4346.95	3434.99	2892.95	1678.33	3454.62
Actr3	830.504	793.985	710.416	1123.23	933.843	760.993	757.173	426.396	1004.98
Actr3b	240.004	197.171	164.033	81	88	63.0182	70.1576	41.021	108.84
Actr5	15.0476	4	7.03673	7.00533	12	4.0039	190	155	226.168
Actr6	94	126.011	95	245	159	105	1561.04	647.025	1648.09
Actr8	2655.21	2038.38	1862.6	2137.59	1950.06	2116.5	411.077	336.694	638.506
Acvr1	158.663	148.089	119.047	143.097	132.88	135.456	196.129	177.011	307.06
Acvr1b	421	362	265	226.648	172.356	177	51.0018	27	69
Acvr1c	0	0	0	4.0004	1.00004	3	4.51114	7.86988	2.24818
Acvr2a	158.093	199.182	177.039	161.237	109.208	76.095	544.524	284.128	745.153
Acvr2b	49	60	54	12	39	27	91	98	176
Acvrl1	3	5.00001	3	12	17	11	177	121	225
Acy1	51	43	49	24	37	26	352	310	419
Acy3	8	3	5	5	3	13	0	0	0
Acyp1	16.6609	24	18.004	31.5901	39.4088	28.2712	1372.63	638.863	1597.72
Acyp2	14.2182	6.05902	23.2282	28.0997	6.09154	16.0005	42.8528	20.2846	71.7768
Ada	467	378	344	553	560	566	148	128	195
Adad1	0	0	0	0	0	0	4.00048	3.00024	4.00058
Adad2	556	556	427	247	407	293	199	167	257
Adal	27.4857	39.2172	20	228.027	136.623	159	66.7663	28.1952	64.7195
Adam10	557.08	460.13	440.33	488.212	396.029	313.01	1164.23	667.846	1520.51
Adam11	0	0	0	2	2	2	66	53	67
Adam12	22.9017	16.0914	14.8347	47.311	41.363	24.112	42.5808	22.2171	52.3269
Adam15	11.3588	5.87045	4.86855	33	25.7218	8.05139	44.2606	58	87
Adam17	4262.08	3663.27	3193.66	2762.09	2196.49	1970.75	6740.9	4332.24	8825.19
Adam19	0	0	0	19.6661	21.1431	19.6501	119.414	57.9535	97.1782
Adam1a	0	0	0	0	0	0	5.10279	4.7191	4.40746
Adam2	974.168	654.661	498.432	1456.53	892.416	867.041	1616.96	1044.51	2376.63
Adam22	205.035	158.148	109.928	230.354	193.959	118.435	381.205	233.793	482.411
Adam23	5.11038	1.0333	2.05291	56.62	49.7989	30.1893	3.16505	4.32435	25.1492
Adam28	35.0125	31.3442	17.3244	55.1303	25.1251	17.1074	12.1238	9.10733	8.1117
Adam3	0	0	0	0	0	0	3.0001	2	5.00013
Adam32	257.386	296.136	213.104	430.865	304.983	269.362	37.3911	37.6732	61.0339
Adam33	0	0	0	0	0	0	160.013	125	220
Adam34	10	3.1179	3	16.3818	6.00094	5.33541	8.0242	7.0083	18.1358
Adam5	1.0738	4.22147	3.12412	9.35131	10.2568	1.03336	0	0	0
Adam7	49	37.0017	41	438.033	340.009	303.193	56.1871	47.0008	59.0026
Adam8	215	117	124	59	60	66	39	57	75
Adam9	213.007	169	160	133.09	96	102	212.436	127.021	286.092
Adamts1	9	8	12	2	13	23	14	2	11
Adamts10	23	18	12	16	23	23	12	10	16
Adamts12	44.1258	35.0627	20.0585	51.199	31.6243	47.2557	13.2045	5.03961	17.2664
Adamts13	5.00168	4.07814	2.0005	4.07578	4.03268	6.05717	32.9448	20.6351	40.8205
Adamts14	0	0	0	5.00632	3	8.17969	55.0643	53.2011	84.0162
Adamts15	0	0	0	10	3	8	87	76	152
Adamts16	0	0	0	9.38052	5.74199	2.37541	7.2934	1.03624	10.5013
Adamts17	410.158	407.55	278.222	321.624	285.134	230.706	199.469	162.188	376.335
Adamts18	204.138	141.001	149.002	470.722	473.055	329.553	66.8992	64.1077	109.282
Adamts19	86.4624	75.0755	67.3748	151.245	105.948	113.201	452.809	210.766	515.969
Adamts2	24.004	17.0095	22.0004	28.7824	46.6208	35.2644	127.068	71.2445	132.166
Adamts20	12.0493	3.00122	3.00172	26.728	10.1253	22.3186	4.1484	2.14597	21.3224
Adamts3	452.092	381.27	359.099	501.519	377.772	403.1	126.057	66.0215	169.048
Adamts4	730.678	605.996	542.985	277.455	431.293	321.664	121.361	105	221.212
Adamts6	2.00975	1.00453	2.01742	15.0678	19.1037	5.03384	20.821	17.7009	32.1013
Adamts7	60.5783	19.533	8.23081	28.2182	34.8061	38.8793	67.8238	44.4917	74.5705
Adamts8	0	0	0	1.73751	7.49661	2.48315	14.4743	5.21144	8.03074
Adamts9	17.179	15.7219	17.3315	28.913	16.7591	21.3912	19.5997	11.025	10.1209
Adamtsl1	10064.7	8913.76	7640	3722.35	4446.49	4033.46	825.664	658.29	1163.82
Adamtsl2	0	0	0	0	0	0	11.0254	2	3
Adamtsl3	16.9264	11.2519	3.31359	24.3466	10.8867	20.2034	45.424	21.9435	53.9836
Adamtsl4	7	1.0096	7	1.00005	7	6	315	250	370
Adamtsl5	0	0	0	0	0	0	89.8111	64.3736	122.706
Adap1	0	0	0	8.00121	9	9.00217	72.0296	47.0091	94.005
Adap2	0	0	0	9	15	15	282.608	281.3	364
Adar	3441.41	2657.95	2429.66	2018.72	1877.89	2090.65	650.479	666.016	807.472
Adarb1	84.001	59.0003	71.0009	90.0934	110.072	69.0484	150.471	121.287	261.335
Adarb2	1261.07	1033.88	814.921	1159.9	941.413	828.717	1449.37	947.903	1944.84
Adat1	155.024	104	126.001	173	127.051	128	313.737	254.855	500.999
Adat2	31.8361	41.8301	41.3297	12.3967	25.5085	14.1583	6.15004	8.40088	6.31493
Adat3	0	0	0	0	0	0	1391.48	1072.58	2534.56
Adck1	418	355	286	311.459	291.525	275.251	129.83	106.533	136.792
Adck2	105.25	98.3019	85.281	230.372	261.174	225.697	86.413	81.1591	138.283
Adck5	3	14	7	7.00003	5.84119	11	799	744.037	1175.78
Adcy1	149.004	137.211	115.001	191.006	210.982	230.003	86.2702	72.015	87.1084
Adcy10	23.2023	13.0026	33.4131	36.0545	39.6442	23.3202	34.1379	28.5021	57.761
Adcy2	51.0237	44.4305	39.4704	75.1501	48.2133	48.948	332.636	279.218	519.253
Adcy3	16.3212	14.282	4.07965	31.55	25.6894	29.566	918.481	802.415	1488.39
Adcy4	0	0	0	7	2	3	24	14	44
Adcy5	321.48	298.018	291.072	402.466	469.114	415.583	155.059	117.969	203.88
Adcy6	112.716	113.758	103.384	90	100	87	19.8085	15.6312	32.3271
Adcy7	0	0	0	13	9	5.00418	31.2511	18.4269	45.5926
Adcy8	737.77	506.154	455.749	1074.45	822.763	682.827	216.172	170.285	414.625
Adcy9	395.327	345.771	292.218	140.58	106.502	117.658	165.64	153.798	236.615
Adcyap1	2	2	4	0	0	0	0	0	0
Adcyap1r1	140	83	74	46	31	46	2.02277	11	6
Add1	2778.98	2081.05	1690	1100	1098	1070	1514.94	1151.96	2206.94
Add2	879.517	818.964	691.794	294.378	356.209	346.694	115.113	81.0955	151.503
Add3	5328	4253	4146	3010.63	2512.83	2818.07	208.598	210	347.701
Adgb	29.0011	12.0001	7.05346	54.7367	33.0307	25.2035	22.3576	4.13458	10.0108
Adgra1	0	0	0	3.00775	2.00374	4	0	0	0
Adgra2	20.0009	32	3	17.033	18	16.0072	106.047	76	156.003
Adgra3	870	687	655	903.018	894.013	1004.01	232.048	147.012	253.064
Adgrb1	18.0038	6.00054	22.0021	22.0042	34.0534	26.042	5.0048	6.02859	11.0311
Adgrb2	0	0	0	0	0	0	10	4	12.0011
Adgrb3	456.475	381.023	303.491	435.91	326.476	261.619	133.68	57.473	199.392
Adgrd1	373.805	300.006	214.644	240.614	238.005	189.342	1302.93	1015.01	2133.85
Adgre1	0	0	0	3.01015	2.01927	3.00823	8.73745	4.06016	8.45816
Adgre4	284.001	293.519	200.001	390.181	251.133	185.075	114.721	46.8567	99.4946
Adgre5	0	0	0	5.01231	10.0246	10.0168	8.02047	5.01009	8.01775
Adgrf1	0	0	0	5.00263	1.00434	6.00372	6.31273	5	11.0159
Adgrf2	0	0	0	0	0	0	4.00015	5.00026	9.00061
Adgrf3	0	0	0	0	0	0	70	66.0253	93.0183
Adgrf4	3.00101	2.00077	4.0018	21.0012	10	12.0009	0	0	0
Adgrf5	10.0744	7.04388	4.02072	12.0218	10.0614	19.024	4.05421	4.02295	5.04439
Adgrg1	3427	3369	2902	1463	1852	1644	93.7424	134	163.341
Adgrg2	38	16	20	13.3806	12.4806	1.11451	45.0699	23	54.8014
Adgrg4	36.0118	28.004	26.0067	64.0498	35.1021	49.0543	21.1625	15.1171	65.4978
Adgrg5	171	111	86	206.114	154	156	23.0005	29.0491	35.1648
Adgrg6	47.2132	41.4146	32.1852	87.11	85.2688	58.2692	26.4626	1.6695	42.1331
Adgrg7	3.00038	3.00032	5.00102	10.0188	11.0362	1.01219	0	0	0
Adgrl1	0	0	0	6.89064	10.6959	6.40653	130.559	150.326	178.583
Adgrl2	163.029	149.049	143.062	154.066	126.18	151.01	21.0029	22.0021	36.0126
Adgrl3	25.2283	20.6498	15.5812	50.6772	27.3819	35.4283	57.9984	36.5789	84.5265
Adgrl4	188.798	153.947	133.397	3890.49	1863.61	1969.18	2110.16	1010.49	2680
Adgrv1	101.283	91.9308	63.18	105.356	90.4049	87.3879	127.929	57.9463	154.558
Adh1	0	0	0	0	0	0	2	1.29086	3.39047
Adh4	3.00318	4	2.00008	6.0015	5.00008	1	5.0027	3	6.00283
Adh5	4144	3218	2929	2883	2368	2597	957	835	1379
Adh6a	0	0	0	10	4.00001	5	6	3.00724	6
Adh6b	16	5	6	0	0	0	0	0	0
Adh7	0	0	0	0	0	0	11.3937	22.5039	9.68054
Adhfe1	300.149	200.92	174.775	483.436	365.331	294.638	239.553	136.437	304.784
Adi1	59	46	43	53.0314	35	26	980.716	570.08	1452.1
Adig	18	17	8	10	17	12	0	0	0
Adipoq	0	0	0	0	0	0	10.1493	9.50984	18.9895
Adipor1	178	168	175.574	214	194	194	1072.01	879.001	1546.71
Adipor2	266.211	179.083	166	212.587	178.772	177	345.502	260.604	512.088
Adk	4116.91	3106.75	3056.26	4670.41	3512.98	3536.61	1272.41	989.843	1692.46
Adm	0	0	0	0	0	0	131.96	97.4667	146.542
Adm2	1844	1594	1344	1313	1955	1356	932	685	1373
Adnp	0	0	0	48	25.0064	3.46535	999.621	858.187	1760.07
Adnp2	636	495	468	250	267	259	288.711	227.965	401.882
Ado	38	43	32	17	44	28	151	103	177
Adora1	0	0	0	14.5009	8.9559	12	2	3	4
Adora2a	63	48.0001	30.0628	15	17.0448	13	6	6.02574	11
Adora2b	64	54	23	63	53	50	197	142	265
Adora3	0	0	0	7.4017	15.0865	4.33111	0	0	0
Adpgk	7255.78	6582.11	5699.38	1687.03	1630.12	1559.82	681.81	528.233	894.903
Adprh	1890.85	1856.21	1663.77	837.657	1009.82	850.421	454.909	371.793	593.272
Adprhl1	65.7214	52.386	30.2876	793.561	559.308	568.446	121.291	97.7927	205.841
Adprhl2	185	181	126	114	200	150	4423	3507	5443.98
Adprm	82	85	48	127.258	114	80	124.047	60	173.046
Adra1a	0	0	0	0	0	0	11.0014	5	14.0313
Adra1b	23	36	31	83.1097	112.003	67	29.0048	10.0847	41.9792
Adra2b	14	17	13	10	7	7	91	47	116
Adrb2	6	3	3	7	6	11	48	28	51
Adrb3	144.495	140.002	120.002	100.002	178.626	126.188	762.863	525.008	1083.91
Adrm1	115.482	110.589	116.956	64.2498	105.361	66.3635	869.655	755.02	1341.55
Adsl	100.08	116	103	96.207	115.07	90.8422	5640.99	5326.4	7370.36
Adss	14279.6	13921.7	12151.6	37030.5	29411.4	23782.5	3423.3	1892.87	4264.37
Adssl1	31	39	40	33	57	40	10.0001	6.0073	23.0001
Adtrp	354.682	330.949	330.728	277.942	192.678	162.264	140.242	100.903	236.718
Aebp1	76	60	51	28	26	27	21	16	41
Aebp2	1241.89	1015.81	988.016	1460.71	1071.01	882.17	3299.67	2592.22	4651.29
Aen	1013.07	874.854	689.148	423.912	437.651	404.897	4013.33	3139.57	5368.88
AF067061	0	0	0	3	3	6	504.054	295.577	667.224
AF067063	0	0	0	2.59296	7.38508	15.5174	2664.02	2011.74	3779.55
Afap1	1223	902.742	792.693	875.548	728.572	793.01	240.922	236.025	339.97
Afap1l1	9.02058	5.71534	6.01605	20.4316	22.192	7.12811	7.03091	9.51892	33.1594
Afap1l2	16370.8	15093.9	12355.1	5001.38	5564.6	5101.87	956.264	790.035	1273.9
Afdn	858.305	819.882	846.735	603.808	469.462	431.435	880.4	549.655	1144.49
Aff1	1854.08	1752.06	1529	2575	2945.94	2775	11609.4	9250.87	15592.5
Aff2	21.2215	27.8052	20.4504	60.1325	42.3014	47.1597	207.584	80.4162	213.866
Aff3	466.529	426.426	414.349	490.705	467.177	417.114	241.826	191.015	356.092
Aff4	63.3375	47.1629	59.7308	95.137	93.002	71.0269	1818.66	1138.22	2369.88
Afg1l	760.304	613.351	497.099	601.131	452.828	460.647	648.811	426.022	905.957
Afg3l1	140.294	129.91	76.1056	0	0	0	689.641	689.398	727.966
Afg3l2	6126	6379	6425.03	3434.64	3325	3343.27	1816.59	1577.04	2732.45
Afm	2.00077	2.0007	2.00957	7.04015	7.04372	4.01867	0	0	0
Afmid	466.908	480.91	393.914	199.599	205.295	199.086	461.768	476.713	661.191
Afp	0	0	0	3.64485	8.62488	8.30565	0	0	0
Aftph	1809	1661	1632	1697	1428.83	1326.13	1604.84	1018.37	2259.75
Aga	0	0	0	11	9	16	22	17	39
Agap1	1265.26	1317.77	1098.82	855.476	990.036	856.81	481.006	405.867	710.412
Agap2	0	0	0	60	71	71	63.0001	72.0001	116
Agap3	180	163	105	130	182	130	112	88.001	181.006
Agbl1	147.417	113.978	90.7657	154.888	141.014	106.581	120.011	55.7159	138.727
Agbl2	47.1668	59.1648	40.7594	73.5152	41.7735	35.1594	118.577	104.199	145.849
Agbl3	264.688	290.452	219.917	344.799	274.131	181.23	265.273	98.6176	327.446
Agbl4	309.419	197.31	180.847	2911.15	2914.96	1861.92	1571.92	1012.12	1871.56
Agbl5	214.643	228.173	166.746	220.957	239.798	182.144	393.482	317.961	500.756
Ager	0	0	0	3	3	9	0	0	0
Agfg1	100	78	97	234	223	188	226.001	138.047	268.069
Agfg2	1183.99	1470	1066	645.941	1016.91	693.001	6920.33	5482.98	10755
Aggf1	135	114	103	135	165	145	839	678	1132
Agk	800.082	694.029	659.782	530.931	556.232	508.372	160.339	134.638	226.129
Agl	176.316	151.279	133.262	210.124	191.692	170.05	174.255	116.727	280.367
Agmat	0	0	0	0	0	0	200	241	346.001
Agmo	20.0639	13.0389	6.00892	22.0511	6.01726	4.02883	11.9994	5.0034	21.3329
Ago1	3.00003	2.00003	3.00296	20.0093	8.00006	8.00511	40.0682	32.0013	59.1656
Ago2	838	659.176	615.682	665.067	592.242	660	1416.79	1162.31	2027.72
Ago3	4273.04	3610.11	3022.84	4524.37	3480.08	3125.27	3395.5	2088.97	4511.29
Ago4	8	4	8	16.0166	16.0092	23	13.003	19.0026	29.0059
Agpat1	1349	1304	1043	393	618	491	437	436	689
Agpat2	91.2287	71.7827	67.1751	296.341	361.34	321.468	712.874	595.231	871.091
Agpat3	73.5436	87.1743	41.1954	73.6572	45	61.0547	114	82.0231	137.002
Agpat4	40.393	32.2231	23	82.3736	64.5511	46.4112	27	23	45.9566
Agpat5	205.029	215.561	184	169.599	127	100.691	3623.35	2049.97	5499.96
Agps	667.004	587.007	473.148	966.42	758.024	531.692	1383.98	623.012	1711.02
Agr2	0	0	0	0	0	0	7	7	5.00068
Agr3	236	210	226	441	286	213	72.004	28.0151	88.0061
Agrn	56	33.0033	38	10	15.0031	23	39.0007	41	80.0001
Agrp	33.2273	43.579	13.0048	74.1564	64.4363	51.6336	264.779	180.349	426.627
Agt	38	81	51	16	36	31	27	21	46
Agtpbp1	4332.04	3419	3031	3766.29	2573.13	2503.72	2430.1	1610.55	3374.06
Agtr1a	25.0079	21.3181	22.0072	36.3752	16.1423	13.1243	38.5538	15.2758	44.2018
Agtr1b	3.00001	4	1.00021	0	0	0	11.0016	1.00141	11.0034
Agtrap	129	124	56	122	168	152	271	252	415.376
Agxt2	0	0	0	2	2.01592	1	4.03663	2.00638	7.01048
Ahctf1	553.063	493.978	470.455	516	458.364	351.984	3016.06	1666.25	4187.49
Ahcy	44.2132	20.4345	16.402	37.5748	15.3451	32.7765	0	0	0
Ahcyl1	163.014	140.003	129.003	234	163.001	147	168.042	82.3171	189.008
Ahcyl2	111	84.6921	65.8667	138.107	123.001	85.2116	561.554	275.46	683.84
Ahdc1	1503	1416.03	1174	722	1107	864	821	685	1221
Ahi1	28.0033	26.0034	18	36.0363	25.6422	19	19.4744	13.2223	25.2107
Ahnak	155	98.0039	158.018	112.024	94.0379	111	160.291	102.605	190.864
Ahnak2	0	0	0	9	12	8.00001	30	30	46.0096
Ahr	186.968	137.803	114.929	358.996	285.942	282.981	36	29.5797	55
Ahrr	10.0058	8.00635	3.00052	13.0321	19.0543	26.0322	18.3681	6.01614	14.4002
Ahsa1	13158.6	11575.8	10329.3	6277	6308.71	6169	6133.4	5585.56	8711.7
Ahsa2	1097.06	975.126	1064.28	1825.61	1465.43	1185.26	1039.37	543.99	1407.83
Ahsg	8	10	12	8.2856	5.71694	11.4305	0	0	0
AI413582	153	141.968	123	71	90	60	324	320.687	501.139
AI429214	108.007	82.9616	57.1814	130.526	143.875	88.2941	0	0	0
AI467606	11	8	15	11	24	9	2	6	9
AI597479	969	811	610.245	1624	1103	1003.97	826.158	561.925	1066.16
AI661453	9	4	1.00001	15	18	7.56569	326.767	248.568	348.647
AI837181	0	0	0	8	6	11	4	10	14
AI854703	30	26	21	22	40	36	49	44	65
AI987944	9011.98	8711.89	5479.89	11528.5	8547.52	5062.82	3765.68	1555.74	3113.68
Aicda	45.5873	31.7954	26.5338	45.6439	26	34.638	92.6584	105.341	219.617
Aida	122.138	105.117	76.1487	180.505	176.138	120.684	183.258	129.783	213.309
Aif1	0	0	0	0	0	0	37.0454	11	31.0217
Aif1l	2	14	9	13	3	11	123	136	210.015
Aifm1	801.054	587.001	526	517	417.001	414.284	1808.7	1269.32	2834.41
Aifm2	28	27	29	14.616	15.709	15.7455	29.58	23.7878	19.6605
Aifm3	0	0	0	10	17	11	96	95	120
Aig1	646.844	486.775	416.001	1726.17	1256.66	1070.09	248.585	129.7	327.846
Aim2	134.05	122.493	101.072	164.13	128.073	115.072	38.4441	39.0305	60.9123
Aimp1	129.869	93.6951	91.4884	79.2948	71.9008	64	64.7088	53	97.5035
Aimp2	380.356	311.463	268.833	577.261	587.852	578.541	7829.27	6977.98	11203.1
Aip	211	196	139	233	295	275	2747.34	2528	3660.66
Aipl1	0	0	0	0	0	0	8	12	8
Aire	329.142	312.822	232.824	133.054	192.862	227.073	61.309	53.499	65.0875
Ajap1	0	0	0	23.944	27.0041	29.0009	397.75	355.077	577
Ajm1	0	0	0	0	0	0	15	13	41
Ajuba	0	0	0	23	17	21	625	649	977
Ak1	17.0545	5.0041	7.00672	16	11	29.1442	10	4	8
AK157302	88.9132	44.0061	53.0392	158.651	178.725	123.775	112.257	54.0847	111.029
Ak2	18358	17343	15921	13014	14497	13187	2379.07	1851.28	3365.08
Ak3	4.4085	9.96653	15.129	18.4141	11.1573	2.25303	3.31013	4.42395	5.28831
Ak4	3827.64	2883.19	2558.14	1345	1110	1086	557.504	432.863	774.026
Ak5	412.111	303.374	320.702	490.801	380.576	422.904	790.99	546.6	1158.36
Ak6	98.4301	83.1794	83.2457	118.7	98.4148	96.7149	5749.23	3921.08	8183.18
Ak7	96.0002	69	62	111.033	72.0884	71.0001	646.135	527.189	979.053
Ak8	25.3377	22.843	6	35.3135	17	25.1478	48.1741	45.9998	87.2866
Ak9	94.444	49.5257	51.8986	108.5	66.7181	67.62	41.4395	22.0162	72.7945
Akain1	0	0	0	6.00627	3.1256	4.00511	3.01746	5.00355	5.00409
Akap1	6184.99	5114.01	4340	3140.31	3641.83	3411.94	3752.23	3160.83	4948.81
Akap10	2481.12	2130.03	1929.02	2326.16	1878.02	1686	627.028	378.028	885.168
Akap11	188	165	165	296.011	216.086	152.236	340.807	180.571	515.91
Akap12	2630.23	2581.01	2543.47	2015.05	2085.77	1971	1017.73	807.977	1365.9
Akap13	1444.29	1103.06	1043.22	606.346	517.099	470.59	396.384	286.654	587.174
Akap14	0	0	0	0	0	0	42	23.5553	89.0001
Akap17b	5647	5425	5084	4445	3891.98	3202	2644	1828	3848.47
Akap3	0	0	0	0	0	0	7	4.2215	3
Akap4	17	4	11	7	4	5	0	0	0
Akap5	0	0	0	20	10.0083	16	19.8714	8.01244	17.0247
Akap6	74.0781	77.091	67.002	280.642	184.347	181.924	106.759	75.9792	124.089
Akap7	1863.93	1603.19	1320.09	2443.58	1683.61	1565.03	1120.7	654.308	1281.42
Akap8	761	717.001	669	1494	1563	1229.79	27200	21146.8	37358
Akap8l	286	230	188	215	179	146	2224	1580.17	3286.41
Akap9	982.093	698.071	786.456	407.388	351.401	289.226	404.639	280.527	538.15
Akip1	1469	1068	860	921	881.003	651	719	460	1127
Akirin1	132.707	123.568	113.249	165.759	156.787	138	1805.55	1162.78	2109.68
Akirin2	1048	1101	1003	2182	1662.81	1211	489	246	627
Akna	246.662	208	186	167.058	167.079	186.195	56	45.5253	102.063
Aknad1	1411	1104	1124	1376	1068.61	1149.42	55.0006	30.3018	98.1209
Akp3	14	5	10	17	16	25	0	0	0
Akr1a1	4576	3286	2863	3229	2742	3052	1665.01	1457.02	2344.36
Akr1b10	0	0	0	0	0	0	5	1.01132	13
Akr1b3	311.2	189.225	186.779	381.293	390.352	395.896	48.4195	48.3362	100.334
Akr1b7	0	0	0	0	0	0	8.87116	10.4123	17.545
Akr1b8	17	12	15	126	92	124.175	46	35	54.1172
Akr1c14	48.0351	51.5464	40.4709	69.8419	50.8313	21.8762	68.9461	23.4591	61.0052
Akr1c18	455	329	288	334	227	206	37.0148	19	48.0001
Akr1c19	11	13	18	11	15	14	6	3	4.0003
Akr1c21	20	16	23	32	21	23	0	0	0
Akr1cl	243	184	151	206	132	166	100	74.0002	214.178
Akr1d1	24.6691	27.8423	11.5103	29.155	28.1933	18.7554	9.29804	8.87068	32.3542
Akr1e1	68	61.9283	59	113	80	72	19	5	24
Akr7a5	138	122.002	104	72	100	87	398.065	313	631.113
Akt1	1208	1193	942	352	447.001	477	660	569	1066.06
Akt1s1	2714	2861	2609	2452	4167	2652	2405	1792	3994
Akt2	463	506.004	331	293.006	295.816	260.051	891.703	786.944	1288.67
Akt3	536.289	474.378	434.808	650.509	473.149	428.729	491.957	303.465	637.561
Aktip	4499.88	3488.28	3071.95	3211.14	2356.68	2762.28	2324.82	1842.01	3407.9
AL646049.1	0	0	0	9.03764	5.73256	3.43639	4.88125	4.95304	4.8998
AL731706.1	83.8764	133.023	125.563	11.0902	36.0654	56.7863	0	0	0
AL805980.1	0	0	0	0	0	0	7	2.00059	7
AL935121.1	38.0024	51.2972	41.9876	48.1566	36.2127	30.247	65.31	55.3792	128.157
Alad	154	190.002	122.002	183.005	244	259	569.03	415.276	723
Alas1	3291	3487.01	3318.01	960.972	1285.38	1087	1252	907.914	1737.97
Albfm1	341	311	304	338.241	322	338	25	23.0013	27.0001
Alcam	8.0012	7.00051	10.0009	5.00177	6.00376	3.00143	27.1006	19.1194	30.4851
Aldh16a1	71.5353	81.7411	52.5833	26	62.2205	50.1796	304.488	256.014	425.538
Aldh18a1	2719.34	2393.16	2148.69	2511.15	1646.7	1696	5734.19	3289.85	9379.76
Aldh1a1	17.0027	12.8998	12.0003	25.0182	31.0994	15.0172	8.63212	2.02775	9.95403
Aldh1a2	3117	2649.02	2334.02	1544.13	1398	1653.66	78.001	88	127.001
Aldh1a3	0	0	0	10	6	6	0	0	0
Aldh1b1	0	0	0	17	25.0012	16	18.0009	10	21.0004
Aldh1l1	104.725	81.7425	36.7574	41.8251	76.8555	90.4705	28.7426	30.049	40.4627
Aldh1l2	0	0	0	8.00406	8	6	59.9406	30.0808	69.1984
Aldh2	537.207	533.253	549.2	1194.79	1592.2	1296.94	978.972	755.811	1414.35
Aldh3a1	0	0	0	4	3	5	7	8	3
Aldh3a2	398	303	317	736	659.011	671	41	44	65
Aldh3b1	28	30	23	22	28	31	12	17	19.0015
Aldh3b2	0	0	0	7	2	6	0	0	0
Aldh3b3	0	0	0	1.00096	2.00244	3.00859	0	0	0
Aldh4a1	2285.15	2011.29	1528.31	625.256	777.631	714.44	544.147	524.977	737.755
Aldh5a1	22.6778	18.1217	20.9014	5.52339	18.1042	13.7003	8.35133	12.5232	21.0982
Aldh6a1	200.292	237.949	133.123	771.82	649.352	528.005	1107	633.967	1545.35
Aldh7a1	564.089	539.206	531.451	680.958	716.644	651.96	336.195	190.274	502.501
Aldh8a1	0	0	0	16	5	8	0	0	0
Aldh9a1	17243	14914	12976	10277	10087.4	9578	4921.32	3796	6858.01
Aldoa	902.416	849.834	748.041	275.312	430.159	323.383	981.152	835.669	1474.69
Aldoart2	22	15	20.0963	0	0	0	9	13	16
Aldob	3	3	3	0	0	0	0	0	0
Aldoc	0	0	0	19	12	15	85	84	130
Alg1	666.834	639.54	548.646	92.8048	118.439	101.899	249.64	218.173	359.643
Alg10b	621	552	464	332	328	290	328	215	400
Alg11	210	174	144	219	129.017	97	175	105	218
Alg12	354	185	171	280	281.72	255.001	328	279.967	486
Alg13	8562.04	8408	7516.57	7910	7129.49	5384.83	4602.83	2591.95	6125.73
Alg14	140.278	55.1064	56.3192	142.557	76.3056	95.1552	264.391	194.155	412.979
Alg2	1262	927	830	318	283	239.104	248	183	368
Alg3	122.3	101	70	197	182	173	307	216	374
Alg5	30	32	36	40	15	23	131	117	163
Alg6	5.00336	2.00259	5.00352	12.13	13.0418	12.0644	46.9501	31.693	53.2071
Alg8	302	238	255	216	219	195	96	79	173
Alg9	174.15	117.894	101.207	206.804	177.399	206.692	199.271	134.227	256.643
Alk	276.653	221.125	207.858	2268.94	2036.5	1735.79	2058.51	1447.66	2908.73
Alkal1	2.09171	2.67083	5.27563	5.1866	7.55116	3.43751	3.30068	1.5968	6.92444
Alkal2	0	0	0	2	3.12572	1	4	4	3.00001
Alkbh1	480	347	285.87	290	233	188	1677	1237.19	2629
Alkbh2	1330.4	1439.83	1444.47	498.011	808.788	580.387	1265.61	971.557	1768.69
Alkbh3	57.2437	53.8761	29.1946	138.299	95.7159	96.2434	129.664	108.406	181.058
Alkbh4	96	91.0272	55	105	172	144	3402.99	2906	5108
Alkbh5	11104	11220	10874	11326	14503.8	10751	4639	3281	6962
Alkbh6	83	77	73	51	99	42	122	111	155
Alkbh7	453	386	341	425	535	409	537	449	881
Alkbh8	64.8828	61.4402	60.7205	94.7455	69.8651	65.3714	252.329	129.035	275.087
Allc	0	0	0	0	0	0	54.1364	33.2226	84.3102
Alms1	120.723	123.614	96.1863	240.756	189.855	134.147	1281.87	588.627	1478.59
Alox12	647.985	416.998	356.018	754.812	536	707	1225	1041	1905
Alox12b	0	0	0	6	1.00003	3.00001	0	0	0
Alox12e	0	0	0	5	9.46938	4	19	32	45
Alox15	0	0	0	0	0	0	8	5	10
Alox5	0	0	0	5	9.00294	3.00202	4.00501	5.0079	13.0089
Aloxe3	8	9	7	25	27	10	104	79.0021	174.001
Alpi	0	0	0	0	0	0	13	11	17
Alpk1	4.00013	2.00013	6.00058	7.00189	3.00152	5.00144	4.02757	5.009	5.01252
Alpk2	64.9052	57.7855	49.0589	118.749	100.674	85.1778	30.9597	22.7601	54.6201
Alpk3	5.00004	3.00004	1.00001	6.00001	15	9.00004	58.5922	49.0413	76.3697
Alpl	231.059	198.001	162.002	189	222	204	620.601	653.7	979.761
Alppl2	60.7722	44.5439	44.0842	86.6642	116.409	74.3028	104665	88465.5	138603
Als2	880.736	809.882	686.912	865.674	729.25	777.869	7633.83	7056.82	10725.5
Als2cl	85	51	60	21	34	28	0	0	0
Alx1	71	92	75.0004	123.011	102.003	92.8546	43.3776	28.0405	92.0712
Alyref	0	0	0	4	9	4	229	163	277
Alyref2	3155.94	3215.59	2933.44	1542.6	2251.13	1573.13	2160.41	1532.23	3023.6
Amacr	416.989	401.66	412.511	258.081	272.107	212.068	27.0111	13.006	33.0001
Ambra1	2655.9	2155.65	1844.46	3711.63	3639.9	3694.46	3150.29	2271.46	4207.61
Amd1	467.911	444.04	490.454	676.168	460.528	420.444	2811.46	1492.15	3861.75
Amd2	1318.23	1130.38	1177.78	1326.02	1017.17	847.575	5056.97	3039.59	6901.2
Amdhd1	0	0	0	0	0	0	6	3.00021	1.01936
Amdhd2	44	52	47	22	53	43	377.928	286	537
Amer1	1639	1293	1119	852	699	760	541.237	461	828
Amer2	0	0	0	3	4	2	0	0	0
Amfr	2149.24	1915	1652.26	535	452	410	207.009	179.185	334.012
Amhr2	14	9	19	37	38.2404	34	7176.88	5526.28	10372
Amigo1	0	0	0	4	2	2	5	12	10
Amigo3	0	0	0	0	0	0	30.3509	24.5345	63.3358
Ammecr1	8.00079	11.0005	6.00434	133.344	93.1661	60.1015	48.75	22.4922	36.925
Ammecr1l	5854.93	4467.85	4022.46	3434.87	2747.84	2813.93	8150.2	6026.81	13415.9
Amn	0	0	0	8	7	7.00003	167	111	259.002
Amn1	247.686	297.84	232.832	497.78	429.8	295	232.279	125.078	248.695
Amot	68	76.0567	58	136	106	130	50	35.0079	59.0001
Amotl1	428.268	369.938	318.015	625.502	639.178	657.305	34.3491	33.1361	62.3854
Amotl2	15	18	10	13	19	32	22	21	27.0001
Ampd1	5	3	3	33.9959	41	20.616	259.333	167.131	378.828
Ampd2	881.881	798.401	660.01	431.935	522.293	443.523	157.805	148	205
Ampd3	1674.06	1335.37	1049.75	736.349	709.624	937.446	163.937	176.336	245.826
Amph	46.3067	25.0312	32.1381	30.0141	22.0408	18.1131	9.09219	7.03043	15.1249
Amt	0	0	0	9	2	7	205	135	348
Amy1	23	6.01502	7.01914	24.3196	28.12	16.0003	53.4531	23.8025	42.4828
Amz1	411.396	353.394	213.542	128.251	192.764	158.774	726.885	492.75	956.167
Amz2	204.421	125.815	120.613	520.909	328.677	340.038	125.35	86.398	192.292
Anapc1	2102.01	1697	1548	1521.53	1228.72	1121	1788.32	1287.56	2588.5
Anapc10	348.307	341.207	296.515	462.41	394.853	207.921	654.556	375.595	753.731
Anapc11	1656.05	1542.1	1136.08	720.975	1010.16	791.012	2940.47	2624.67	4148.22
Anapc13	13.952	18.5766	16.558	13.684	12.1428	1.04041	94.5217	61.6783	135.916
Anapc15	390.593	345.458	297.283	427.001	426.266	459.995	1919.11	1447.33	2556.57
Anapc16	4392.79	4150.68	4069.6	1960.91	2322.47	1963.86	2504.09	1658.53	3597.66
Anapc2	1176	923	810	1491	1561	1537	1219	1018	1622.68
Anapc4	2991	2730	2698	3328	2460.11	2007	1028.12	580.336	1299.15
Anapc5	4533.74	4183.14	3816	2870	3118	2778	5896.32	4543.18	8254.21
Anapc7	1099	849.001	722	1183.1	1038.98	1200.1	6656.96	6846.73	9269.05
Ang	0	0	0	2.5109	3.4891	7	0	0	0
Ang4	4.93989	5.00814	4.01832	8.00236	8.00241	10.8441	8.03272	3.00029	8.04417
Angel1	4243	3666	2909	1016	1048	1162	595	591	763
Angel2	13791	11010	9780	14399	10237	9747	9303.96	5575	14210
Angpt1	71.488	35.3857	53.0031	165.085	89.0502	74.6201	45.5743	29.4949	33.9412
Angptl2	1168.19	928.384	698.842	773.216	704.128	737.564	434.539	368.829	585.915
Angptl4	50	42	55	72	92	79	52	51	94
Angptl6	0	0	0	7	9	13.0285	22	17	45
Ank	25.059	19.0665	18.1875	19.1838	23.2507	22.6867	43.2343	28.5622	82.7975
Ank1	18	17.0038	18.0103	42.5951	40.4512	42.0251	52.0662	39.0462	76.2431
Ank2	51.0458	25.0187	27.0675	110.274	52.8476	65.8957	129.614	96.8277	193.246
Ank3	2209.83	1965.67	1765.66	2191.09	1876.95	1924.18	692.099	553.625	973.268
Ankar	3.00309	4.00271	1.00013	4.00096	8.03368	4.13482	37.0024	21.002	47.0263
Ankdd1a	991.486	749.437	627	731	532	584.401	213.238	193.388	286.05
Ankdd1b	5.03596	4.02339	1.00889	5.05033	13.1496	21.1403	16.0875	7.02629	26.1033
Ankef1	10.0043	8.00005	11	21	10.0017	7	27	13.0004	42.087
Ankfn1	35.0083	21.3306	22.1291	50.7838	30.017	22.0324	36.0704	20.2388	48.1398
Ankfy1	1617.2	1249.91	1034.81	1578.02	1192.81	1258.2	1508.14	1114.86	2208.58
Ankhd1	114.455	98.6359	128.713	160.735	143.454	90.4644	2171.38	1010.99	2292.69
Ankib1	164.002	139.023	131.858	458.599	314.015	346.015	1423.5	892.626	2264.73
Ankle1	0	0	0	8	11	7	514	402	790
Ankle2	1790.62	1522.77	1229.92	1718	1414.66	1382.87	968.654	775.113	1575.42
Ankmy1	110.654	63	61.6199	62.7615	87.4878	106.296	13.3774	6	8.96014
Ankmy2	7	3.05486	14	69.214	41.537	47	403.318	300.34	651.209
Ankra2	853	900	815	510	625	432	862	526	1364
Ankrd10	162	132	82	96	90	90	35177	26344	47238.3
Ankrd12	1019.02	1017.28	1032.38	867.813	752.17	451.91	1011.82	523.896	1273.09
Ankrd13a	171	149	141	264.021	235	209.001	304.999	270.523	455.179
Ankrd13b	63.1854	106.278	67.8504	53.0144	85.5441	54.0458	7.04588	5.03055	12.3344
Ankrd13c	686	663	651	1099.91	937	728.025	1988.33	975.816	2570.37
Ankrd13d	59	38	39	27.0031	32.0001	24	43.8287	43.0004	55
Ankrd16	179	150	111	91	92	88	119.088	106.041	196.044
Ankrd17	2825.69	2116.73	1989.17	1937.48	1474.14	1458.74	6157.17	3393.63	7650.38
Ankrd22	31.1392	29.5075	14.0181	99.1368	92.3374	51.1263	1093.16	639.604	1371.91
Ankrd23	0	0	0	0	0	0	818.183	830.369	1226.35
Ankrd24	57	33	37	15	36	32	41	34.1118	53
Ankrd26	2522	2017	1869	1601.91	1351	1378	811	568.09	1280.65
Ankrd27	1217.68	1009.03	850	2603.69	2444.42	2789.31	736.029	625.961	1008.76
Ankrd28	273	248	202.003	362.014	255.578	198	390.597	215.859	443.026
Ankrd29	2.00064	11.0022	5	17.955	10.4114	21.8454	7.00003	1.00008	6.01043
Ankrd31	89.013	91.8716	46.4171	176.373	115.037	89.1134	101.824	47.3288	102.302
Ankrd33b	335	316	310.249	715.034	952.036	740.413	494.019	326.864	749.016
Ankrd34a	0	0	0	2	2	4	0	0	0
Ankrd34b	0	0	0	0	0	0	3	5	9.77157
Ankrd34c	8	5	2	17	12	8	10	3	16
Ankrd35	6	15	20	17	38	47	2828.49	2273	3886.22
Ankrd36	43.0806	40.3625	45.1579	165.222	129.305	157.838	76.1115	86.2812	122.965
Ankrd37	31.6147	29.3792	19.0368	42.7923	57.2076	30.7841	582.233	350.437	875.54
Ankrd39	31	18.5259	3.89602	14	19.3312	15.7248	690.431	533.663	1237.62
Ankrd40	971	766	599	478.992	449.001	496	1055.16	855	1578
Ankrd42	541.344	460.373	425.811	298.588	311.3	250.64	969.596	487.431	1401.98
Ankrd44	3578.89	2660.96	2240.83	7305.79	5533.36	5577.33	3101.41	2005.98	4375.71
Ankrd45	0	0	0	10.7254	10	7.15582	23	16	32.0005
Ankrd46	428	390	336	168	171	150	523	368	709
Ankrd49	5530	4316	3663	4688	3347	2844	1506	785.98	1908
Ankrd50	84.2228	42	48.0928	33.0288	22	28	153	144.073	242
Ankrd52	98.1938	124.98	58.1424	91.8739	148.068	136.272	282.149	219.059	403.237
Ankrd53	2	2	3	5	3	4	2	7	2
Ankrd54	150	117	110	192	286.001	226	5368	4489	7589
Ankrd55	0	0	0	8.05236	7.29676	11.4215	4.20759	4.02117	8.81642
Ankrd6	9862.23	9713.62	8796.87	7455.84	8211.27	6555.84	5215.99	3734.71	7113.32
Ankrd65	0	0	0	0	0	0	132.034	104	125.012
Ankrd66	78	71	66	66	35	72	10	6.00372	6
Ankrd7	0	0	0	10.0039	8	7.02517	24	15	24
Ankrd9	0	0	0	6	10	10	471	364	801
Anks1	48.0039	58.0197	71.0041	91.996	125.007	98.628	544.289	414.493	705.305
Anks1b	1647.72	1241.33	1070.16	2009.69	1650.2	1426.76	810.081	520.159	964.729
Anks3	25	24	10	53	56	65.0002	1119.58	934.396	1572.14
Anks4b	538	376.001	362	1207	831	835.002	120	76	166.001
Anks6	5.02811	2.01984	9.07827	8.02537	24.0865	27.1655	6.00306	15.0042	24.0386
Ankub1	1.0008	3.01446	2.68793	10.015	11.0631	11.1997	14.8612	18.1946	57.7657
Ankzf1	319.578	268.854	263.745	199.89	180.415	211.864	978.463	814.706	1308.5
Anln	3596.27	3030.12	2815.06	3979	2966.95	2644.95	4466.02	3321.37	6586.77
Ano1	11	9	8	21.0035	19	16	52.7766	43.0474	55.004
Ano10	869.834	653.091	512.134	785.524	604.963	637.438	170.225	143.143	249.541
Ano2	867.918	544.5	470.672	36275.7	35022.4	24001.2	13045.6	8143.52	14385.5
Ano3	0	0	0	11.9902	5.71038	9.58322	19.0104	11.8212	13.8932
Ano4	47.297	26.0367	18.0047	57.1199	36.0815	31.4817	51.0852	11.3614	32.8693
Ano5	0	0	0	10	3.00001	7.00001	4.00225	4.00003	10.0035
Ano6	486.429	375.954	455.934	327.161	300.105	379.613	519.275	382.653	745.089
Ano7	15	10	6	22	29	23	6.02321	10.0232	11.0049
Ano8	0	0	0	0	0	0	14	7.02696	15.0302
Ano9	3	3	2	0	0	0	198.041	197.424	269.96
Anp32a	47	62.2049	67	47	60.543	35	15.0002	16.0015	39.0026
Anp32b	435.977	544.998	681	333	499	338	638.555	503.829	1304.17
Anp32e	827	828	848	697	629.001	554	5299.31	3026	7092.99
Anpep	0	0	0	11	12.0012	13	219	225	319
Antxr1	70.1128	45.0409	34.0175	188.352	147.623	165.87	1528.92	1048.9	2193.93
Antxr2	2586.47	2323.19	2226.13	2391.42	1803.27	1770.44	1373.13	980.896	2073.1
Anxa1	54.8318	27.6586	35.3196	0	0	0	3.64735	7.32695	2.6315
Anxa10	0	0	0	0	0	0	6.91207	3.0143	7.21862
Anxa11	66.8702	62.8396	53.6566	28.8775	45.4334	30.4719	289.616	289.14	450.682
Anxa2	995.363	689.836	581.443	824.77	746.174	678.276	95.8724	101.053	150.196
Anxa3	6.24498	9	7.00157	16.0055	2	3.3165	8.00042	3.00001	9.45176
Anxa4	121	71.0222	63.1045	155.07	109.389	98.001	66.013	56.0171	141.003
Anxa5	456	287	237	460	377	341	90.772	43.6102	135.741
Anxa6	928.985	792.976	658.356	657.595	602.66	699.268	265.934	182.039	341.729
Anxa7	64946	52518	44845	45277	44015	40479	11298	9038	17420
Anxa9	7	6	7	0	0	0	22.0006	23.0178	71
Aoah	7.00084	9.22005	11.0016	17.1828	12.0042	7.00288	35.3648	10.1953	41.7606
Aoc1	6.04706	6.00191	4	29.0437	16.0163	6.00364	11.4932	11.0035	13.0024
Aoc2	0	0	0	6	14	3.00295	290	251	441
Aoc3	0	0	0	4	4	2	53.0025	54.4861	118.643
Aopep	1950.05	1482.56	1358.09	1104.58	1043.59	996.779	422.885	304.997	582.335
Aox1	5.0155	9	10	9.0005	10	2	23.6893	10.1164	20.0188
Aox2	11.184	3.00143	2.01191	41.8893	21.2779	24.0805	189.22	108.044	208.164
Aox3	7.00223	1.0019	10.0077	15	10	5.57687	1.00084	3.00245	6.003
Aox4	72	48	39	69.0001	43	54.0212	23.0928	12.0308	22.0691
Ap1ar	186.671	152.403	103.535	183.638	125.273	138.723	392.409	274.585	539.941
Ap1b1	4622.02	3405	3061	2244.39	2269	2323	3245.38	2924.13	4640.48
Ap1g1	251.868	224.595	168.484	378.456	256.876	263.977	950.663	606.538	1355.22
Ap1g2	1.06368	5	3.19246	0	0	0	6	3	10.0579
Ap1m1	5793	4740	4241	3988	4073	4125	2169	2026	3113
Ap1m2	4543	3606	3251	3018	2859	3231	2036.47	1977.53	2988.93
Ap1s1	740	683.008	654.008	876.092	816	790	4748.24	4324.52	6110.98
Ap1s2	364.926	512.956	429.979	542.978	441.939	272	488.796	186.93	414.323
Ap1s3	29.293	37	38.0001	139.011	80.0074	70.0024	268.996	149.517	299.86
Ap2a1	1338.74	1208.14	952.094	249.992	431.424	363.655	769.935	622.631	1168.26
Ap2a2	134.506	88.2673	126.118	268.249	233.099	211.001	1219.47	1160.49	1793.67
Ap2b1	1355.89	964.225	875.706	1044.01	743.911	832.268	924.038	648.368	1356.95
Ap2m1	1779.79	1640.81	1231.31	1425.53	2066.37	1560.8	2453.98	1975.78	3242.62
Ap2s1	1596	1619	1323	1196	1738	1319	397	275	648
Ap3b1	2380.37	1939.29	1880.35	1719.08	1253.48	1275.8	676.757	453.423	1028.92
Ap3b2	356	282	256	167.637	154	172.001	43.6899	29.0035	64.6666
Ap3d1	3916.66	3148.59	2679.18	937.23	955.311	1003.59	1782.85	1651.76	2557.26
Ap3m1	3642.1	3313.4	2746.69	4304.15	3483.7	2358.55	938.466	509.139	1296.39
Ap3m2	3516	2832	2617	914	737	884	1192	1377	1684
Ap3s1	263.924	376.954	214	442.257	337.052	189	252.013	102	212
Ap3s2	784.271	653.734	523	1006	963.001	998.393	804.372	614.311	1027.92
Ap4b1	209	164	157	124.212	108.263	130	1238.53	964	1765.37
Ap4e1	378.168	313.095	250	605.006	440.89	411	2459.01	1321.7	2799.55
Ap4m1	10.3466	14.2883	3.40039	25.3768	44.8218	45.6937	410.863	366.348	626.488
Ap4s1	47.1666	58.0587	55.9598	75.7365	45.508	52.9446	773.383	517.855	1085.29
Ap5b1	0	0	0	3	5	2	285	218	444
Ap5m1	634.122	645.698	546.512	734.55	594.011	426.337	226.744	133.572	328.079
Ap5s1	176	176.001	117.001	149	211.004	167	527.016	428.003	715.012
Ap5z1	63	92	57	39	66	48	292.054	234.027	454
Apaf1	431.001	421	312.005	382.002	317.499	256.004	1481.34	922.104	2117.53
Apba1	1378.43	1175.29	941.082	894.733	805.841	807.574	171.925	186.309	250.926
Apba2	3336.78	2838.09	2306.57	1010.48	1252.14	1119.26	154.661	110.37	208.298
Apba3	16	18	10	30	50	32	552	345	840
Apbb1	3203	3030	2601	1235	1710	1338	681	577	1030
Apbb1ip	21.0988	17.2164	14.2802	182.738	344.162	214.68	117.562	156.83	209.576
Apbb2	2442.06	2001	2025.58	1055.8	1110	1055.48	821.66	664.95	1147.6
Apbb3	8	7	6	0	0	0	370	265	474.287
Apc	1998	1515.34	1319	1593.66	1186.05	1043	1347.68	854.681	1663
Apc2	15.6554	11	3	13	19	9	2755	2173.21	4273
Apcdd1	2	4	5	10	6.00002	2.00082	4.38653	4.52741	4.00028
Apeh	3314	2829	2413	1752	2130	1849	201	204	315
Apela	0	0	0	0	0	0	4.66137	1.13504	1.15071
Apex1	453.088	418.782	378.77	755.279	773.289	949.485	1657.38	1701.04	2632.36
Apex2	3125.66	2564.92	2056.15	1770.27	1568.6	1683.44	720.793	636.504	919.004
Aph1a	2529.09	2350.41	1844.48	417.151	577.391	457.861	365.548	348.256	463.38
Aph1b	558.599	473.061	387.919	234.842	180.988	122.508	51.5179	39	93
Aph1c	425.401	354.939	281.081	192.828	141.012	171.492	29.4821	16	31
Api5	3879.24	3710.62	3268.09	4287.51	3026.82	2251.27	1918.73	913.237	2606.7
Apip	1331.87	994.009	877.005	1104	896	801	795.009	396.002	1048.01
Aplf	2493.55	1860.44	1852.56	2428.94	2253.12	2056.14	173.844	151.167	256.162
Apln	20.0054	4.00011	7.00273	8.00144	4.0003	9.00369	4.00399	3.00265	9.00032
Aplp1	0	0	0	8	3	3	6	5.00039	2
Aplp2	3157.13	2427.79	2165.98	1256.11	1021.75	1082.48	4637.42	3497.71	6612.15
Apmap	70	84	57	40	39	33	1123	621	1787.76
Apoa1	0	0	0	5	4	2	0	0	0
Apoa2	0	0	0	0	0	0	4	11	8
Apoa4	2.70137	13.5148	1.35799	6	2.69182	2.64418	0	0	0
Apoa5	0	0	0	0	0	0	145.443	151.115	266.828
Apob	5	7	6	13	7	11	2.0001	3	14
Apobec1	0	0	0	5.03703	2.00038	14.0001	34.7053	14.3855	32.7995
Apobec2	13.4796	15.0227	13.9838	29.0925	21.7439	23.1073	56.4921	24.4395	49.6399
Apobec3	3	11	12.0003	12.0133	14.0967	22.0012	124.654	122.026	196.267
Apobec4	0	0	0	0	0	0	25.599	21.5706	16.1665
Apobr	0	0	0	2	5	2	13	20	18.1026
Apoc1	0	0	0	5	2	6.00186	45.1906	49	54.0823
Apoc2	6	5	5	5	6.00003	4.00004	308	347.864	437
Apoc4	0	0	0	0	0	0	3	3	8
Apod	45	47	28	107	57.0019	76.0668	28.0214	30	32.0297
Apoe	238	244	218	124	212	131	1864	1606	2963
Apof	0	0	0	0	0	0	36	28	43
Apoh	0	0	0	0	0	0	25.0512	22.4051	92.7958
Apol10a	0	0	0	0	0	0	3	3	11.8207
Apol6	123.199	88.3339	75.0072	174.681	115	158.629	29.8088	15	31.6955
Apol7a	0	0	0	0	0	0	12	5	4.1478
Apol7b	0	0	0	80.0935	32.1188	28.8943	3422.51	2194.02	4925.96
Apol7c	0	0	0	38.3033	14	18	2	4	2
Apol7e	0	0	0	0	0	0	41.6843	40.7292	48.9213
Apol9a	0	0	0	0	0	0	2.12838	2.39988	2.33322
Apol9b	2	2	4	4	5	8.20754	0	0	0
Apom	0	0	0	0	0	0	1081	1102	1351
Apon	9	7	6	0	0	0	245	177	269
Apoo	178.002	162	179	249.028	302.059	154.09	98	42.0286	102.795
Apool	278.066	252.925	207.066	420.022	325.036	242.614	168.145	82.0255	226.13
Apopt1	80.0812	75.0253	44.6505	38.5954	52.2026	38.0649	1179.57	833.224	1991.46
App	27.6352	18.5219	26.6385	18.5789	27.3289	26.9716	18.309	21.5787	40.4366
Appbp2	424.766	280.605	325.773	522.986	469.56	349.121	1641.74	1010.83	2377.23
Appl1	2365.84	2382.47	1940.03	3769	2703.01	1882.56	1658.67	832.456	1979.18
Appl2	56	49.016	39	47	41	40	16.0003	15	23.0596
Aprt	48.8235	57.868	32.4865	19.3702	36.2054	20.1278	7957.85	6028.92	11038.8
Aptx	123.111	66.0001	59.4487	320	241.783	306	571.031	570.426	1010.99
Aqp1	102	68	57	26	33	27	31	36	47
Aqp11	21	9	3	10.0327	15	5	1097	864	1638.95
Aqp2	0	0	0	4	4	5	0	0	0
Aqp3	0	0	0	3	13	15	83	82	117
Aqp7	0	0	0	0	0	0	29.0155	31.0029	51.0237
Aqp8	0	0	0	2	3	2	6	4	4
Aqp9	1406.79	1161.9	1037.08	756.408	552.596	645.066	4715.29	3121.25	6588.41
Aqr	537.455	393.308	444.323	346.035	261.389	263.59	2360.42	1481.5	3407.55
Ar	7.01011	9.00092	7.00087	4.01021	15.0131	9.02439	12.0535	4.01139	10.0344
Araf	99.1266	110.249	96.4748	296.19	293.627	322.378	1976.78	1523.14	2337.75
Arap1	56	45	32.0245	30.0352	48	42.0766	103.751	70.0005	130.902
Arap2	1430.5	1296.97	1120.78	1278.01	901.965	730.67	1380.76	674.981	1741.25
Arap3	7	7	5	8	11	19	1.00011	1.00006	7.01083
Arc	0	0	0	5	11	10	18	15	10
Arcn1	6346	5280.99	5007.01	2608.91	1936.02	1596.91	5434.16	2995.08	7437.52
Arel1	1468.59	1052.44	962.675	962.337	834.967	907.311	711.842	635.194	1135.8
Arf1	37334	29000	24022	20515	22339	20012	6860	5367	10669
Arf2	69	54	57	103.007	88	66	6645.58	5082	9387.02
Arf3	305	210.026	122	985.19	830.193	993	497.197	499.26	804.217
Arf4	371.57	324.868	271.994	372.592	343.065	227.69	1750.18	960.781	2240.22
Arf5	2570.74	2734.67	2397.3	921.564	1480.97	1099.25	2193.09	1644.7	3625.41
Arf6	70	86	73	46	45	44	537	370.796	723.823
Arfgap1	134	101.084	92	412	566.573	529	626.913	570.656	895.096
Arfgap2	4.97865	15.9301	17.5793	12.7913	5.34436	7.19771	1007.96	1036.23	1490.35
Arfgap3	868.346	800.563	824.343	338	466.134	426	238.791	223.515	289.691
Arfgef1	1268	1220.55	1139	1203.6	864.11	613.677	972.546	475.28	1210.98
Arfgef2	614.217	480.3	438.112	522.269	437.865	439.076	1343.74	1097.28	2016.02
Arfgef3	943.158	770.394	685.49	745.871	712.316	708.979	228.339	182.705	257.269
Arfip1	10361.4	10262	9187.1	6955.37	5199.24	3901.23	2458.51	964.125	2716.7
Arfip2	155.093	100.68	140.294	135.266	167.154	160	191	169.492	228
Arfrp1	32	27	27.7553	65	61.0002	58	2526.55	1956.85	3909.48
Arg1	7	11	9	0	0	0	407	420	576
Arg2	577.766	453.871	375.877	5866.87	4203.99	3995	3566.99	2304.53	5368.11
Arglu1	157	126	117	137	123.001	120	1867	1323.01	2730.06
Arhgap1	1362	1037	940.009	805.742	682.693	837	2604.53	2515.01	4267.57
Arhgap10	1769.21	1475.34	1437.62	2943.2	2725.42	2683.67	1302.56	1002.7	1891.85
Arhgap11a	5510	5126	4799	3852	3371	2988	7805	5154	10755
Arhgap12	4704.99	4033.61	3347.88	7239.43	5155.62	3910.36	2026.38	1119.26	2733.35
Arhgap15	210.439	181.681	139.197	385.084	268.652	180.438	276.713	129.987	324.665
Arhgap17	1168.01	963.004	902.498	607.991	565.172	629.222	206.035	137.439	282.332
Arhgap18	494.013	437.007	473.016	780.904	599.013	522.268	453.963	272.023	472.191
Arhgap19	1899.1	1412.01	1139	1731.11	1235.77	1364.01	1196.66	848.496	1814.6
Arhgap20	1160.22	1020.6	959.745	1468.51	1157.09	1238.93	1252.45	755.63	1731.31
Arhgap21	3418.48	3015.02	3208.81	2188.88	1856.57	1763.3	2311.83	1970.98	3206.12
Arhgap22	51.8758	21.9316	32.5793	165.081	157.099	160.858	1824.61	1682.16	2658.92
Arhgap23	0	0	0	14.0051	6.01203	8.96289	53.7608	40.6522	69.5605
Arhgap24	89.8156	109.764	74.0233	1581.91	1547.47	1101.51	1089.2	636.643	1377.74
Arhgap25	2.00007	8.00084	2.00074	2.0015	6.00161	5.19871	0	0	0
Arhgap26	1811.15	1560.33	1479.11	878.168	848.549	886.156	163.063	134.15	256.767
Arhgap27	23.8209	10.1136	11	0	0	0	37	35.6977	47.9325
Arhgap28	5300.01	4352	4248.45	3112.8	2554.92	2528.25	1103.61	866.617	1708.74
Arhgap29	2341.04	1977.12	1782.08	3300.66	2361.21	2090	4360.74	2610.88	5790.4
Arhgap30	0	0	0	3	6.00427	3	48.0247	45	63.0733
Arhgap31	24.0184	19.0153	12.0054	35.0521	26.022	34.1295	12.4623	9.15702	21.0677
Arhgap32	214.194	227.402	191.624	108.135	97.088	86.8279	140.482	113.004	207.569
Arhgap33	60	78	45	43	50	40	152	139	194
Arhgap33os	0	0	0	4	13	13	14	7	13
Arhgap35	538.208	370.405	312.8	229.963	219.281	183.402	1046.05	779.12	1628.86
Arhgap36	0	0	0	0	0	0	2	5	8
Arhgap39	4269.43	3505.06	3050.11	40674.2	33858.9	28665	49051.2	33988.7	70087.8
Arhgap4	0	0	0	48.1115	47.6755	48.4315	864.12	689.733	1271.91
Arhgap40	0	0	0	6	6.75789	2	8.00698	5	13.0011
Arhgap42	2000.12	1870.2	1678.93	2326.31	1798.06	1499.38	1420.44	807.968	1975.04
Arhgap44	460.012	347.958	303.016	361	332.826	309.798	492.955	350.185	645.971
Arhgap45	0	0	0	15	17	17	36	25	46.0289
Arhgap5	30	20.1376	30	0	0	0	250.534	94.4476	168.002
Arhgap6	91.4298	60.5361	58.1373	127.796	106.075	63.852	73.9441	43.533	65.0103
Arhgap8	0	0	0	21.3217	36.4275	22.9257	1075.58	1008.34	1653.99
Arhgap9	187	180	213	91.0066	130	68	0	0	0
Arhgdia	2790	2291	1929	4790	6003	5487	7007	6141	9787
Arhgdig	0	0	0	0	0	0	211.784	244.906	358.963
Arhgef1	1763.72	1686.15	1479.95	758.711	978.568	715.523	182.638	132.244	233.642
Arhgef10	96.5548	79.3105	78.0004	75.8498	44.1396	70.0002	30.0053	23.0556	29
Arhgef10l	973.342	943.052	839.034	243.014	446.005	301.036	170.718	119.738	215.467
Arhgef11	2157.45	1684.73	1469.38	1199.7	1133.76	1216.79	616.435	558.159	718.319
Arhgef12	151.606	102.166	72.54	213.856	203.812	173.471	912.35	561.311	1135.57
Arhgef15	245	183	193	389	438	367.001	27	44	68.0002
Arhgef16	794	759	701	979	1267	1146	134.885	108.792	210
Arhgef17	16	15.7923	16.9315	6.39062	9.79576	10	15.0003	13	10.0364
Arhgef18	134	135.014	108.181	396.992	397.324	352.092	416.314	338.677	585.949
Arhgef19	0	0	0	2	9	8	443	309	661
Arhgef2	31	32.0003	21	25.0003	27.0001	31	146.005	146	247.461
Arhgef25	0	0	0	0	0	0	12	4	15
Arhgef26	64.5408	80.8388	56.3138	295.488	243.376	198.277	5871.37	3122.65	8072.02
Arhgef28	790.03	627.2	594.183	413.374	429.516	375.505	137.219	117.985	195.339
Arhgef3	242.677	196.034	162.056	280.707	180.984	229.138	750.456	500.459	935.075
Arhgef33	35.7758	40.0515	33.0009	45.16	35.065	38.1937	181.115	147.369	259.689
Arhgef37	28.0178	29.0092	24.0126	83.0723	64.1549	52.0606	17.0002	8.22545	26.004
Arhgef38	10.0042	5.34244	4.13997	12.126	6.01492	5.17985	0	0	0
Arhgef39	18196	17227	15646	6109	8069	6715	3702	2914	5661
Arhgef4	67.1578	61.0308	44.7599	51.9214	43.2289	49.5013	96.0531	66.5225	116.624
Arhgef40	25	24.0001	7.00229	19	18	29.8538	212.035	126	224.602
Arhgef5	11	5	10	4	3	3	14.0017	15	21
Arhgef6	4	1	3	16.0089	14.0099	10.0066	30.0197	13.0001	57.3215
Arhgef7	1750.18	1577.05	1283.16	1767.49	1895.32	1775.62	896.258	662.068	1266.4
Arhgef9	3.00782	6.00231	2.03792	0	0	0	7.01759	2.04335	3.01954
Arid1a	2894	2464	1898	1114	1226	1179	1969.99	1663	2708.06
Arid1b	1218.14	1223.1	1075.08	1191.42	1545.98	1238.62	575.077	440.082	774.173
Arid2	918.139	751.429	623.828	415.27	410.694	311.436	639.055	415.334	768.708
Arid3a	194	247	185	146	178.378	152	255	183	392.174
Arid3b	4781.16	3934	3263	1847.33	2010.45	1835.49	266.492	253.617	491.566
Arid3c	0	0	0	0	0	0	114.883	87.9287	177.522
Arid4a	1652.08	1397.45	1308.02	1474.58	2545.48	1331.27	2592.57	1872.1	3973.55
Arid4b	533.673	552.051	624.634	256.416	294.677	209.741	2386.67	1191.06	3373.91
Arid5a	245	246	187	317	484	365	11182	8433	15340
Arid5b	5223	4172.66	4053.17	2235.6	1958.34	2164.64	889.747	779.086	1092.91
Arih1	301.359	328.599	286.769	366	328.208	229.112	1234.17	627.214	1416.04
Arih2	101.126	83.1092	94.3494	130.895	133.867	119.124	3865.9	2731.32	5083.8
Arl1	1376.64	1309.17	1172.55	1980.9	1908.15	1277.24	1407.54	719.22	1572.21
Arl10	96	69	70	2	16	9	274	196	430
Arl13b	891	810	746	743.164	678.361	579	205.612	108	291
Arl14	0	0	0	0	0	0	10	8	18
Arl14ep	982.793	847.217	693.174	922.544	753.716	643.575	2129.69	1437.55	2980.07
Arl14epl	66	42.0002	78.0002	365	316.649	285	55.0666	47.0001	74.0047
Arl15	229.283	213.017	206.232	483.314	367.235	342.085	4908.33	3073.18	6776.74
Arl16	30	19	12	40	36	27	1556	1333	2385
Arl2	375.991	331	319.989	169.992	237.985	221	118.001	77.9503	119.945
Arl2bp	18	25	29	41.3774	29.2277	36.6868	156	159	216
Arl3	1713.3	1735.24	1743.75	833.031	1121.03	865	2312.22	1837.39	3447.04
Arl4a	959.019	810.03	694.006	1633.37	1227.05	935.016	2498.8	1389.98	3534.86
Arl4c	0	0	0	2.00017	5.00052	4.00148	6.01829	3.00096	13.0104
Arl4d	384	370	327	123	150.209	108	1726	1329	2761
Arl5a	7	4	3	38	43	19	63	43	109
Arl5b	797	737.85	638.701	595.755	557.683	403.077	689.901	443	1014.71
Arl5c	8	7	6	11.0031	8	16	9.00413	15.9446	35
Arl6	1754.98	1524.82	1423.94	1686.67	1268.39	948.432	687.385	429.235	800.902
Arl6ip1	23606	19627.7	19066.4	29952.2	22234.8	22117.2	4693.73	3277.29	6876.27
Arl6ip4	168	158	184	142	213	176	512	441	706
Arl6ip5	77	80	74	80.7035	55	65	38	42.0526	56.0004
Arl6ip6	513	512	502	517	434	320	1131.45	572	1317.87
Arl8a	12	4.00001	5	70	81	79	138	107	214.051
Arl8b	6283	5769	4733	1972.31	1519	1014	2113	1089.93	2760.06
Arl9	0	0	0	3.15464	6	6.69396	0	0	0
Armc1	2076	1875	1941	1518	1275.92	1238	913	703.252	1600.89
Armc10	1519.31	1178.56	966.2	1391.74	1071.02	978.798	284.512	180.057	388.617
Armc12	41	66	44	53	65.0869	55	109.246	86.1456	150.155
Armc2	567.001	500.006	481.001	597.001	447.001	432	220.006	155.001	312.824
Armc3	33.0923	28.5097	21.1563	62.0457	50.7875	48.0837	25.0516	20.0566	56.76
Armc4	80.0054	55.0005	66.0003	66.0138	42.0075	42.0008	50.0821	23.019	57.3231
Armc5	133.099	136.891	117.385	142.091	225.075	165.073	337.977	236.518	532.203
Armc6	21	8.00002	2	30	17.7662	12	768.641	594.586	1168.8
Armc7	334	271.006	256	174.006	217	178	4892.22	3799.96	7718.08
Armc8	2515.81	2006.68	1860	2825.91	2237.42	1896.57	563.755	302.267	711.705
Armc9	232.236	156.926	153.975	209.927	229.266	201.046	1105.52	926.277	1531.59
Armcx2	15	11	5	0	0	0	0	0	0
Armcx3	9.8677	9.86731	10	7	8.62429	20	0	0	0
Armcx5	3891.85	3474.26	3201.29	2718.21	2435.96	2523.78	3909.74	2877.41	5403.71
Armh1	6	6	5	18.118	12.0094	19.0618	186.67	141.766	248.444
Armh2	0	0	0	0	0	0	235	178	404
Armh3	2533.45	2103.21	1816.58	1463.56	1171.32	1136.02	2856.07	2143.85	3840.06
Armh4	12.4915	9	7.49572	18.0006	14.0003	4.99413	14.0036	3.75661	14.9907
Armt1	14	14.2225	11	27.7907	21.322	25.0361	45.4862	32	74
Arnt	2560.77	1978.02	1679.02	2247.82	1988.74	2007.96	3150.15	2388.38	4760.18
Arnt2	2937.72	2253.02	1706.27	52066.1	37779	40873.6	34925.1	28907.4	50599.9
Arntl	6436.03	5871.12	5682.07	5557.76	4110.84	4395.75	2144.9	1583.25	2805.76
Arntl2	2032.18	1618.53	1261.17	2234.8	1957.43	1945.75	309.581	205.196	419.052
Arpc1a	69	77.0001	67	121.003	108.086	110	2377.98	2046.05	3424.17
Arpc1b	6835.13	6795.37	5990.97	1937.18	3375.38	2236.67	1384.64	1193.31	2232.53
Arpc2	6587	5254	5400	3236.77	3102.89	3026.47	4700.2	4132.37	7330.03
Arpc3	4863	3965	3816	3051	2311	2776.29	2694.02	2306.2	3697.05
Arpc4	1283	1210	1151	368.472	497.274	361.906	902.07	669.706	1310.23
Arpc5	267	267	286	473	388.051	330	1260	789	1832.79
Arpc5l	6620.53	5856.21	6021.13	6320.6	5768.95	4663.98	3872.38	2478.26	6040.75
Arpin	34.0222	46	30	45	37	49	92	73	141
Arpp19	3013	2943	2360	6916.88	4838.11	3767	3353.99	1598	3524.07
Arpp21	0	0	0	20.1238	7.00635	8.00125	0	0	0
Arr3	0	0	0	11	3	3.01076	21	15	15.0106
Arrb1	0	0	0	0	0	0	173.92	159.858	267.54
Arrb2	162	178	165	217	244	213	313	306	403
Arrdc1	10906	8591	6408	3553	4154	3928	8372.87	7655.57	10694.7
Arrdc2	14809	12858	10812	1081	1448	1292	2960	2472.21	4530
Arrdc3	48	49	53	198	131	109	618	401	867
Arrdc4	13	10	9	15	6	24	191	161	250
Arrdc5	63	50	35	50	72	38	167	128	241
Arsa	5	2	4	7	4	2	0	0	0
Arsb	567.213	428.767	357.712	527.323	406.561	443.68	84.6255	87.3154	122.562
Arsg	18.0005	18.0001	9.00033	32.1351	36.2771	42.0213	78.265	58.0116	128.108
Arsi	0	0	0	0	0	0	9	5	5
Arsj	0	0	0	0	0	0	9.1106	4.00018	3.00073
Arsk	91.3968	61.6935	57.0996	127.908	117.152	77.8899	976.587	472.216	1369.13
Art1	48	51.0403	54	25.3203	27.3619	20.6296	34.8291	31.932	49.9422
Art3	35.9082	29.7309	21.5535	48.4596	35.9182	32.2918	85.8215	74.0337	103.158
Art4	4	7	5	15	2	14	0	0	0
Art5	0	0	0	7.67967	10.6381	1.14039	122.917	115.209	190.449
Artn	0	0	0	21	19	11	9	15	13
Arv1	121	100	92	100	68.0035	92	611.007	671.019	881
Arvcf	239.285	176.554	167.995	139.136	176.631	132.674	1688.81	1231.67	2617.95
Arx	30	49	32	27	42	42	15	12	46
Arxes1	263.263	295.563	311.123	247.533	370.345	296.06	51.2011	39.5097	111.921
Arxes2	57.7368	98.4374	73.8765	37.4667	36.6548	34.94	9.79886	1.49025	4.07864
As3mt	12.0001	16	3.00085	33.0046	22	38	78.0033	58.205	105.126
Asah1	56	58	53	177	136	104.131	489.004	285.09	677.079
Asah2	75.0111	84.0161	58.1193	117.526	66.0174	60.032	50.0195	15.1354	46.9479
Asap1	2528.05	2062	1872.02	1685.08	1544.06	1301.73	1552.96	1123.91	2271.24
Asap2	165.14	136.478	125.224	162.01	148.627	126.46	269.234	189.944	388.722
Asap3	3	5.00726	8	32	15	15	38.313	30.1524	44.2619
Asb1	0	0	0	24	24.0073	19	5.00001	5.00001	4.00001
Asb10	0	0	0	1.00369	5	3	44	40	77
Asb11	0	0	0	11	7	8	0	0	0
Asb12	45.2664	29	32.3914	177.056	88.1517	134.958	74.0499	31.2279	102.002
Asb13	27	24	18	70	58.0004	69	1565.01	1226.79	2086
Asb15	288	178	157.001	207.687	142.045	128.459	83.0176	33	96.004
Asb16	0	0	0	9.00947	3.00387	3	31.1142	21.0118	38.0071
Asb17	33	38	14	23.0576	20.6134	7.53415	4.31194	3.28044	12.5936
Asb18	0	0	0	5.0127	5	5.00403	6.00023	3.10656	9.21945
Asb2	0	0	0	4.36842	2.91745	2.91357	0	0	0
Asb3	411.914	394.372	328.629	349.435	257.668	164.943	376.338	184.149	511.869
Asb4	1397	1122	896.181	1271	968.366	864	1430.05	1053.31	1927.75
Asb5	0	0	0	0	0	0	2.04905	1.00736	2.01332
Asb6	19	27	15	35	42	32	2591	2065	3968
Asb7	120.965	108.878	70.9882	73.8506	58	78.4126	125	70	158.001
Asb8	665.99	578.998	495.522	5321.45	5231.51	5379.36	1404.4	1315.36	1860.58
Ascc1	313.279	266.487	240.92	613.948	501.319	509.829	668.842	563.311	926.647
Ascc2	544.171	518.897	489.054	695.455	685.508	663.795	2841.83	2436.88	4137.15
Ascc3	1043.61	966.061	861.873	1132.89	774.466	595.129	2269.73	1045.28	2813.21
Ascl1	0	0	0	0	0	0	5	3	6
Ascl2	10	8	5	11	15	5	21	17	56
Ascl4	0	0	0	33.3115	25.8076	35.2874	248.538	176.999	404.377
Asf1a	4236.27	4764.59	4731.61	9676.57	8980.68	6124.54	2092.36	1028.48	2845.76
Asf1b	15902	12833	10481	9976	8543	8884	8949.95	7361.01	13055.6
Asgr1	18	19.0329	18	3.01688	8	7	6	4.00814	4
Asgr2	587.722	566.505	417	1027.96	1081.66	1146.72	172.157	142	226.151
Ash1l	312.421	316.33	297.609	298.02	181.215	158.043	1152.06	799.286	1579.56
Ash2l	8335.94	6802.61	5681.57	137337	105784	91597.1	126650	79129.8	174083
Asic1	8.00128	8.00001	17.0994	42	25.0001	45.0237	57.0024	68.0522	109.063
Asic2	52.6756	51.0474	35.3112	116.428	107.819	78.3428	60.3573	36.464	59.9811
Asic4	62	40	50	36	37	31	62.774	42.0017	71.057
Asic5	0	0	0	0	0	0	1.45735	1.21574	2.47759
Asl	34.0301	20	17	29	21	36	765.497	683	1001.72
Asna1	377	258	264	1208	1089	1302	3939	4229	5204
Asns	33	42	22.0003	36	29	24	86.0002	73.0003	141.001
Asnsd1	487	522	587	3364	2647	1990	891.999	491	1300
Aspa	0	0	0	0	0	0	9	4.07279	16.1656
Aspdh	0	0	0	0	0	0	7	2	6
Aspg	229	226	185	121	136	133	656	507	842
Asph	1250.25	1142.07	928.445	1949.04	1600.09	1268.25	1191.97	702.004	1520.55
Asphd2	21	25	21	39	26	17	6.68045	8	3.00565
Aspm	3458.86	2593.8	2617.29	10089.7	6943.77	7141.29	1173.3	690.736	1686.91
Asprv1	0	0	0	8	7	4	10	18	15
Aspscr1	4559.99	5087	4441	2139.75	3189.99	2192.25	2445.19	1923	3112.24
Asrgl1	37.5272	15	17.0001	24.0205	22.0818	24	17.0252	24	27.1796
Ass1	42.0394	22.0104	38.055	113.176	172.186	128.227	159.926	184.339	296.082
Aste1	530.754	504.486	426.532	366.499	310.67	294.606	2879.83	2201.19	4378.46
Astl	7934	5463	4714	1399	1146	1410	261	246	336
Astn1	100.719	69.5863	63.2916	98.0646	54.4732	88.0771	51.1	25.5261	57.6031
Astn2	145.519	112.248	105.192	593.826	474.899	477.421	485.42	370.621	764.106
Asxl1	580.823	565.847	419.972	1166.85	1027.32	994.585	1150.92	819.363	1595.81
Asxl2	177.064	157.422	150.906	150.195	157.302	130.286	1432.25	863.951	2036.41
Asxl3	43.0143	49.0138	38.2418	188.497	168.102	113.037	24.3519	11.2366	28.4791
Asz1	1528.67	1309.02	1101	2056.05	1566.28	1256.58	135.152	70.0537	176.156
Atad1	6579.2	6095.89	5173.07	8334.1	5818.01	4204.82	3469.36	1554.89	4266.08
Atad2	768.179	716.359	705.637	1211.75	1017.77	798.996	10359.5	5945.42	13597.4
Atad2b	179.002	147.006	189.001	187.138	171.003	125	2788.81	1482.22	3330.56
Atad3a	661	493	417.792	318	350	328.001	1442.01	1348.07	2066.04
Atad5	812.059	846.48	769.141	471.282	382.186	326.07	1381.2	824.839	1712.29
Atat1	1031.26	1104.17	1199.97	0	0	0	547.194	62.2006	504.563
Atcay	0	0	0	19.7422	7.67312	22.0235	740.525	708.528	1127.11
Ate1	748.123	593.207	478.094	0	0	0	2043.54	1393.41	3208.43
Atf1	528.1	481	485	639.008	559	441	2744.33	1461.45	3462.87
Atf2	4378.18	3999.16	3381.09	6346.88	4513.33	4346.02	14108.4	8804.16	17869.8
Atf3	15	10	14	53.0279	52	42	9.00153	14.0003	28.0001
Atf4	1183	1121	1023	1024	1006	1067	5227	4528	7690
Atf5	47.7667	37.0012	44.305	33.1827	42.7256	25.1835	61.9937	64.0876	121.713
Atf6	1204.56	914.106	914.052	622.011	481.507	487.689	264.777	177.067	317.923
Atf6b	816	746	726	102	153	96	2324	1883	3694
Atf7	966.976	724.359	647.554	1171.42	831.432	1001.79	2908.42	1963.58	3867.33
Atf7ip	20679.2	16740.4	14866.2	9758.93	8390.03	8535.32	6667.12	5508.79	9251.4
Atf7ip2	37	28.0493	15.0012	172.772	136.67	86.1133	1316.47	677.063	1517.4
Atg10	400.577	330.613	290.09	472.876	379.623	258.199	168.511	87.3121	205.175
Atg101	2904	2690	2236	1275	1743	1466	12553	10546	16731
Atg12	2115	1763	1473	2579	1979	1691	1485	1052	1871.4
Atg13	168	170	117	433	391.005	419	3302.61	3170	4826.82
Atg14	6627.03	6166.58	5333.8	2366.88	2249.68	2433.36	6178.71	5700.82	8768.45
Atg16l1	5273.54	4076.76	3762	748.97	711.729	759.34	2914.95	2685.85	4191.68
Atg16l2	440.501	338.159	315.117	335.478	288.277	261.618	438.388	377.548	634.584
Atg2a	309	251	229	261	427	364	1085.01	765.66	1588.62
Atg2b	467.736	350.209	341.101	317.374	283.435	235.414	1669.54	1261.12	2573
Atg3	493	520	452	817.452	686	513	2894	1479	3799.99
Atg4a	56.0059	102.049	72.0001	111.332	84.0129	66.0334	40.7999	28.0019	59.2223
Atg4a-ps	84.7745	73.7148	63.8061	68.7814	57.5262	50.5291	37.9776	30.9282	61.9517
Atg4b	1388.42	1031.57	768.995	1442.71	1358.35	1500.32	2002.97	1802.3	2711.05
Atg4c	7.00002	4.02994	3	32.0167	21.0018	17.0087	13.4428	10.0053	25.09
Atg4d	14.3047	12.7412	7	10.1408	15.9998	11.073	989.001	863.904	1443.12
Atg5	16039.7	12838.5	11630.8	11266.1	9569.03	8915.72	2559.39	1887.57	3395.32
Atg7	1078	852.039	691.384	740.457	717.589	748.222	2437.56	2245.56	3522.19
Atg9a	1030.35	1013	738	1023.4	1150.7	1119.24	7755.04	6452.8	10522.3
Atg9b	26.783	19	23	16	22.4762	18	21	25	24
Atic	768	573	527	381	421	392	397	315.08	522.001
Atl1	6208.31	5727.6	5576.49	5428.1	4541.34	4065.47	577.216	378.728	793.849
Atl2	12402.2	10537.1	9219	11180.3	7910.08	6460.13	4631.5	2413.63	5826.67
Atl3	486.98	396	366.211	174.606	115	122	1513.13	1038.22	2366.27
Atm	91.0069	61.0065	61.0036	132	123.001	81.0131	1444.15	755.116	1793.2
Atmin	486	411	328	1087	1089	1053	1548	1319	2211
Atn1	72	68	61	112.297	147.102	107.196	751.818	495.142	954.039
Atoh1	0	0	0	6	5	8	0	0	0
Atoh7	0	0	0	2	4	3	0	0	0
Atoh8	0	0	0	5.00469	6	9	0	0	0
Atox1	414	413	397	177	269	165	1449	1028	1725.72
Atp10a	283.038	210.25	222.053	584.953	484.163	559.544	99.762	52.6103	121.032
Atp10b	1096.25	992.586	811.184	1189.98	952.527	991.125	420.504	300.613	622.246
Atp11a	637.767	465.563	398.862	211.604	186.823	215.512	229.231	168.107	266.133
Atp11b	833	893	761	1267.48	1017.03	648.952	2337.45	1196	2818.37
Atp11c	1701.01	1807.78	1349.64	1785.14	1336.73	986.985	838.055	425.779	932.749
Atp12a	0	0	0	0	0	0	7	7.88311	15.7757
Atp13a1	1962	1674	1355	645	830	711	2284	1950	3041
Atp13a2	62	74	38	81	117	63	46.002	32.0072	78.002
Atp13a3	368.088	322.002	331.611	438.693	336.411	230.538	7932.49	4108.81	10601.4
Atp13a4	10.0008	6.00204	7.00128	23.9293	14.0169	6.00364	6.34596	4.42922	13.038
Atp13a5	0	0	0	12.0036	14.0036	20.0093	23.3429	9.44444	25.61
Atp1a1	326	220	219	79	69	71	290	316.005	501
Atp1a3	1282	1167	971.107	656	584.118	722	891.465	716.001	1113.19
Atp1a4	0	0	0	0	0	0	4	6	13.0734
Atp1b1	126.132	133.068	101.149	381.803	343.634	323.664	271.64	209.337	460.025
Atp1b2	32	28	43	64	34	43	216	132	348
Atp1b3	2350	1995	1960.95	682.003	579.999	537.002	2869.99	1832.35	4204.38
Atp1b4	0	0	0	0	0	0	19	10	25
Atp23	340.648	375.849	391.798	155.894	241.882	205.939	545.735	458.578	937.584
Atp2a1	0	0	0	0	0	0	42.0804	41.4377	61.3547
Atp2a2	478.04	355	360	490.132	372.111	372.877	783.046	551.32	897.418
Atp2a3	0	0	0	0	0	0	2	4.00355	4
Atp2b1	7149.99	5721.88	4919.67	58467.6	41316.2	43353.5	31539.9	24307.2	41113.4
Atp2b2	68.0036	70	66.0198	77.9216	113.856	106.605	44.3271	17.9578	28.158
Atp2b3	247	185	187	382.953	300.927	325.03	106.234	100	143
Atp2b4	130.103	81	80.0639	124.535	126.094	148.258	76.1135	59.0051	126.017
Atp2c1	5684.89	4907.5	4339.47	5230.44	3701.73	3184.53	1397.17	887.916	1925.54
Atp2c2	276.806	320.866	274	168.631	223.47	160	24.0419	23.1003	39.6615
Atp4a	27	15	11	45	55	45	32.0223	12	32.0007
Atp4b	511.048	531.683	336.167	7973.28	6749.49	4829.01	4190.91	2198.8	4751.62
Atp5a1	7407	6602	6333	4588	4603	4440	5726	4884	8315
Atp5b	11888	9697	8483.99	5722	5276	5709	10571.2	8971.3	16709.3
Atp5c1	748	597	627	553	408.651	340.001	1719.9	1008.62	2468.82
Atp5d	135	183	126	62	112	67	372	281	565
Atp5e	470	441	462	133	162	165	251	223	395
Atp5g1	34.0146	21.0279	38.0649	69.0397	47.0151	54.0247	1024.82	991.361	1500.33
Atp5g2	13.0762	7.04545	7.03572	17.0585	14.0638	11.045	11.0783	1.00561	8.06842
Atp5g3	74	51	54	74	49	49	220	149	375
Atp5h	60.3376	36	42	111.692	117	79.3328	411.164	298	649.143
Atp5j	33	24.8789	51.96	50	79.5825	29.8143	719.266	471.938	1042.4
Atp5j2	42	50	48	72	80	80	244.023	215.721	380.998
Atp5k	6	6	9	0	0	0	32	24	49
Atp5l	16.6312	12.5181	10.622	13.9536	24.7407	7.2214	24.1767	34.8912	49.9081
Atp5md	9	21	16	24	23	9	352	208.088	508
Atp5mpl	314	291	202	244	232	191	623	340	866
Atp5o	48.7947	61.6419	25.5259	165.417	172.144	112.762	641.166	280.78	841.821
Atp5pb	526	447.975	433.948	467.821	597.773	383.368	1771.5	1228.84	2633.92
Atp6ap1	1070	760	558	277	249.001	250	1342	1107	2063
Atp6ap1l	99.0006	73.1301	82	117.046	77	92	67.8817	53.0033	82.1415
Atp6ap2	392.439	371.469	288.642	201.005	150.005	148.566	1522.57	893.802	1884.51
Atp6v0a1	680	578	572	445	448	394	230	220	343.029
Atp6v0a2	6104.53	4925.85	4190.75	1488.5	1494.72	1583.87	1358.84	1256.92	1918.52
Atp6v0a4	178.345	105.598	123.991	176.981	155.338	173.043	370.806	278.553	496.062
Atp6v0b	3691	3309.26	2830	1154	1364	1274	985	806	1315
Atp6v0c	2932.32	1865.81	1310.15	3622.82	3228.48	3333.74	4383.4	3672.78	6383.32
Atp6v0d1	3356	2386	1962	2328.08	2345	2192	2423.8	2138	3667.17
Atp6v0d2	6.00022	3	4	32	22	11	10.0016	5	10.0001
Atp6v0e	2292.45	1587.6	1239.42	1355.45	962.817	1176.34	6035.75	5017.43	9452.74
Atp6v0e2	154	88	77	111	119	122	35	26	34.0003
Atp6v1a	3379.75	2651	2193	2139.13	1709.32	1670.67	1185.25	703.818	1415.72
Atp6v1b2	12712.3	11231.3	10318	16746	14055.3	13724.9	4096.03	2880.17	5995.16
Atp6v1c1	3533	2995	2914	7091	5285.88	4490	2368	1350	3248
Atp6v1c2	37	43.0007	34.0006	46.0001	36.0007	38.0002	89.1411	98	123.118
Atp6v1d	699	582	632.021	1842	1411	1346	1742	1108.32	2550.01
Atp6v1e1	1199.12	962.028	947	2501.2	2268.08	2364.83	1700.51	1564.63	2555.95
Atp6v1e2	4	8	7	10	9	9	28.107	14.9703	25.9398
Atp6v1f	579	453	431	359.885	575	367	212	126.999	246
Atp6v1g1	175	143	137	2481.99	2053.99	1749	581	448	743
Atp6v1g2	12	9	10	12	20.599	13.0001	16.7638	5.12259	22.8514
Atp6v1h	1806.68	1631.71	1538.29	1154.43	778.885	669.21	722.917	428.843	897.774
Atp7a	2158.07	1844.01	1595	1528.03	944.495	770.203	1579.91	753.057	2168.84
Atp7b	10	8	8	17.152	18.012	20.0002	23.2035	15.204	22.4085
Atp8a1	442.624	398.904	367.837	594.456	444.123	418.71	65.4719	60.0656	107.922
Atp8a2	147.232	159.649	120.556	222.8	196.815	200.8	158.424	78.1371	104.541
Atp8b1	10.0843	13.0049	13.1117	38.3469	42.3714	40.322	1836.45	1280.16	2138.18
Atp8b2	6	4	3	0	0	0	0	0	0
Atp8b3	0	0	0	0	0	0	33	16	23
Atp8b4	64.7438	74.9359	47.7716	617.404	642.468	480.692	353.423	272.507	486.997
Atp8b5	103.082	78.3926	63.9215	187.999	162.059	105.423	83.5209	65.103	133.377
Atp9a	219.211	208.248	210.09	458.829	545.319	488.765	1038.43	762.764	1337.2
Atp9b	1479.27	1254.39	908.746	2239.17	1773.73	1326.5	1230.46	628.021	1492.22
Atpaf1	298.866	234.721	181.686	215.042	235.191	168.631	171.959	89.7247	229.002
Atpaf2	891.313	602.129	488.751	448.263	468.604	470.656	1022.85	893.832	1450.21
Atpif1	81	95	81	161.035	178.75	129	1082.96	807.052	1576.69
Atpsckmt	146.99	113	109	105.096	126	87	54.1463	52	72.0117
Atr	162.565	144.946	121.334	167.346	125.41	85.1167	132.17	66.176	145.545
Atraid	288.785	232.643	251.874	204.527	184.726	138	1997.08	1467.56	2773.99
Atrip	213.53	183.656	187.116	288.658	297.517	279.012	355.784	292.636	468.627
Atrn	576.862	371.002	287.537	295.8	214.615	220.176	961.189	875.065	1310.68
Atrnl1	1022.44	713.039	655.15	2847.27	2702.5	1684.65	1274.98	744.345	1402.11
Atrx	5739.86	6523.53	6297	3701.15	3006.77	2034.08	3777.75	1894.23	4577.72
Atxn1	2221.33	2030.61	1782.37	2098.99	2029.13	1828.93	1860.63	1343	2260.33
Atxn10	154	130.018	121.071	71.4902	82.6329	73.0087	641.743	375.696	1023.75
Atxn1l	1615	1148	1033	1114	949	866	1020	740	1436
Atxn2	1085.05	794.624	673.078	528.242	543.305	567.45	676.371	449.41	803.84
Atxn2l	27835	24899	20806	13413	16723	13796	8103	6808.01	12323
Atxn3	308.001	275	238	487	311.105	259.405	2037.64	1089.13	2646.41
Atxn7	566	493.017	450.001	535.285	430.962	459.028	552.468	402.454	781.511
Atxn7l1	228.803	190.741	176.625	290.555	262.054	228.421	546.447	306.651	765.058
Atxn7l2	32	29	26	33	34	30	13	5	14
Atxn7l3	0	0	0	0	0	0	764	709	981
Atxn7l3b	767.891	808.611	810.217	294.067	359.706	260.122	1180.12	823.54	1875.48
AU015836	1332	1175	980	4289	3345	2833	467	269	565.613
AU018091	240.012	186.01	157.009	202.004	140.003	156	1747.21	1458.03	2359.17
AU022252	386.336	277.157	283.524	256.589	261.164	254.659	1254.06	1192.28	1983.41
AU022751	118278	123621	111715	54573.2	81116	53368.2	25805.4	17888.9	42061
AU040320	8647.99	7460.68	6902.14	3576.24	3579.4	3698.05	3773.82	3460.35	5122.6
AU041133	18.2526	6.10648	11.229	23.3283	13.3825	10.9882	170.319	66.8484	156.269
Auh	7087.1	5639.13	4893.06	5071.41	4300.93	4857.08	1535.15	1378.84	2169.88
Aunip	10735	7379	7152	5824	4634	5247	2876.01	2652.93	4541.76
Aup1	137.682	176.952	143.517	74.8321	106.425	86.9562	271.182	266.558	349.377
Aurka	5547	4653	4439	5936	5932	6087	16119	13628	20896
Aurkaip1	463	430	480	247	296	292	2811	2491	4286
Aurkb	262	188	157	563	733	586	3413	2952.6	5268.57
Aurkc	1990.81	1607.5	1519.26	543.087	711.378	653.459	343.847	325.273	562.08
Auts2	7554.3	7541.5	6559.3	3949.17	5216.59	3895.37	1794.19	1295.95	2522.87
AV320801	0	0	0	10.9185	33.5105	20.0885	426.594	204.201	456.714
Aven	3152.2	2493.43	2182.26	21284.5	18914.7	17459.8	11522.1	8378.68	14228.2
Avil	11.0137	6.00517	4.00178	0	0	0	31.9256	44.5752	35.7233
Avl9	422.012	383	322	511.026	391.036	273.009	2473.52	1447.39	3323.17
Avpi1	435	524	357	263	494	348	3494	2702	5389
AW146154	799.131	706.594	603.161	602.733	500.681	300.85	201.325	103.513	247.515
AW209491	322.564	228.247	175.629	50.7292	42.4044	68.0777	649.118	453.259	794.437
AW549877	463	412	280	1292	979.181	637	503	221	467
AW551984	250	205	125	283	207	160	14	17	49
AW554918	1593.07	1310.56	1128.98	1844.18	1332.33	1105.06	657.532	363.538	911.721
AW822073	0	0	0	792.584	1397	922.322	115.132	52.925	119.789
Awat2	106.11	83	74.532	204.489	168.318	144.273	39.0997	30	56.2853
Axdnd1	60.8036	52.1916	49.2512	123.368	103.223	72.9296	151.569	70.5729	170.939
Axin1	443.136	300.331	218.034	216.021	225.104	230.045	1681.68	1185.67	2183.77
Axin2	9805.83	10861.1	10045.2	3727.21	5206.12	4013.51	655.204	432.119	892.01
Axl	111.015	112.055	71.002	99	67	56.0382	8	9	10
AY074887	0	0	0	0	0	0	25	23	42
AY358078	51.9794	17.778	32.27	2136.71	2076.16	1034.41	1442.45	469.252	1727.87
AY761185	0	0	0	0	0	0	7	11	13
Aym1	0	0	0	2	8	10	0	0	0
Azi2	551.758	510.327	441.742	682.773	606.766	501.621	1048.94	564.021	1537.16
Azin1	1483.34	1553.96	1225.05	999.293	732.977	543.757	3211.08	1689.46	3603.8
Azin2	0	0	0	20.1913	4.04718	8.10555	19.4023	20	36.6583
B020004J07Rik	4.00141	1.00025	3.00183	38.015	24.0241	24.047	2108.74	1226.84	3311.08
B020011L13Rik	203	289.038	167.42	745.362	549.48	310.886	131.976	68.6371	108.111
B020031M17Rik	0	0	0	23	12	10	924.607	801.028	1463.87
B230118H07Rik	57.032	47.0111	53.0344	81.5904	49	52	35.7202	26.0535	44.026
B230219D22Rik	32.0116	46.0129	52.3267	45.0047	79.0093	42.0061	900.91	571.119	1044.18
B230307C23Rik	41.6383	61.449	53.848	117.71	90.9367	88.997	71.4784	43.2996	78.9336
B2m	0	0	0	100.911	52.9917	43.9187	669.542	347.263	795.202
B3galnt1	362	275.2	235.191	185.991	140.748	111.975	44.0075	30.2355	56.0393
B3galnt2	3160.68	2465.45	2023.94	1902.11	1353.27	1186.86	2279.89	1329.5	2851.01
B3galt1	15.0033	27.0001	13.02	30.0176	19.0029	10.0559	64.144	20.6598	67.8445
B3galt4	5	9	18	26	36	21	545	485	770
B3galt5	17	15.0004	14	46.5712	30.0226	28	82.0762	53.8425	95.6558
B3galt6	31	15	25	12	15	15	1016	851	1794
B3gat1	17	10	14	12	18	13	0	0	0
B3gat2	161.475	134.739	170.364	208.122	239.873	243.224	72.7613	63.0648	109.953
B3gat3	0	0	0	3	2	4	316	214	613
B3glct	103	84	57	115.002	93.5495	119.227	55.0028	29.025	72.1781
B3gnt2	754.497	523.421	377.029	447.497	291.981	363.099	848.9	631.103	1106.9
B3gnt3	0	0	0	0	0	0	8.00019	16	14.0134
B3gnt4	2160.5	1853.68	1330.84	440.159	618.399	519.953	416.246	429.649	657.383
B3gnt6	0	0	0	0	0	0	3	3	2
B3gnt7	727	618.606	540.569	362	371	313	145	152	200
B3gnt8	86.5251	85.8592	74.5837	124.241	214.882	147.074	463.422	279.141	648.465
B3gnt9	0	0	0	3.97684	4.38433	2.78962	107.273	77.1595	185.619
B3gntl1	1045.06	808.397	696.742	1209.63	957.596	1113.91	719.889	673.825	1118.22
B430305J03Rik	451.406	455.727	417.337	83.4256	541.738	255.586	0	0	0
B430306N03Rik	25	20	29	38	18	28	31.0972	17	32.0094
B4galnt1	0	0	0	5.28196	4	7	137.898	97.5786	187.157
B4galnt2	19.9848	13.0424	7.0282	71.962	69.1204	51.8937	2243.54	1899.79	2958.64
B4galnt3	81.0059	81.0035	71.0078	145.009	188.021	149.017	681.51	399.346	862.886
B4galnt4	0	0	0	0	0	0	52	37	64
B4galt1	82	72.0689	55	65.1819	59.406	60.2232	424.466	330.184	637.845
B4galt2	589.128	618.248	565.913	831.555	1217.13	1019.52	1126.06	904.45	1332.45
B4galt3	165.001	119.116	134.424	76.7666	64.7419	50.3092	3779.97	3601.77	5450.05
B4galt4	977	769	701	2253	1752	1818	194.793	216	297.334
B4galt5	1014	783.377	659	1169.64	1228	1257	590	560.136	775.114
B4galt6	718.404	664.214	572.207	490.078	382.703	342.026	311.924	211.117	448.868
B4galt7	3	3.87989	14	9	11.6339	10	400.111	317.226	511.347
B4gat1	1020	973	853	504.171	723.232	557.582	139.501	92.3568	203.065
B930094E09Rik	24.5444	25.107	55.6493	10.8148	38.4476	8.34167	7.09373	14.5476	34.1301
B9d1	2718	1734	1208	1476	1242	1501	948	1137	1469
B9d2	214	189	130	113	170	112	141	108	193
Baalc	0	0	0	11.4651	7.11759	11.0067	9.00608	6.00404	13.0368
Baat	0	0	0	16.0032	9.31354	4.00051	408.899	202.908	523.265
Babam1	2435	2279	1874	869	1158	1062	357.019	310	553
Babam2	291.081	289.043	209.089	282.506	227.037	215.219	100.97	50.7384	147.397
Bace1	249.865	191.776	109.415	157.135	115.041	119.433	1012.28	848.008	1548.02
Bace2	125.345	118	100	103.144	74.0685	74	30	26.0131	34.0078
Bach1	359	269	258	554	626	576	1833	1578	2821.01
Bach2	2696.42	1696.14	1452.45	3782.25	2975.76	2967.3	366.607	253.392	550.383
Bad	5.00843	15.0232	14.0266	13.0249	43.0334	21	363.281	188.328	471.108
Bag1	7	9	2	21	21	21	509	378.164	813.099
Bag2	0	0	0	13	5.00001	4	100.141	67.6457	151.653
Bag3	27	11.0001	11.0001	18.0001	36.0002	18.0002	729.156	590.66	1095.34
Bag4	662	604	445	3069.99	3531.29	2767.49	659.043	466.015	1026.8
Bag5	304	248	249	180	223	198	9248	8144	12209
Bag6	581	618	503	239	324	257	1417	1133	2070
Bahcc1	8	6	6	52	66	86	51.2369	45	43.0002
Bahd1	527	481	437	99	170	138	117	80	144
Baiap2	415	425.424	349	227	277.015	230.012	1208.03	1024.72	1486.07
Baiap2l1	6435.79	6020	5453.68	4438.62	4256.09	3954	595.336	392.274	861.376
Baiap2l2	133.04	124.014	123	46.0136	78.0192	39.0109	121.008	83	165
Baiap3	126	149	138	148	198	133	29	21	36
Bambi	11	5	11	127.658	119	92	4386	3390	5954
Banf1	2207.45	1641.67	1465.92	1739.8	1970.22	1866.05	1560.81	1314.71	2439.65
Banf2	0	0	0	0	0	0	2.01715	4	4
Bank1	56.8478	37.7309	52.3622	55.5388	53.2129	70.6208	6.74359	5.96899	2.28391
Banp	18437.4	17017.6	13874.9	4822.97	6626.14	5743.61	3682.63	3130.4	5137.1
Bap1	11990	9172	7374	4900	5353	5040	4561	4282	6663
Bard1	348.026	311.155	284.054	263.199	243.216	168.135	368.906	255.458	540.54
Barhl1	12	16	15	22	27	15	0	0	0
Barx1	16	13	13	9	9	14	0	0	0
Barx2	52	55	55	64.0342	92.0394	43	10.0304	9.00069	16.0009
Basp1	3.00426	10.0037	14.011	13.0074	12.0106	3.00119	59.0639	35	65.1011
Batf	0	0	0	3	3	6	11.0151	4.00225	15.0014
Batf2	0	0	0	6.00897	16.0147	7.01584	25.2065	9.05451	10.162
Batf3	103	85	113	95	127	115	69	60	68.0117
Bax	650.899	688	605.458	573.588	866.688	566.912	902.964	724.939	1216.83
Baz1a	306.676	247.508	233.319	370.085	303.814	354.123	2532.63	1693.64	3147.45
Baz1b	3293.01	2952.03	2947	1875.99	1609	1597.02	1924.58	1625.41	2723.76
Baz2a	2722	2109	1779	2311	2139.03	2196	5645.16	4998	7963.29
Baz2b	2466.99	2052.03	1879.07	1193.06	999.989	1059.01	1008.18	745.737	1422.13
BB287469	0	0	0	122.614	113.28	76.5017	1780.39	891.382	2508.66
Bbc3	2.00486	7	7	4.01985	12	9	45.0594	43	79
Bbip1	643.871	532.157	463.911	593.228	467.908	427.68	338.519	183.328	389.258
Bbof1	109.345	76.5893	105.406	231.415	174.752	112.559	88.8901	56.8682	128.9
Bbox1	6.00116	7.00247	4.00179	138.044	113.059	84.0595	57.0223	58.0783	116.09
Bbs1	0	0	0	0	0	0	315.419	275.326	401.095
Bbs10	10	27	9	15	33	22	28	17	47
Bbs12	26.6721	26.573	24.8931	31.8613	18.7087	12.0926	20.4066	14.3725	23.3311
Bbs2	394	248	283	174	149.003	168	758.014	744	921.007
Bbs4	11169.2	8383.97	6715.62	5497.97	4068.89	3733.19	918.313	527.211	1357.71
Bbs5	570.005	504.001	543.001	675	461.001	308.044	980.137	392.005	1168.11
Bbs7	69.0129	46.0053	39.896	78.8273	56.6169	28.0385	363.705	225.123	515.07
Bbs9	2695.58	2220.98	2026.53	2690.99	2122.02	2189.95	1621.65	1101.54	2299.52
Bbx	597.392	512.049	499.092	382.299	244.951	324.585	255.977	228.078	385.023
BC003965	26	24	14	15	25	20	6514	4849	9419
BC004004	270.565	157.29	127.423	360.327	304.409	359.369	147.795	133.93	194.538
BC005537	38	27	23	75	50	35	427	219	480.025
BC005624	59	64	51	203	184.022	143.001	787	547	1189.65
BC016579	0	0	0	5	4	4	0	0	0
BC017158	786.968	700.04	575.181	755.525	862.185	894.629	114.498	68.4999	181.348
BC024063	139.401	153.43	103.808	385.028	328.007	190.773	473.712	250.181	500.779
BC024978	3.16105	2.14747	2.20197	13.0528	19.0427	6.78039	272.507	294.457	403.198
BC025920	37	13	16	70.0263	61.2863	57	225.637	149.015	336.186
BC028528	0	0	0	0	0	0	261.023	143.482	331.308
BC029722	55.5049	31.7993	24.2329	7.82732	4.3429	12.7062	177.225	185.272	246.889
BC030867	4845	4526.01	4022	3499.97	4342	3896	5234	4881.01	6889
BC031181	492	444	384	1802	1610	1381	4053.18	3097	5694
BC034090	39	34	26	72	94	65	18.0004	22	25.0646
BC035044	9.09821	17.0501	9.08277	16.5218	10.3492	11.2768	52.3909	20.0748	69.9973
BC035947	0	0	0	0	0	0	23	11	24.0502
BC048403	804	739	741	532	661	521	98.6583	78	154
BC048507	0	0	0	3	2	3	0	0	0
BC048562	0	0	0	21.5324	18	5	8.00295	16.0041	11.0015
BC049352	49.8862	41.3662	23.1058	31.353	11	25.8873	5	9.63035	5.02496
BC049715	10.1133	11.1722	5.14798	8.51184	17.2267	5.11415	60.3915	47.4291	77.3079
BC049762	4.10232	4	6	14.2096	11.6718	18	70.0414	63.9024	84.4802
BC051019	1409	1034	1013	329	458.033	392	464.008	480.779	640
BC051142	11.0043	25.0052	18.0016	87.0376	75.0006	52.0169	26.7606	22.0853	48.9282
BC051665	3	2	2	0	0	0	0	0	0
BC052040	232.001	137	178.001	689.155	654.079	526.088	141.09	51.0101	143.049
BC053393	0	0	0	11	3	3	58.1873	27	76.3552
BC055324	146.319	133.494	96.7554	431.547	360.111	346.432	1292.26	829.638	1676.94
BC067074	524.167	477.451	396.109	435.582	333.867	373.603	153.986	125.448	205.25
BC080695	2.10167	2.79673	2.79841	217.719	180.357	154.133	1108.83	743.644	1817.82
BC107364	12	10.9496	9.00328	24.0115	27.6621	15.1709	30.5494	21.2712	54.9361
BC147527	194	132.795	130	125	67	60.9673	743.608	517.607	1031.99
Bcam	0	0	0	4	14	9.00796	19.0488	18.014	26.9554
Bcan	0	0	0	0	0	0	14.0805	11	36
Bcap29	166.894	233	226	552	413	242	437.074	249.293	528.084
Bcap31	2569	1988	1910	2534	1871	1949	9532	7681.29	14177.3
Bcar1	3927	3696	2960	2399	3702	2669	1833	1445	2899
Bcar3	12247.1	11813.2	10485	9144.6	11050.4	9379.03	1527.92	1200.86	2152.73
Bcas1	652.967	636.616	556.995	962.221	906.861	872.112	193.205	153.222	310.245
Bcas2	1225	1289	1257	1048	927	892	1577.09	1100	2249.06
Bcas3	1926.76	1692.43	1491.04	1362.92	1033.09	1182.07	4376.82	3075.19	5928.34
Bcat1	2816.58	1985	1760.81	2960.19	2328.98	2748.1	4152.02	3481.14	6101.99
Bcat2	79	65	33	54.1868	64.4071	67	697.403	588.317	908.62
Bccip	666.361	603.62	649.098	568.107	369.329	378.73	402.736	286.666	628.385
Bcdin3d	0	0	0	21	25	21	170	133	267
Bche	4	5	6	31.0019	31.0305	11	15.0001	2.12843	16.3608
Bckdha	25.4749	33.1411	16.4165	24.7593	45.4496	38.9265	363.668	381.859	490.537
Bckdhb	472.153	458.113	404.272	649.702	418.773	567.666	332.946	248.048	453.237
Bckdk	922	718	610	329	291	358	643	578	850.01
Bcl10	199	190	155	195	155	194	825	804	1373
Bcl11a	9.14844	3	9.76032	11.1284	9.53742	10.2865	15	1.19187	21.7239
Bcl11b	16	12	6	14	29	12	10.0024	9	15
Bcl2	0	0	0	18.2737	13	13	14.0035	16.0321	24.0006
Bcl2l1	18322	18296	15163	12011	15848	13075	8815.03	7311.11	11617.7
Bcl2l10	64472	69626	73663	38303.7	47262	39037	5023	3633	7381
Bcl2l11	650	689	573	330	380	350	1584	1266	2230.05
Bcl2l12	37.6734	39.0495	40.3451	55.6202	111.846	47.1593	926.25	673.123	1408.76
Bcl2l13	2150.05	1822.59	1477.89	784.245	765.678	758.77	6683.9	5174.7	9345.99
Bcl2l14	0	0	0	5.70154	3.80656	1.90121	1859.58	1563.76	2699.97
Bcl2l15	37	19.3368	19.4185	50.532	30	26.9933	5.58707	7.00757	16.1597
Bcl3	0	0	0	4.63966	16.3106	22	37	52	75.8545
Bcl6	374	233	201	187	173	189	4	10	28
Bcl6b	0	0	0	16	6	3	10	7	15
Bcl7a	109	131	158	222	270	227	429.68	389.678	580.037
Bcl7b	3702	3786.01	3242	991	1267	1012	815	620	1052.07
Bcl7c	2342.29	2475.96	2388.47	932.313	1435.89	1116.11	1493.62	1228.84	1917.4
Bcl9	2835.62	2830.48	2519.67	1359.99	1550.86	1422.57	1267.6	936.463	1642.32
Bcl9l	12	23.6581	10.7582	14.0016	28	25.0286	10	3.00114	14
Bclaf1	3993.99	3320.95	2744.85	3921.3	2708.04	2000.11	23620.8	11937.7	31589.5
Bclaf3	23.0284	16	23	48.1902	30	30.1391	1928.67	887.223	1970.54
Bco1	122.288	82.7941	57.8324	33.7141	48.0235	46.5955	13.6896	10.3218	13.1616
Bco2	38	42	24.249	32.8603	24	16.3634	24	11.4643	26.7671
Bcor	130	135	132	196	204.703	166.802	509.014	388.061	686.267
Bcorl1	1053.33	1100.35	778.397	296.028	396.037	335.314	880.247	828.137	1174.19
Bcr	146.012	131	111	121.005	86.2316	94.0084	151.052	134.002	309.402
Bcs1l	50	34	32	72	88	81	497	460	723
Bdh1	3196.74	2958.95	2521.58	1777.03	2035.58	2002.02	885.121	770.908	1436.81
Bdh2	0	0	0	4	7	4	8	10.4277	11.3902
Bdkrb1	1431	1407.01	1344	384	458	420.005	61	53	104.002
Bdkrb2	63	41.0002	34	73.0037	65.0047	61	71.0012	47.3	76.0451
Bdnf	0	0	0	3.344	10.0074	6.20381	7.00102	3.00895	16.5794
Bdp1	294.081	323	319	240.903	186.385	145	2679.9	1556.4	3547.73
Becn1	3316.07	2350.43	2172.65	1304.21	1040.29	1091.29	1870.03	1626.78	2792
Begain	0	0	0	0	0	0	10	3	16
Bend3	25	21	25	20	14	43	5041	3571.8	7359.07
Bend4	0	0	0	24	19	16	20	14	10.0032
Bend5	96.9998	87.9854	63.5691	39.6528	8.38169	13.8794	0	0	0
Bend6	44.4157	57	32.0002	134	100.01	91.6578	99.0488	36.0103	132.038
Bend7	0	0	0	9.08459	2	6.04568	12.4146	8	30.0643
Best2	59	40	41	71	148	96	656	528	1062.25
Best3	251.008	193.005	185.003	368.723	282.014	264	73.7879	56.0253	113.985
Bet1	1093	1129	966	2253	1709	1258	907	392	932.084
Bet1l	502.577	473.227	431.621	152.921	198.569	186.719	516.773	527.725	738.535
Bex1	1.11588	7.57209	2.83046	0	0	0	212.071	213.27	300.377
Bex2	5	4	2	0	0	0	36.8424	36	51.8985
Bex3	26	33	31	21	32	25	7.15761	7	7.2368
Bex4	7.88412	28.4279	13.1695	4	16.3618	8	8.7632	4.64225	7.14449
Bex6	0	0	0	7.03706	7.00003	1.00503	306.016	212	497
Bfar	3836.05	2637.42	2405.59	1466.84	1065.33	1169.32	663.012	527.233	1067.46
Bfsp1	71	46	39	670.026	628	703.024	682	600	830
Bfsp2	1.23013	1.30233	1.28657	11.8183	7.62042	11.8602	0	0	0
Bglap3	12	7.03843	7	20	22	17.4309	23.7401	17	28
Bgn	26	20	32	128	63	80	8	13	18
Bhlhb9	39.8506	33.0784	18.1452	41.9818	29.8332	21.5213	186.146	158.694	378.005
Bhlhe23	0	0	0	5	5	4	13.8901	6	10.7919
Bhlhe40	302.221	269.411	305.988	419.58	495.679	452.63	54	46.7172	51.7313
Bhlhe41	272	217	179	213	159	142	317	142	424
Bhmt	30.2971	24.4705	13.9912	27.878	23.2996	24.4111	309.798	190.498	401.512
Bhmt2	0	0	0	8.00064	3.00585	6	853.432	645	1106.21
Bicc1	1062.19	937.104	906.651	643.552	497.617	649.9	972.539	681.811	1457.52
Bicd1	18.0258	29.8038	21.0319	32.1181	34.0953	16.0221	618.372	382.93	881.093
Bicd2	3174	2881	2548	1686	2171	1735	1140	885	1539
Bicdl1	1489.01	1473.01	1250.01	573.27	825.01	595.013	737.449	519.551	927.743
Bicdl2	110	112	91	93	133	92	375.818	268.005	544.008
Bicra	773.55	697.103	530	325	488.267	328	775.192	572.871	1118.89
Bicral	257	168	160	147	183.035	157.032	2452.41	1837.72	3597.83
Bid	77.9697	61.4725	54.1215	42.5621	42.1515	43.2316	1742.4	1524.88	2608.21
Bik	2942	2915	2387	1809	2308	2038	662	584	944.004
Bin1	5	4	2.96566	0	0	0	32.6342	10.1861	36.3219
Bin2	5664	5255	4324	612.771	817	599	270	218	299
Bin3	5652.17	3874.01	3056.61	3025	2645.33	3033.74	912.349	842.833	1187.92
Birc2	181.084	133.046	102.011	195.089	121.348	123.039	358.722	204.113	463.476
Birc3	24296.9	16502.5	14236.2	27987.2	21902.2	21403.3	3022.67	2101.93	4588.12
Birc5	7089	6312.02	6545	8401	9293.04	8200.51	8080.99	6345	11855
Birc6	236.693	233.469	160.01	264.765	192.478	119.849	2753.65	1268.47	2961.99
Birc7	0	0	0	9	16	12	0	0	0
Bivm	136.997	149	135	154.006	83.003	96	89.2188	52.9856	135.199
Blcap	5838	4367	3776	1662	1473.94	1404	999	700	1362
Blk	1.00011	2	2	0	0	0	8.02406	17.0003	30.0008
Blm	3421.79	2963.67	2530.5	3027.81	2132.9	2049.46	2166.72	1359.15	2869.72
Blmh	1103	944.68	791	1862.28	1416.16	1544	1062.65	873.573	1650.64
Blnk	0	0	0	8.01389	7.01351	18.0209	21.3933	27.3462	42.8574
Bloc1s1	0	0	0	1.73171	3.30647	7	6.67019	7.50395	20.311
Bloc1s2	18.0269	8.60344	8.74113	35.8815	51.9851	37.0057	272.179	209.69	479.012
Bloc1s3	18	8	14	24	45	27	52.0807	36	105.056
Bloc1s4	106	135	129	144	195	140	237	154	477
Bloc1s5	275.974	189.371	172.503	528.67	434.537	509.646	89.1413	59.3461	118.168
Bloc1s6	29	18	10	36	28.6985	55	46	41	86
Blvra	5979.12	4772.12	3766.04	766.003	889.093	831.002	442.003	284.054	568.819
Blvrb	0	0	0	8.00088	11.1977	15	72	57.0017	87.1382
Blzf1	2735.37	2061.92	1878.18	3781.24	2731.25	2583.99	943.925	601.959	1212.55
Bmerb1	52.131	48.0345	36.4284	99.406	76.0914	65.1486	78.5177	44.1465	101.683
Bmf	3	3	2	0	0	0	117.005	100	176.055
Bmi1	2058.06	2620.64	1934.7	4025.24	2911.69	1991.04	4591.86	2052.81	4081.87
Bmp1	3	6	4	7.00038	8	12	20	15.0865	20
Bmp15	51856	47122	42705	72576	58225	50662	8205	5513	9559
Bmp2k	151.588	172.428	126.226	201.519	189.894	132.301	54.7759	30.6524	82.7942
Bmp3	7	2	2	4	9	5	5.0001	7	9
Bmp4	0	0	0	36	45	23	16	10	8.91898
Bmp5	5128.28	4952.03	4371.19	8162.36	5844.68	5059.48	2503.51	1475.64	2958.62
Bmp6	633	526	527	356	388.033	356.007	555.02	385.205	819.484
Bmp7	103.117	99.5252	60.5261	76.3493	114.977	84.3201	65.5274	48.0536	90.1273
Bmp8a	0	0	0	1.0153	4.25474	7.09062	38.8217	39.9214	71.5188
Bmp8b	0	0	0	8.52689	20.9942	6.58126	9.78199	6.66524	17.937
Bmper	75.0067	75.0096	52.0383	107.036	72.4998	75.0382	27.0906	6.02215	30.7555
Bmpr1a	16	11	12.0948	49.6722	41.1207	31.6417	414.439	186.567	509.643
Bmpr1b	2953.31	2390.32	2180.07	2672.6	2011.57	1908.59	404.555	255.275	589.444
Bmpr2	857.063	692.579	538.652	1999.35	1378.85	1313.67	1288.99	821.394	1749.98
Bms1	9159	8304.01	8265.01	7283	6230	6225	1707.84	1419.42	2513.64
Bmt2	36	57	34	47.0201	35.0008	26	63.0286	27.6654	59.078
Bmx	108.003	116.001	103.001	282.01	199.57	161.748	45.6336	33.2896	64.2119
Bmyc	7	17.7525	15	9	11	6	41.7599	48.763	72
Bnc1	839	698.001	603	728	553	634.001	141.006	138	218
Bnc2	3494.48	2374.15	1984.44	2544.38	2082.57	2392.24	312.857	333.808	501.937
Bnip1	347	316	287	375	413	394	298.125	266.772	422.789
Bnip2	640.006	478.251	478.12	596.996	441.153	343.003	390.001	206.965	564.382
Bnip3	17.2173	19.6768	17.2284	49.0146	36.8837	26.9806	496.651	325.37	651.988
Bnip3l	783.064	695.725	682.05	962.753	790.616	570.272	1635.53	820.619	1896.32
Bnipl	0	0	0	0	0	0	297.235	253.309	347.28
Boc	6	5.00296	6	48.0024	18.0026	24.0225	13.0329	12.0978	27.2226
Bod1	785	579	469	338	333	333	481	412	628.007
Bod1l	367	291	271.995	219	163	122	1475	792	1981
Bok	68	59	59	70	85	58	171.111	148.058	250.071
Bola1	72.5703	81.1295	73.2895	150.825	168.197	132.446	6541.58	4561.85	10576.8
Bola2	36.8686	54.4492	55.1072	47.349	55.8019	40.6561	4583.56	3123.49	7745.65
Bola3	78	83	88	34	44.5621	21	21.8305	29.7916	39.0818
Boll	7.00776	3.00016	6.02876	17.0418	9.3638	6.02192	26.7073	11.0009	22.323
Bop1	114	95	95	89	146	102	7014	5575	9649.9
Bora	2588.22	2418.42	2238.01	2421.48	1839.92	1940.03	1775.79	1360.78	2256.05
Borcs5	5287.94	5069.82	5000.01	2938.61	3314.01	3203.58	2630.36	2203.1	3741.83
Borcs6	6	5	5.24617	6.01161	22.618	17.9323	1873.53	1517.88	3008.21
Borcs7	87	81	87	53	52	37	98	78	227.258
Borcs8	69.3857	69.1029	67.0868	65.0063	36.1849	93.5611	1401.02	1221.23	1610.03
Bpgm	60999	45352	40093	21154	16687.8	18282	7764.43	6822.96	11394
Bphl	122	106	98.0706	76	63	76	78.701	39.0746	103.541
Bpi	0	0	0	0	0	0	4	2	1
Bpifa6	44	35	30	31	13.0008	19	27	11	39
Bpifb9b	0	0	0	0	0	0	6.95516	6	15.8229
Bpifc	69.0232	40.0473	24	295	156	195	51	43	69.0486
Bpnt1	31.016	37	29	57.0757	82.0114	61	27.3154	37	69.0218
Bptf	5197.28	4048.21	3601.27	2805.89	2375.3	2333.15	2039.25	1641.77	3319.17
Braf	35.3429	54.0169	50.0203	87.0993	72.029	72.0303	560.225	331.823	668.436
Brap	2126.58	1763.76	1628.54	1377.5	1463.62	1321.6	1725.04	1416.89	2626.6
Brat1	148	142	116	309	423	329	5159	3987	7694
Brca1	2729.53	2166.89	2022.58	2044.1	1512.23	1480.49	866.279	646.577	1133.77
Brca2	4729.22	4551	4283	3588	2986.01	2307.22	10242.1	6256.54	13697.5
Brcc3	228	209	140	627	504	324	218.86	114.482	178.045
Brd1	951	1014	885	444.589	472.169	446.001	3062.98	2250	3997.2
Brd2	9464.78	8613.64	7895.66	2723.59	3200.27	2607.38	14710.8	11599.7	23076.1
Brd3	2223.1	2509.1	2317.01	817.008	1165.14	880.734	2603.36	1955.07	3484.08
Brd3os	16	11	6	16	41	7	66	59	114
Brd4	3622.45	3181.78	2757.96	2172.16	2580.9	2098	11466.3	8044.77	16993.8
Brd7	1689	1391	1249	1452	1081	1025	986.074	705.132	1380.11
Brd8	1835	1508	1234	1367	999.619	1015	6199.53	4716.84	8775.7
Brd8dc	0	0	0	7.03173	2	2	163.011	131.003	317.037
Brd9	1003	1025	1100	837	734.005	737.212	1655.87	1127.92	2296.94
Brdt	5553	4964	4521.95	5278.3	3878.05	3398.99	4756	2757.02	5806
Brf1	64.7133	34.444	38.6306	138.301	131.807	143.765	403.595	384.502	565.717
Brf2	2097	2005	2028	1114	1252.01	1095	2736	2085	4094
Bri3	621.473	507.884	279.376	404.711	355.07	447.801	554.471	540.157	729.723
Bri3bp	11	17.0003	11	18	24.0133	18	2569	1747	3578.76
Bricd5	0	0	0	0	0	0	44.1165	4.99615	61.273
Brinp1	2	5.00106	4.09429	9.90388	4.00001	4.3921	9.55448	9.03114	16.6346
Brinp2	26.007	15.0021	13.0013	59.0646	44.0425	45.0417	13.0912	13.5871	25.1528
Brinp3	93.3908	57.8795	79.099	107.954	103.185	86.7741	96.6728	53.1189	130.897
Brip1	4462.55	3900.01	3516.33	3846.68	2667.29	2253.59	1102.83	670.965	1610.01
Brix1	6689	7540	7757	7326.23	5724	4122	14189.6	6803.01	17654
Brk1	1283	1019	901	436.986	466	476.984	1000	986.998	1377
Brms1	459	413	311	1295.48	1640.93	1528.19	4985.54	4273.53	6128.44
Brms1l	697	523	451.88	797.44	542.878	441	2825.23	1731.5	4011.67
Brox	2673.86	2040.88	1760.07	2550.5	2021.39	1566.32	980.21	588.794	1203.96
Brpf1	86	92.0001	83	54.9167	36.4822	69	890.076	803.783	1434.66
Brpf3	432.129	482.113	421	246.099	333.591	279.859	1279.84	974.189	1778.88
Brsk1	0	0	0	8.16006	2.74756	7.00001	126.495	101.296	180.021
Brsk2	521.002	502	387	436.001	628.003	496.002	215.002	224.007	315.288
Brwd1	2987.22	2318.93	2079.61	1214.73	969.731	894.236	1480.39	992.414	2215.67
Brwd3	464.515	419.916	411.406	333.173	252.612	205.89	781.454	494.845	1161.68
Bscl2	24378.8	19049.1	15618.3	6899.18	6970.82	6981.58	3437.26	3095.2	4664.91
Bsdc1	1235.8	911.217	709.813	1408.33	1312	1302.16	2428.05	2294.53	3351.78
Bsg	3324	2831	2544	2105	2391	2311	1160	1021	1609
Bsn	107.006	120.042	69.0052	155.011	179.757	164.221	92.8796	98.7148	179.441
Bspry	171	99	108	167	179.081	144	508	484	764
Bst2	852	723	550	191	192	165	366	367	618
Bsx	0	0	0	3	10	7	0	0	0
Btaf1	826	662	762.003	1461	1057.02	791.837	2978.18	1496.47	3718.75
Btbd1	0	0	0	17.5918	8.99737	17	133.179	57.1079	114.912
Btbd10	7656	6535	5149	4736	4520	2974	2215	1243.28	2988.34
Btbd11	1.00028	2.00368	3.00159	30.128	41.8813	33.1031	76.233	43.1169	112.142
Btbd17	393	367	368	134	189	156	59	55	86
Btbd18	4.97486	1.54693	4.57479	42.8599	47.9787	41.0353	18038.4	14512.4	27318.5
Btbd19	0	0	0	3	15	11	702	535	1170
Btbd2	247	223	169	158	194	143	1021	729	1457
Btbd3	76.4402	56.621	47.9687	96.3142	83.6032	74.4495	55.8852	60.4118	93.1255
Btbd6	0	0	0	0	0	0	31.2669	8.3756	42.4714
Btbd7	125.281	99.2077	87.1655	218.198	131.68	135.043	775.87	437.733	981.494
Btbd8	357.57	297.917	320.146	381.059	308.792	278.957	98.7861	52.4837	141.742
Btbd9	1724.24	1386.12	1242.21	991.577	944.127	973.799	725.756	466.902	978.496
Btc	11.0909	13	9.00004	2.05561	10.0012	2.00181	12.1105	2.00471	17.1055
Btd	115	97	46.002	128	85.863	116	83.3465	72	96.0002
Btf3	367.249	378.032	513.946	193.035	228.234	154.091	172.316	75.9938	199.171
Btf3l4	561.107	558.994	575.519	902.207	549.555	432.414	427.226	230.537	528.072
Btg1	47	44	36	27	16	25	296	215	420.868
Btg1b	440	274	220	242	190	155	13	9	16
Btg2	390	333	324	363	426	449	887	862	1236
Btg3	4.39465	2.71508	8.25194	7.31629	11.1096	1.22076	486.424	297.607	229.087
Btg4	44948	40496	36361	35275	33869	27631.6	9438.34	6058	13101.5
Btk	1006	796	709	677.086	575.907	477.955	506.888	282.1	688.189
Btla	15.0056	11	15	30	23	29.2996	0	0	0
Btn1a1	0	0	0	33	24	20	0	0	0
Btn2a2	20	11	8	56	35	27	182	107	252
Btnl1	101	49	35	107	88	90	7	19	17
Btnl4	0	0	0	7	4	5	7	2	4
Btnl9	0	0	0	0	0	0	1.00074	4	8.0463
Btrc	3822.22	2938.51	2549.97	6696.9	5099.58	6058.67	2583.32	2009.35	3725.16
Bub1	424.678	315.537	289.438	1389.56	1046.86	733.438	1238.29	593.919	1457.63
Bub1b	38266.8	30157	26233	3694	3095.95	3093.32	1113.28	878.722	1550.86
Bub3	3404.6	2783.94	2483.21	6316.78	6787.92	5913.04	2283.83	2135.28	3386.9
Bud13	668.049	582.039	574.022	673.097	724.026	661	3805.23	3211.89	5109.95
Bud23	409.177	347.938	305.029	155.467	150.718	132.061	3104.35	2211.48	4323.61
Bud31	345.337	331.052	307.091	611.078	479.96	460.002	3006	2091.46	3741.37
Bves	0	0	0	5.01947	2.01462	2.03048	10.0006	7.00922	24.0055
Bysl	187.484	137.848	103.27	305.01	369.8	385.061	3817.53	3370.18	5678.54
Bzw1	594.838	558.666	467.894	731	570.974	421	7109.53	3849.73	9605.82
Bzw2	241.743	271.142	195.922	202.242	154.723	166.201	1193.93	991.874	1657.53
C030006K11Rik	59	35	27	29	62.6544	38.9362	1185.01	954.487	1882.39
C130026I21Rik	872.187	720.401	530.367	3210.53	2653.52	2472.32	9726.09	6501.28	14179.5
C130073F10Rik	306	219	225	314.959	293	200	937.545	485.918	1406.22
C130074G19Rik	0	0	0	0	0	0	680	462	1045
C1d	28	29	21	63	39	22	1917	897	1676
C1galt1	16.0001	35	26	40	22.0002	31.0003	34.0066	11.0018	36.0082
C1galt1c1	201	167	156	115	113	75	55	16	50
C1qa	4	2	3	14	13	18	90	89	127
C1qb	86	104.002	96	89	124	95.0002	33	10	32.0001
C1qbp	1311	1149	1201	825.111	848	711	6265	4346	10424.1
C1qc	10	9	15	0	0	0	3	6	8
C1ql1	0	0	0	0	0	0	119	99	168
C1ql4	0	0	0	3	6	4	24	11	18
C1qtnf12	1982	1912	1795	209	330	181	762	675	1215
C1qtnf2	0	0	0	0	0	0	4	4.96391	6
C1qtnf3	11	5.00595	9	24	17.003	12	7.00504	1.00179	4
C1qtnf4	0	0	0	0	0	0	713	523	1181
[truncated: 15,388 more rows]

## Sheet: m6A-tagged mRNA
	MII_1	MII_2	MII_3	L1C_1	L1C_2	L1C_3	L2C_1	L2C_2	L2C_3
0610009B22Rik	2.29846	1.81534	1.78054	1.36046	1.15254	1.04815	0	1.48141	1.12598
0610010F05Rik	1.47016	1.26565	1.18823	1.18925	1.0019	0.650127	0	0	0
0610012G03Rik	0.625024	0.906786	0.504258	0	0	0	0	0	0
1110004F10Rik	0	0	0	0	0	0	0.451683	0.798227	0.457705
1110012L19Rik	0.405925	0.586273	0.354359	0.97352	0.714015	0.390005	0.66185	0	0.763788
1110038F14Rik	1.78815	0.950719	1.74873	0	0	0	0	0	0
1110059E24Rik	0.555002	0	0.539024	0	0	0	0.606798	0	0.562515
1110059G10Rik	2.68963	2.13006	2.50968	1.54283	1.64818	1.76475	1.27456	3.30249	1.80499
1190005I06Rik	0.337146	0	0.433027	0	0	0	0	0	0
1190007I07Rik	0.971449	0.985412	1.42099	0	0	0	0	0	0
1300017J02Rik	0	0	0	0	0	0	0.708888	0	0.813417
1600012H06Rik	0	1.00516	0.964211	0	0	0	0	0	0
1700018B08Rik	0.512087	0.820937	0.748451	1.29768	1.02747	1.52104	0	0	0
1700019D03Rik	0.973374	1.72542	0.703016	1.03798	1.04809	0.751573	0	0	0
1700021F05Rik	1.54553	1.6908	1.61488	0	0	0	0	0	0
1700025G04Rik	0.613318	0.792085	0.565738	0	0	0	0.625865	0.707372	0.627597
1700093K21Rik	2.74369	2.17652	0	1.965	1.91199	1.22094	1.90403	1.57764	2.26805
1810009A15Rik	0.725329	0.480697	0.908931	0	0	0	0	0	0
1810013L24Rik	0.693334	0.903393	1.14645	0.673753	1.47999	1.46651	0.964151	1.14297	1.12124
1810030O07Rik	0	0	0	0	0	0	1.4316	1.47525	1.5281
1810037I17Rik	0.850113	0.509922	1.08233	0.704676	0.734049	1.1644	0	0	0
1810058I24Rik	0.944517	0.853502	0.842154	0.863742	0.64205	0.847905	0	0.603495	0.462139
2210408I21Rik	0	0	0	0	0	0	0.397935	0	0.421654
2310061I04Rik	0.311401	0.510327	0	0	0	0	0	0	0
2510039O18Rik	3.40746	0	3.11851	0	0	0	0.944603	0.629282	0.653079
2610001J05Rik	0.456099	0.526687	0.466213	0.668589	0.952732	0.65101	0	0	0
2610507B11Rik	0.395085	0.677533	0	0	0	0	0	0	0
2700049A03Rik	0.335086	0.240072	0	0	0	0	0	0	0
2700062C07Rik	0.423949	0.499248	0.471251	0.526845	0.395236	0.638492	0	0	0
2700097O09Rik	0	0	0	1.10232	1.10408	0	0.758465	0	0.914535
2810004N23Rik	2.55044	2.58141	2.11094	1.40829	1.21797	0.936409	0	0	0
3110001I22Rik	0.473559	0.357981	0.328462	0.745451	0.541998	0	0.472259	0.361606	0.407574
3110009E18Rik	1.02369	0.98379	0.858608	0.709492	0.519427	0	0	0	0
3110040N11Rik	0.403457	0	0.492694	0	0	0	0	0	0
3830406C13Rik	0.775871	0.618479	0.795948	0	0	0	0	0	0
4921524J17Rik	1.10541	0.729413	1.0684	0.780906	0.68818	0.687522	0.46495	1.76851	0.892036
4930447C04Rik	0	0	0	0	0	0	1.10288	1.22171	1.47313
4930453N24Rik	0.702629	0	0.79354	1.45798	1.3441	1.10996	0.564093	1.57944	0.744085
4930469K13Rik	1.15275	0.762469	1.16156	0.716784	0.833553	0.968578	0	0	0
4930470P17Rik	0	1.31214	1.15095	0	0	0	0	0	0
4930522H14Rik	0	0	0	0	0	0	0	0.844732	0.607256
4930550C14Rik	0.989668	0.837836	0.943146	0	0	0	0	0.876394	0.571464
4930579F01Rik	0	0	0	0	0	0	1.33257	1.69542	1.62397
4931428L18Rik	0.830578	1.25819	0.374126	0	0	0	0	0	0
4932415D10Rik	0	0	0	0	0	0	1.00745	0.523949	1.02116
4932438A13Rik	0	0	0	0	0	0	0.531735	0.746772	0.634739
5430401F13Rik	0	0	0	0	0	0	2.05232	2.18144	2.59475
6330411D24Rik	0.623623	0.790589	0	0	0	0	0	0	0
6720489N17Rik	0	0.72981	1.16486	0	0	0	0.765582	0	0.752839
8030462N17Rik	1.30963	0.527269	1.38576	0	0	0	0.684785	1.30408	1.0278
9130409I23Rik	0	0	0	0	0	0	0	0.837928	0.746892
9930021J03Rik	0	0	0	0	0	0	2.4603	3.82964	2.45579
a	0.768923	0.446995	0.925504	0	0	0	0.565957	0.72037	0
A430005L14Rik	0.597804	0.496811	0.610699	0	0	0	0	0	0
A630010A05Rik	0.552326	0	0.724454	0	0	0	0	0	0
A930018P22Rik	1.85355	1.84944	0	0	0	0	0	0	0
AA792892	0	0	0	0	0	0	0.378061	0.400911	0.432654
Aadat	1.84247	0	2.22615	0	0	0	0	0	0
Aamdc	0	0	0	0	0	0	1.01588	0.389064	0.781644
Aasdhppt	0.551683	0	0.728395	0	0	0	0	0	0
Aass	0	0	0	0	0	0	0.842685	2.32353	0.807024
Abcb4	0.691078	0.582628	0.703017	0	0	0	0	0	0
Abcb5	0	0	0	0	0	0	0.830035	0.769548	0.912118
Abcc9	0	0	0	0	0	0	10.5404	0	13.4471
Abcg1	0.41118	0.451349	0.323984	0	0	0	0	0	0
Abhd13	0.449755	0	0.584963	0	0	0	1.60033	1.57899	1.44459
Abhd15	1.03052	2.13121	2.4722	1.26262	2.17494	1.91698	1.12068	0.957626	1.27434
Abhd17b	1.17203	1.32545	2.3729	0.67362	1.84117	1.47428	2.36188	2.79069	2.87998
Abhd17c	1.26898	2.28051	1.33971	2.57107	3.84689	2.7232	3.125	4.03858	3.85252
Abhd6	0	0	0	0	0	0	1.29414	0.989844	1.21393
Abi3bp	0.6075	0.623586	0.46112	0	0	0	0.502045	0.767995	0.70654
Abl2	0.876277	1.09059	0.809011	1.2085	1.17446	0.843609	0.888587	0.575656	1.03026
AC125149.4	0	0	0	0	0	0	1.3154	0.984001	1.14121
AC125149.5	0	0	0	0	0	0	1.02832	0.960569	0.76761
AC132444.1	0	0	0	0	0	0	0.44802	0.705543	0
AC132444.5	0	0	0	0	0	0	0.691488	0.897522	0.498479
AC133103.1	0	0	0	0	1.20171	0.778255	0.436657	0.515502	0.464814
AC133103.4	0	0	0	0	0	0	1.0753	1.29186	1.16755
AC133103.5	0	0	0	0	0	0	1.10468	1.18199	0.962156
AC140267.1	0	4.63215	6.42494	0	0	0	0	0	0
AC164084.1	0	0	0	0	0	0	1.49546	1.05738	1.46759
AC168977.1	1.68571	1.89428	1.12482	1.29068	1.16269	1.20577	0.798951	1.25277	0.867994
Acad12	2.35023	1.56518	2.05209	0	0	0	0.806446	0	1.04266
Acadm	0.542565	0.371388	0.526542	0.70283	0.558708	0.633127	0	0	0
Acadsb	0	0	0	1.06151	1.39506	0	0	0	0
Acbd3	0.813811	0.633952	0.531809	0.657594	0.849045	0.960782	0	0	0
Acbd6	0.851223	0.786875	0.705815	0	0	0	1.04289	0.744891	0.812219
Acbd7	0	0	0	0	0	0	1.37367	2.33435	1.3867
Acer3	0	0	0	0	0	0	0.537419	0	0.592375
Acin1	0.938456	0.810766	0.698679	0	0	0	0	0	0
Acot13	0	0	0	0.916284	0.958964	0.859753	0.573151	0.804108	0.763567
Acp1	0.851798	0.999984	1.27419	0	0.61215	0.580246	0	0	0
Acsl3	0.738426	0.424132	0.564947	0.608701	0.500637	0.411269	0	0.731202	0.427041
Actb	0.341984	0.504566	0.35543	1.04821	0.762014	1.22237	0	0	0
Actg1	0	0	0	0.82305	0.824153	0	0.859993	0	1.03839
Actr10	0.523167	0.464442	0.481032	1.41803	1.17929	0.800909	0.627304	1.11053	0.701697
Actr6	0.791851	0	1.25956	0	0	0	0	0.980018	0.667228
Acvr2b	1.20799	1.61744	2.09031	0	0	0	0	0	0
Acyp2	0	0	0	0	0	0	2.45249	1.79593	2.43768
Adam12	0	2.12468	1.95601	0	0	0	0	0	0
Adam2	0	0	0	0	0	0	0.703152	0	0.603273
Adamts18	0.839974	0.696436	0.744873	0	0	0	0	0	0
Adamts19	0	0	0	0	0.825792	0.76013	1.66361	0.904965	2.00877
Adamtsl3	0	0	0	0	0	0	1.83523	2.66664	2.10259
Adat2	1.48596	1.21428	2.81785	0	0	0	0	0	0
Adcy2	1.52548	1.46359	0	0	0	0	1.40199	1.5116	1.38086
Adcy8	0	0	0	0.624278	0.447627	0	0.774252	1.08036	0.674384
Adgrg4	1.49117	0	1.57887	1.15582	1.15634	0	0	0	0
Adgrl3	0	0	0	0	0	0	0.982618	1.42639	0
Adh5	0	0	0	0.60145	0.440549	0	0.358659	0.431518	0.427928
Adhfe1	0	0.61505	0.542797	0	0	0	0	0	0
Adi1	0	0	0	0	1.3844	1.40186	1.16107	1.03974	1.18435
Adipor2	1.07999	1.43948	0.765252	1.0356	0.950283	0.773013	1.00199	0.604812	0.78981
Adk	0.396769	0.268021	0	0	0	0	0	0	0
Adm2	0.281129	0.545741	0.364073	0	0	0	0	0	0
Adss	0.481609	0.334668	0.517906	0	0	0	0	0	0
Adtrp	0.575947	0.413617	0	0.72364	0.596502	0	0.66552	1.32308	0.660905
AF067061	0	0	0	0	0	0	1.68871	1.71406	1.79456
AF067063	0	0	0	0	0	0	1.25756	0.96545	1.31096
Agbl1	0	0	0	0	0	0	0.893353	1.18937	0
Agbl3	0.463386	0	0.870451	0.714082	0.765692	0.944482	0	0.720091	0.713053
Agfg1	0.941309	0	1.04654	0	0	0	1.08406	1.36795	1.38012
Agpat2	0	1.47608	0.823422	0	0	0	0	0	0
Agr3	0.90138	0.731806	1.28788	1.01309	1.11121	0.819319	1.62927	1.33272	1.09457
Ahctf1	0.581949	0	0.530015	0.727601	0.772285	0.716728	0.467957	0.568228	0.5361
Ahcyl1	0	0	0	0	0	0	1.55528	1.73256	1.57967
Ahnak	1.03959	0.708718	0	0	0	0	0	0	0
Aida	0	0	0	0	0	0	0.758638	0	0.949699
Aig1	0.88968	0.700892	0.745978	0	0	0	0	0	0
Aimp1	1.36384	1.3965	0.971496	0	0	0	0	0	0
Aip	0.727433	0.687413	0.587383	0	0	0	0	0	0
Ajap1	0	0	0	0	0	0	0.455408	0.974889	0.710194
AK157302	0	0	0	0.832356	0.926236	1.03779	0	0	0
Ak2	0.323868	0.270933	0.265872	0	0	0	0	0	0
Ak6	0	1.21526	0.915149	0	0	0	0.894493	0.447372	0.90677
Akap12	0.351544	0	0.297912	0	0	0	0	0	0
Akap6	0	0	0	0	0	0	1.16128	0.961996	1.5839
Akap7	0.389814	0	0.321719	0	0	0	0	0	0
Akap9	0	0	0	0.782083	0.554776	0.50635	0.756555	1.24346	0.81874
Akirin2	1.07631	0.491858	1.19076	0.802318	0.845843	0.724779	1.535	2.53464	1.95995
Aknad1	1.66446	1.45567	1.25794	0.691129	0.499228	0	0	0	0
Akr1b3	0.663696	1.31715	0	0.786645	0.767434	0.526318	0	0	0
Akt1	0	0	0	0	0	0	0.517562	0	0.558757
Akt3	0	0	0	0	0	0	0.96323	0.717135	1.1325
Alad	0.693449	0.79412	0.953772	0	0	0	0	0	0
Aldh1a2	0.231589	0.402172	0	0.596262	0.498593	0	0	1.12026	0.902961
Aldh2	0.389801	0.381732	0	0	0	0	0	0	0
Aldh7a1	0	0	0	0	0	0	0	0.754096	0.751237
Alkbh7	0.374965	0.435248	0.433417	0	0	0	0	0	0
Alms1	0	0	0	0	0.852426	0.616867	1.07736	1.30007	1.40701
Alox12	0	0	0	0	0	0	0.569601	0	0.437563
Alyref	0	0	0	0	0	0	1.0686	2.30771	1.19049
Ammecr1	0	0	0	1.16774	1.16836	0	0	0	0
Amn1	0	0	0	0.6265	0.554731	0.74149	0	0	0
Amotl1	0.739473	1.04693	0.57881	0	0	0	0	0	0
Amy1	0	0	0	0	0	0	1.71478	2.83404	1.94834
Anapc10	0.559532	0	1.27944	0	0.81201	0.815779	0.56593	1.09756	0.82518
Anapc15	0.575506	0.560043	0.544414	0	0	0	0	0	0
Anapc16	0.437583	0.350489	0.378564	0.499055	0	0.59295	0	0	0
Anapc7	0.627526	0.845834	0.51612	0	0	0	0	0	0
Ank1	0	0	0	0	0	0	0	1.22738	1.4669
Ankdd1a	0.370036	0.758447	0	0.569815	0.492557	0	0	0	0
Ankfn1	0	0	0	0	0	0	0	1.61268	1.47157
Ankmy1	0	1.02578	0.935726	0	0	0	0	0	0
Ankrd12	0.420387	0	0.503181	0.582191	0.613807	0.757654	0	0	0
Ankrd13a	1.20254	1.47697	1.35315	1.31342	1.17609	1.12801	0.457361	0	0.626218
Ankrd13c	0	0	0	0	0	0	0	0.590788	0.410311
Ankrd17	0	0	0	0.428772	0.37668	0	0.36782	0.391109	0.458436
Ankrd22	0	0	0	0	0	0	0.901147	0.690966	0.978533
Ankrd28	0	0	0	0	0	0	1.2206	2.11726	1.43612
Ankrd31	0	0	0	0	0	0	0	1.08684	0.935294
Ankrd37	0	1.54101	1.6766	0	0	0	0	0	0
Ankrd49	0.348305	0.48939	0.292652	0	0	0	0	0.760065	0.365462
Ankrd66	1.01799	0.918269	0	0	0	0	0	0	0
Anks1b	0	0	0	0	0	0	0.397422	0.420106	0.421183
Anks4b	2.71686	3.51037	2.59087	0	0	0	0	0	0
Anp32a	4.74306	2.93264	5.0482	3.91391	2.82106	4.52288	0	0	0
Ap1ar	0	0	0	0	0	0	0.996803	0.870504	1.10537
Ap1s2	0	0	0	0	0	0	0.593983	0	0.69513
Ap2s1	0.425343	0.47808	0.385015	0	0	0	0	0	0
Ap3b1	0	0	0	0	0	0	0.436833	0.574206	0.409436
Ap3s1	0.544927	0	1.19999	0	0.975277	0.761987	1.24272	1.36979	1.25662
Apc	0	0	0	0	0	0	0.681608	0.810355	0.86487
Apex1	0.530291	0.37516	0	0	0	0	0	0	0
Apip	0.460622	0.539842	0.473493	0.76495	0.712954	0.478828	0	0	0
Apod	1.93344	1.21701	1.49734	0	0	0	0	0	0
Apoo	0.840103	0	1.4913	0	1.06581	1.86497	0	0	0
Apool	0	0	0	0	0	0	1.11936	1.33923	1.40804
Appl1	0.417325	0	0.568038	0	0	0	0	0	0
Araf	1.1029	1.57125	0.884915	0	0	0	0	0	0
Arap2	0	0	0	0	0	0	1.17392	1.40205	1.49418
Arf6	2.95081	3.18682	2.76436	3.87936	2.6505	4.58995	1.23492	2.94297	1.42658
Arfgap1	0.898513	1.36594	1.09482	0	0	0	0	0	0
Arfgef1	0	0	0	0	0	0	1.96372	2.27379	2.36626
Arfip1	0	0	0	0	0	0	0.534843	1.10816	0.805107
Arg2	0.422257	0.406569	0	0.640818	0.568762	0	0.421254	0.343358	0.550591
Arhgap24	0.828881	1.36233	0	0	0	0	0	0	0
Arhgap39	0.335694	0.549228	0.306079	0	0	0	0	0	0
Arhgap6	0	0	0	0	0	0	1.00954	0	1.17536
Arhgef12	3.24823	3.73321	2.8392	1.3276	1.59191	1.52464	0.45009	0.628324	0.611321
Arhgef26	0	0	0	0	0	0	0.52944	0	0.620052
Arid2	0	0	0	0	0	0	0.419599	0.464382	0.473808
Arid5b	0.657178	0.698059	0.505946	0.851311	0.666211	0.566486	0	0	0
Arih1	0.589805	0	0.853803	1.03159	1.21086	1.10216	1.26181	1.29556	1.40924
Arl14ep	0.297515	0	0.374385	0	0	0	0	0.571204	0.348086
Arl14epl	1.28632	1.99247	1.34687	0.534917	0.746775	0.53537	0	0	0
Arl15	0	0	0	0.639222	0.51675	0.510202	0	0	0
Arl4a	0.800913	0.370988	0.561484	0	0	0	0	0.494687	0.51579
Arl5a	5.64054	0	8.45371	0	0	0	2.04331	1.83198	1.58644
Arl5b	0.532931	0	0.574889	0	0.469494	0.575343	0.476154	0.607349	0.443295
Arl6ip1	1.00466	0.880287	0.738281	0	0	0	0	0.733151	0.341632
Arl6ip6	0	0	0	0	0	0	0	0.653148	0.51815
Arl8a	4.177	4.49864	0	0	0	0	0	0	0
Arl8b	0	0	0	0	0	0	0.723187	0.671003	0.76084
Arnt2	1.10924	1.51165	1.18616	0	0	0	0	0	0
Arpc5l	0	0	0	0.385736	0	0.592254	0	0	0
Arr3	0	0	0	0	0	0	0	2.62182	2.40563
Arsk	0	0	0	0	0	0	0.63332	1.09265	0.73833
Asb3	0	0	0	0.647848	0	0.646622	0	0.850494	0.62851
Asb8	0	0.815093	0.356532	0	0	0	0	0	0
Ascc1	0.460302	0.53018	0	0	0	0	0	0	0
Ascc3	0	0	0	0	0	0	0	0.895556	0.44336
Asf1a	0.794716	0.332836	1.0651	0	0	0	0	0.658847	0.392446
Ash2l	1.25021	1.61555	1.02076	0	0	0	0	0	0
Asic2	0	0	0	0	0	0	1.11182	2.04348	1.45664
Asnsd1	2.16164	1.19098	2.48534	0	0	0	0	0	0
Aspm	1.07991	0.826901	0.817925	0.582027	0.48632	0	0	0	0
Asxl1	1.62887	1.47973	1.13191	0	0	0	0	0	0
Asxl3	3.41163	3.18923	2.44372	0	0	0	1.8511	2.2644	0
Asz1	0.34494	0.461458	0.398613	0	0	0	0	0	0
Atad2	0.77608	0.474754	1.01902	0	0	0	0	0	0
Atad2b	0.873235	0	1.17102	0.983492	0.915834	0.654045	0.817792	1.28321	0.976015
Ate1	0	0	0	0	0	0	0.690178	0	0.5551
Atf4	0.362698	0.369387	0.286537	0.51691	0.459914	0.543021	0	0	0
Atf7	0	0	0	0	0	0	0.795086	0.418428	0.712354
Atf7ip2	1.70333	0	2.07483	0	0	0	0.732595	1.40851	0.82858
Atg10	0.561314	0	0.86305	0.80655	0.64883	0	0.765897	0.793175	0.97522
Atg16l2	0	0	0	0	0	0	0.690901	0.568175	0.765626
Atg5	0.39252	0.450899	0.352957	0	0	0	0	0	0
Atic	0.421789	0.702588	0.477733	0	0	0	0	0	0
Atm	0	0	0	0	0	0	0	0.915526	0.389339
Atox1	0.538654	0.476354	0.6582	0.792346	0	1.02951	0	0	0
Atp11a	0.437848	0.675405	0	0	0	0	0.710342	0	0.640185
Atp1a3	0.437861	0.569111	0.291778	0	0	0	0	0	0
Atp1b1	0.777277	1.27966	0.713203	0	0	0	0.496606	0.609525	0.564619
Atp1b3	0	0	0	0.41445	0	0.554568	0	0	0
Atp23	0.57842	0	0.678546	0	0	0	0	0	0
Atp2a2	2.83822	2.50055	2.81725	3.0933	2.97654	3.00361	1.84587	2.39191	2.11475
Atp2b1	0.43994	0.645619	0.377941	0	0	0	0	0	0
Atp2b4	0.960871	1.49933	1.08039	0	0	0	0	0	0
Atp5c1	0.509527	0.399656	0	0.956837	0.516889	0.561074	0.511703	0.776959	0.45976
Atp5e	0	0	0	0.697504	0	1.0818	0	0	0
Atp5g3	1.30805	1.48015	1.13224	1.95408	1.20385	1.38975	0.666693	0.799838	0.699562
Atp5mpl	0	0	0	0.608956	0	0.583311	0.738942	0.888845	0.442555
Atp5pb	0.560871	0.439886	0.702409	0	0	0	0.382051	0.449847	0.472202
Atp6ap2	0	0	0	0	0	0	0.777449	0.41065	0.7497
Atp6v0c	0	0	0	0	0	0	0.656363	0	0.331487
Atp6v0e	0.330181	0.495179	0	0	0	0	0.337732	0	0.314182
Atp6v1c2	0	0	0	0	0	0	0	1.27634	0.85813
Atp6v1d	3.95462	3.87313	3.83905	1.02427	0.8415	0.691228	0	0.981256	0.529668
Atp6v1e1	1.6693	1.02793	1.76061	0.601763	0.42318	0.385087	0	0	0
Atp6v1h	0	0	0	0.681894	0.651071	0.559322	0	0.544443	0.483803
Atp8a2	0	0	0	0.624773	0.601603	0	0	0	0
Atpif1	1.27758	0.917366	0	0.819575	0.697388	0.771141	0.317336	0.592441	0.336141
Atraid	0.54377	0.458783	0	0	0	0	0.402103	0.540885	0.476055
Atrip	0	0.644557	0.596669	0	0	0	0	0	0
Atrx	0	0	0	0	0.446273	0.573477	0.468251	1.21907	0.691992
Atxn2	0	0	0	0	0	0	0.63868	0	0.669611
Atxn3	0	0	0	0	0	0	0.354089	0.461245	0.406978
Atxn7	0	0	0	0	0	0	0.498408	0.457536	0.519119
Atxn7l1	0	0	0	0	0	0	0.69845	0.751901	1.07733
AU015836	1.54443	1.516	1.50445	0	0	0	0.921166	1.12445	1.19422
Axdnd1	2.15565	1.53505	1.40396	0	0	0	0	0	0
AY761185	0	0	0	0	0	0	2.7206	0	4.2567
Azi2	0.421391	0	0.365594	0	0	0	0	0	0
B020004J07Rik	0	0	0	0	0	0	0.512994	0.419371	0.49726
B020031M17Rik	0	0	0	0	0	0	1.96459	2.7394	1.9574
B230118H07Rik	0	0	0	1.15102	1.14964	0	0	0	0
B230219D22Rik	2.83462	2.49451	2.96605	0	0	0	0	0	0
B2m	0	0	0	2.54715	2.81803	2.47783	1.55885	1.46296	1.66142
B4galt2	0	0.585369	0.643773	0	0	0	0	0	0
B4galt4	0.565604	0.460385	0.480628	0	0	0	0	0	0
B4galt6	0	0	0	0.479247	0.564094	0	1.7477	1.36138	1.8854
Baat	0	0	0	0	0	0	1.42342	1.7454	1.62914
Bag1	5.65137	0	4.73715	0	0	0	0	0	0
Bag4	0.996954	1.81752	1.03481	0	0	0	0	0	0
Banf1	0.379994	0.600067	0.41881	0	0	0	0	0	0
Bank1	1.94633	1.90674	1.55305	0	0	0	0	0	0
Baz1a	0.674016	0	0.711522	0	0	0	0.414941	1.79864	0.53289
BB287469	0	0	0	1.76937	1.01783	1.01821	0.977354	0.755693	1.4785
Bbip1	1.1621	1.021	1.34953	0.972145	1.02627	0.960103	0.857299	1.88477	1.04335
Bbof1	2.08963	0.785844	1.43221	0	0	0	0	0	0
Bbs5	0	0	0	0.84452	0.819173	0.665417	0.527994	1.05147	0.777478
Bbs7	0	0	0	0	0	0	0.703787	0.62474	0.763908
BC004004	0.792591	0.83598	0	0.755365	0.618969	0	0	0	0
BC005537	0	0	0	0	0	0	2.19455	3.71909	2.92052
BC028528	0	0	0	0	0	0	0.935558	0	0.66056
BC031181	0	0	0	0.388768	0	0.410698	0	0	0
BC035044	0	0	0	0	0	0	0	2.97401	1.73495
BC147527	0	0	0	0	0	0	1.53328	1.10795	1.58932
Bcap29	2.79233	1.4443	3.14633	0	0	0	0	1.04752	0.72572
Bcap31	0.656425	0.673946	0.357821	0.51713	0.434388	0	0	0	0
Bcl2l10	0.365069	0	0.402399	0.400934	0	0.843367	0	0	0
Bcl6	1.02703	1.47526	0	0	0	0	0	0	0
Bcr	1.13119	1.34996	0.855408	1.37513	1.00905	1.46169	0	0	0
Bend5	0	0	0	3.87411	0	4.68173	0	0	0
Bet1	0	0	0	0	0.59812	0.444184	0.698677	1.09679	1.01174
Bex1	0	0	0	0	0	0	0.721369	0.706418	0.780546
Bex6	0	0	0	0	0	0	1.05271	1.95348	1.35696
Bfsp1	1.63765	1.0757	1.06056	0	0	0	0	0	0
Bhlhe41	1.31291	1.53619	1.83162	1.33233	1.82372	1.63187	1.1389	1.38728	1.4132
Bicd1	0	0	0	0	0	0	0.918563	0.855128	1.05501
Birc5	0.724027	0.603946	0.587016	0.54892	0	0.720331	0	0	0
Birc6	1.21246	1.58748	2.26303	0.882303	1.50994	1.26912	0.476313	0.513773	0.610243
Bmi1	0	0	0	0	0	0	0.64188	1.49823	1.09363
Bmp15	1.38607	1.32798	1.23634	0	0	0	0.454986	0.582393	0.536631
Bmp2k	0	0	0	0	0	0	2.48865	2.32911	2.09041
Bmp6	0.355293	0.397283	0	0	0	0	0.490949	0.515171	0.565283
Bmpr1a	0	0	0	0	0	0	1.16153	1.33935	1.3466
Bmt2	0	0	0	0	1.9612	1.86388	1.66621	0	2.31958
Bnip1	0	0	0	0.694742	0.62078	0.913749	0	0	0
Bnip3l	0.554948	0	0.636383	0.691108	0.726666	0.765661	0.746971	1.50477	0.992667
Bod1	1.349	1.78246	1.01942	1.49905	1.30986	0.95344	1.99673	1.4043	2.03228
Bod1l	0.869854	0.585704	0.642923	0	0	0	0.650576	1.13475	0.730211
Bola1	0	0	0	0	0	0	0.773001	0	0.317349
Bptf	0	0	0	0	0	0	0.415561	0.353585	0.481316
Braf	0	0	0	0	0	0	0	0.544083	0.575962
Brca2	0	0	0	0	0	0	0.3743	0.687454	0.506069
Brcc3	1.03926	0.70582	1.34707	0	0	0	0	0	0
Brd8dc	0	0	0	0	0	0	0.840061	0	0.63787
Brd9	0.693827	0	0.808484	0	0	0	0	0	0
Brdt	0.326315	0	0.340441	0.558461	0.597537	0.392725	0.343567	0.868716	0.548541
Brf1	1.82624	1.9949	1.69764	0	0	0	0	0	0
Brf2	0.9488	1.0123	0.786889	0.624038	0.421845	0.739808	0	0	0
Bri3	2.17318	2.61318	1.45299	1.34276	1.24692	1.16342	1.12555	0.571627	1.01875
Brix1	0.375523	0	0.566167	0.586042	0.544827	0.5798	0	1.10485	0.448474
Brk1	0.643439	0.803816	0.614152	1.0957	0.907342	0.879818	0	0	0
Brwd1	0	0	0	0	0	0	0.508937	0.518474	0.458977
Bspry	0	0	0	0	0	0	0.954224	0	0.765823
Btbd2	1.9717	3.42282	1.75937	1.16387	1.72459	2.14712	0	0	0
Btbd9	0	0	0	0	0	0	0.355138	0	0.375742
Btf3	1.3159	0	2.01644	1.7738	1.28281	2.78902	0.90025	6.27495	0.860914
Btf3l4	0	0	0	0	0	0	0.475332	0.681492	0.612087
Btg1	1.73294	1.47458	1.84542	0	0	0	0.441606	1.54881	0.881703
Btg2	0.669905	0.716405	0.694005	0	0	0	0	0	0
Btg4	0.207579	0.199317	0.275555	0.620817	0.51189	0.620787	0.293976	0.738883	0.449866
Bub1	2.70443	1.80188	3.16261	0	0	0	0	0.71851	0.448403
Bud13	1.3205	1.68547	1.03179	0	0	0	0	0	0
Bud31	0	0	0	0.672077	0.607582	0.497194	0.478553	1.07407	0.732023
C130026I21Rik	0	0	0	0	0	0	0.305186	0.344972	0.310956
C130073F10Rik	0	0	0	0	0	0	0.526772	0	0.513058
C1d	0	0	0	0	0	0	1.51845	3.28432	2.23814
C1galt1	0	0	0	0	0	0	1.66052	0	2.14636
C1qbp	0.547509	0.40433	0.361736	0.729573	0.483938	0.90951	0.387888	0.760453	0.394518
C330018D20Rik	0.495312	0.306052	0.730232	0	0	0	0	0	0
C87436	0.724219	0.733051	0.490589	1.03254	0.808736	0.662836	0	0	0
C87499	0	0	0	0	0	0	0.477901	0	0.576997
C87977	0	0	0	0.514114	0.547521	0	0.925216	0	0.874293
C8b	0.412298	0.726961	0	0.553165	0.466437	0	0	0	0
C9orf72	0.501455	0	0.532568	0	0	0	0	0	0
Caap1	0	0	0	0	0	0	0.461661	1.05567	0
Cab39	1.73743	1.86352	2.34592	0.898565	1.27097	1.02365	0.480472	0.635368	0.590657
Cab39l	1.59878	1.15442	1.38982	0	0	0	0	0.889246	0.416371
Cables2	3.92857	5.78161	3.61154	4.0805	3.93393	5.02056	2.46751	0	2.52376
Cachd1	0.55324	0.688487	0.573128	0	0	0	0	0	0
Cacna2d3	0.278466	0.476245	0	0	0	0	0	0	0
Cacybp	0	0	0	0	0	0	0.454961	1.13356	0.570158
Cadm2	0	0	0	0	0	0	0	0.999656	1.39134
Cadps	0	0	0	0	0	0	1.00179	1.03728	0.998855
Cadps2	0	0	0	0	0	0	1.65561	1.47988	2.18734
Cage1	0.941123	0.671517	0.838507	0	0	0	0	0	0
Calhm6	0	0	0	0	0	0	0	0.953715	0.78893
Calm1	0.717767	0.417163	0.616931	0.595053	0.340995	0.712603	0	0.833135	0.294462
Calm2	0	0	0	0	0.597296	0.541268	0.44681	0.695099	0.612578
Calml4	0	0	0	0	0	0	0.634095	1.07972	0.81248
Calr	1.67891	1.58345	1.56053	0	0	0	0	0	0
Calr4	4.89477	4.58555	4.41938	1.05543	0.8641	0.729348	0.709384	1.13821	0.817391
Camk1d	7.95155	4.62296	8.8515	0.432808	0.631458	2.35022	5.15206	8.45619	3.04999
Camk2d	0	0	0	0	0	0	2.8605	0	2.53878
Camk4	0	0	0	0	0	0	0.960092	0	1.06394
Camkmt	0	0	0	0	0	0	0.61448	0.395674	0.585951
Camsap2	2.2523	2.44521	2.68238	0.59899	0.496266	0	0.691707	1.44199	0.890231
Camta1	0	0	0	0	0	0	0.501727	0.834502	0.59714
Caprin2	0.464344	0	0.444047	0	0	0	0	0	0
Capsl	0	0	0	0	0	0	0.961451	1.83912	0.895552
Capza2	0	0	0	0	0	0	0.386018	0.945461	0.543042
Capzb	0.870805	0.897386	0.800518	0	0	0	0	0	0
Car10	0.414796	0.649199	0	0.500889	0.58706	0	0	0	0
Car9	0.461192	0.696121	0.514181	0	0	0	0	0	0
Card11	0	0	0	0	0	0	0	1.15635	1.08841
Carnmt1	1.70943	0	1.98668	0	0	0	1.33431	1.9631	1.50283
Cask	0	0	0	0	0	0	0	0.795692	0.767654
Casp8	0.583815	0.583599	0.551125	0.740986	0.549418	0	0	0	0
Cast	0.877353	0	0.643081	0	0	0	0	0	0
Catsperb	0	0	0	0	0	0	0	3.05694	2.05841
Cbr1	1.39195	0	1.45792	0	0	0	0	0	0
Cbwd1	0	0	0	0	0	0	0.569831	1.24114	0.824409
Cbx1	1.00576	0.497014	0.965772	0.549267	0.44042	1.39354	1.26241	1.33755	1.49279
Cbx3	0	0	0	0	0	0	0.615219	0.788982	0.716888
Cbx5	1.49873	1.2913	1.16612	0	0	0	0	0.62365	0.461181
Cc2d2b	0.97459	0.846695	0.976869	0.6422	0.76013	0.493899	1.01056	1.13367	1.25781
Ccbe1	0	0	0	0	0	0	0.863992	0	1.28544
Ccdc110	2.03433	1.72371	1.51311	0.966993	1.12372	0	0	0	0
Ccdc112	1.43316	0	1.26182	0	0	0	0	0	0
Ccdc122	0.656719	0.640027	1.60984	0	0.802025	0.666343	1.08787	0	1.32622
Ccdc127	1.38432	1.43133	1.4232	0	0	0	0	0	0
Ccdc130	0.897977	1.31008	0.761141	0	0	0	0	0	0
Ccdc148	1.32396	0	2.09979	0	0	0	0	0	0
Ccdc162	0	0	0	0	0	0	0.888573	0	1.0876
Ccdc172	1.71785	1.38844	1.46672	0.780208	0.610427	0.545575	0	0	0
Ccdc173	1.01655	0.662861	0.920672	1.08334	0	0.995266	0	0.94123	0.815106
Ccdc174	1.90501	0.928555	1.63802	0.955194	0	0.4836	0	0	0
Ccdc18	0	0	0	0	0.475304	0.669521	0.584105	1.6348	0.731615
Ccdc181	0.558241	0.313978	0.815528	0	0	0	0	0	0
Ccdc186	0.401837	0.26654	0.347307	0.528559	0.409744	0.520886	0.311608	0.616073	0.439358
Ccdc201	0.440681	0.505161	0.62612	0	0	0	0	0	0
Ccdc25	1.38	0.697534	1.08843	0	0	0	0	0	0
Ccdc28a	0.719711	0.528609	0.667724	0	0	0	0	0	0
Ccdc3	0.633804	0.684155	0.637251	0	0	0	0	0	0
Ccdc30	0.648355	0.71343	0	0	0	0	0	0	0
Ccdc38	0	0	0	1.15012	0.833671	0	0	0	0
Ccdc58	2.40977	1.80167	2.41549	0.823937	0	0.758991	0	1.12906	0.610175
Ccdc59	0	0	0	0.706176	0.529037	1.32844	0	1.66165	0.323271
Ccdc6	0	0	0	0.991184	0.816073	0.538037	0	0	0
Ccdc62	0	0	0	0.552037	0	0.486871	0	0	0
Ccdc66	1.09265	1.01999	1.03481	0	0	0	0	0	0
Ccdc73	1.23438	0.583371	1.54426	0	0.627966	0.491934	0.566052	1.16053	0.841759
Ccdc74a	1.38398	0.871295	1.04409	0.871546	0.941467	1.60768	0	1.13964	0.716692
Ccdc84	0.248078	0.281049	0	0	0	0	0	0	0
Ccdc85c	1.59021	1.74956	2.22174	1.49786	1.60396	2.4485	0	0	0
Ccdc88a	0	0	0	0	0	0	1.20634	2.64902	1.50034
Ccdc90b	0.632941	0	0.971264	0.940045	0.904809	1.07641	0.529246	1.47204	0.75129
Ccdc91	0.462443	0.529125	0	0	0	0	0	0	0
Ccdc92	0.347417	0.439417	0.339041	0	0	0	0	0	0
Ccdc93	0.719612	0.723676	0	0	0	0	0	0	0
Ccnb1ip1	0	0	0	0	0	0	0.582909	0.624362	0.739359
Ccnc	0	0	0	0	0	0	0.51773	0.684659	0.706995
Ccne2	0.379169	0	0.470666	0	0	0	0	0	0
Ccnf	0.805849	0.875683	0.900658	0	0	0	0	0	0
Ccng2	0	0	0	0	0	0	1.33074	1.07395	1.32841
Ccnh	0.730326	0	1.09707	0	1.08033	1.28999	0.413964	0.795088	0.479709
Ccni	3.56765	4.70945	3.67873	1.83467	2.05434	1.9182	1.27731	2.46122	1.6548
Ccnj	0	0	0	0	0	0	0.992265	0.724874	1.12948
Ccnk	0.380002	0.446745	0.309869	1.06022	0.878434	1.16155	0.702541	0.727209	0.71132
Ccnyl1	1.32999	1.94522	2.24955	1.56417	2.02876	2.62043	3.1617	3.17776	3.38093
Ccpg1os	0	0	0	0	0	0	0.808997	1.44398	0
Ccsap	3.66777	0	3.02023	0	0	0	0	0	0
Ccser1	0	0	0	0	0	0	0.688033	0.781617	0.886486
Cct2	2.50972	2.4584	1.99886	0	0	0	0	0	0
Cct5	0.678662	0.624633	0.46431	0	0	0	0	0	0
Cct6b	0	0	0	0	0	0	0.704298	0.996557	0.669886
Ccz1	0	0	0	0	0	0	0.520747	1.07626	0.772789
Cd164	0	0	0	0	0	0	0	0.353896	0.354507
Cd164l2	0	0.454246	0.299332	0	0	0	0	0	0
Cd200r1	0	0	0	0	0	0	1.82714	2.89768	2.26022
Cd209c	0	0	0	1.71373	1.35561	1.23698	0	0	0
Cd209g	0.499263	0.638532	0.430082	0	0	0	0	0	0
Cd24a	0	0	0	0	0	0	0.80281	1.64183	1.08713
Cd2ap	2.62475	2.05494	2.46589	0	0	0	0.738385	0.733922	0.827245
Cd300c	0.585048	1.06908	0.795617	1.0861	1.61961	1.03367	0	0	0
Cd5	0	0.965454	0.694707	0	0	0	0	0	0
Cd55	0	0	0	0.451362	0.559533	0.442126	0.439718	0	0.581115
Cd59b	0	0	0	0	0	0	0	1.15819	0.87084
Cd7	1.27452	1.63113	0.798768	0.602207	0.567013	0.404699	0	0	0
Cd9	0	0.433873	0.469926	0	0	0	0	0	0
Cdc123	0.851323	1.30339	0.802094	0.59597	0.613056	0	0	0	0
Cdc25a	0.634927	0.961294	0.695499	0	0	0	0	0	0
Cdc25c	4.75634	0	2.96781	0	0	0	0	0	0
Cdc26	0	0	0	0	0	0	0.421433	0	0.508141
Cdc27	0.264478	0	0.311295	0	0	0	0	0	0
Cdc34	3.58774	3.92213	4.33774	4.52459	3.77621	5.68835	1.33812	1.29249	1.30591
Cdc37l1	0	0	0	0	0	0	0.397001	1.18505	0.506651
Cdc42	0.723296	0.608274	0.653379	0	0	0	0.666483	1.02952	0.641758
Cdc42bpa	0	0	0	0	0	0	0.498708	0.640726	0.770674
Cdc73	1.9679	0	2.78159	0	0	0	1.16147	1.0893	1.92433
Cdh12	0	0	0	0	0	0	1.07166	1.40124	1.40204
Cdh2	0	0	0	0	0	0	0.767243	2.27301	1.19723
Cdh23	0	0	0	0	0	0	0.461893	0.539552	0.41651
Cdk1	0	0	0	0.585569	0.437209	0	0.418342	0.644109	0.516736
Cdk11b	0.500726	0.382931	0	0	0	0	0	0	0
Cdk12	1.15296	0.979872	1.3247	0	0	0	0.428678	0.54553	0.438931
Cdk13	1.32553	1.57461	1.65546	0	0	0	0	0.66652	0.768345
Cdk17	1.85758	2.47165	1.6707	0	0	0	0	0	0
Cdk5rap1	0	0	0	0	0	0	0.528608	0	0.426127
Cdk5rap2	0.312174	0.377302	0.330438	0	0	0	0	0	0
Cdk6	1.00069	0.943267	0.643218	0	0	0	0	0	0
Cdk7	0.755918	0.665284	0.947542	0.40238	0.398516	0	0	0	0
Cdk8	7.00364	4.86474	9.25059	0	0	0	3.85002	5.12754	1.97788
Cdkal1	0	0	0	0	0	0	0.436548	0	0.37619
Cdkl2	0.651222	0.470155	0.878815	0	0	0	0.566137	1.37301	0.682748
Cdkn1b	1.28661	1.15196	1.47458	0	0	0	0	0	0
Cdkn3	0	0	0	0	0	0	0.662385	1.29624	0.827966
Cdo1	0	0	0	0.466592	0.464254	0.683871	0	0	0
Cdr2	0.796734	0.838879	0.561456	1.24926	1.1397	0.892046	2.69011	2.66673	2.87824
Cds1	1.57327	2.10756	1.28239	0.729555	0.962894	0.695968	1.73535	0	1.5783
Ceacam1	0	0	0	0	0	0	0.962192	0	0.642358
Ceacam2	1.3715	1.28474	0.963279	0	0	0	0	0	0
Ceacam20	0.912883	1.28201	0.579288	0.718968	0.644203	0	0.624073	0	0.674219
Cebpa	0	0	0	0	0	0	2.14693	0	2.93479
Cebpg	1.22402	1.13449	1.24868	1.12424	1.07105	1.03369	0.810916	1.27435	1.19111
Cebpz	0.373957	0	0.520111	0	0	0	0	0	0
Cecr2	0	0	0	0	0	0	0.577997	0.489285	0.60078
Celf2	0	0	0	0	0	0	0.405334	1.04234	0.529022
Cenpa	0.51674	0.330788	0.64545	0.694811	0.540684	0.782343	0	0	0
Cenpe	0.421395	0	0.407355	0.805809	0.795125	0.580303	0.603415	1.43808	0.868533
Cenpf	0.455366	0.259838	0.254821	0.631591	0.436188	0.435022	0	0.975899	0.282488
Cenph	0.786365	0.388735	0.845947	0.765857	0.805362	0.945202	0	1.21996	0.645738
Cenpk	1.51693	0.712591	2.64875	0	0.974318	0.914566	1.15197	1.89609	1.07493
Cenpp	2.58625	1.33236	3.01583	0.750048	0.805214	1.40323	0.516816	1.20596	0.708335
Cenpq	7.61615	4.2802	7.77109	1.60299	1.75533	1.68263	0.708331	1.7996	1.10548
Cenps	0.984593	0	1.21126	0	0	0	0	0	0
Cenpx	0.45304	0.382737	0.455507	0	0	0	0	0	0
Cep126	0	0	0	0	0	0	0.696998	0.98315	1.08488
Cep131	0	2.9158	2.96101	0	0	0	0	0	0
Cep170	0	0	0	0	0	0	0	0.521551	0.410335
Cep192	0	0	0	0	0	0	0.422172	0.748786	0.56357
Cep290	0	0	0	0	0	0	0	1.97113	0.789464
Cep295	0.393506	0	0.518046	0	0	0	0	0	0
Cep350	0.632669	0	0.714431	1.5961	1.23943	1.14923	1.47237	1.62104	1.77325
Cep41	0.958899	0.702533	0.902484	0	0	0	0	0	0
Cep57	0.700261	0	0.596989	0	0	0	0	0	0
Cep63	0.580068	0.466587	0	0	0	0	0	0	0
Cep70	0.330746	0	0.318658	0	0	0	0.334976	0	0.391192
Cep83	1.23129	0.75473	1.5217	0	0	0	0.561081	1.67865	0.932674
Cep85l	0.874496	0.782495	1.01417	0	0	0	1.10425	1.65827	1.28012
Cep89	1.87699	1.7304	1.27517	0	0	0	0	0	0
Cept1	0	0	0	0.514409	0.486282	0	0.589452	0.614598	0.581055
Cers6	0	0	0	0	0	0	0.418205	0.389846	0.407241
Cetn2	2.82504	1.75587	2.88239	1.00589	0.935791	0.778673	0.647953	2.12046	0.956171
Cetn3	0.665834	0	1.14176	0.577643	0.877039	0.765015	0.892976	2.21171	1.20516
Cfap298	0.520422	0.423165	0.34517	0	0	0	0	0	0
Cfap299	0	0	0	0	0	0	1.90092	2.28492	2.63682
Cfap300	0	0	0	0	0	0	0.704064	0.652072	0.820525
Cfap36	1.69278	1.15649	1.81584	0.634123	0.754628	0.837826	0	1.32061	0.66347
Cfap45	0.430106	0.483818	0	0	0	0	0	0	0
Cfap46	0.919397	0	1.00303	0	1.3659	0.702622	1.962	1.43918	2.66477
Cfap53	1.12105	0.798298	0.748989	0.679265	0.534955	0.784209	0	0	0
Cfap58	0	0	0	0.91878	0.840999	0.65047	1.8122	3.93702	2.33168
Cfdp1	0.807102	0.824614	0.605442	0.781701	0.578135	0.580727	0	0	0
Cfl1	0.723775	0.900234	0.754961	0	0	0	0	0	0
Cfl2	0.582362	0	1.09487	0.771287	0.951188	0.750526	0.842363	0.765911	0.919857
Cggbp1	1.82038	0.968691	1.94674	0	0	0	0	0	0
Cgnl1	0.3663	0.324236	0	0	0	0	0	0	0
Chaf1a	2.82317	3.63534	2.56232	0	0	0	0	0	0
Chchd1	1.22066	0	1.26919	1.50145	1.02667	1.85042	0	0	0
Chchd2	0	0	0	0	0	0	0.474658	0.500221	0
Chchd3	0	0	0	0	0	0	0	0.604305	0.363877
Chd1	1.1245	0	1.15436	0	0	0	0.535147	1.38981	0.751133
Chic1	0	0	0	0	0	0	0.451746	0.624065	0.719923
Chic2	0	0	0	0	1.2537	1.42542	1.68791	0	2.05618
Chl1	0	0	0	0	0	0	2.81635	0	3.11352
Chmp2a	0.934001	0.935849	0.8884	0	0	0	0	0	0
Chmp2b	0	0	0	0	0	0	0	0.94419	0.780602
Chmp5	0.618062	0.415287	0.73432	0.848479	0.998623	0.946911	0.677515	1.67236	0.958944
Chp1	0	0	0	0	0	0	0.513409	0	0.461061
Chpt1	0	0	0	0	0	0	0.825557	0	0.884868
Chrm3	0	0	0	0	0	0	0.721748	0.675682	0.853146
Chrnb4	1.39119	1.40384	1.41074	0	0	0	0	0	0
Chst7	1.03481	1.202	0.710952	0.966813	0.778147	0.683978	1.33901	1.65904	1.44044
Chsy1	0.556033	0.617557	0.7235	0.466438	0	0.424776	0	0	0
Chuk	0	0	0	0	0	0	0	0.582205	0.651058
Churc1	0	0	0	0	0	0	1.24977	0	1.25115
Ciao2a	0.582297	0.514837	0	0	0	0	0	0	0
Ciao2b	0.453887	0.571021	0.582724	0.897225	0.566407	0.709827	0	0	0
Ciao3	1.08232	1.12432	1.32108	0	0	0	0	0	0
Cib1	0.290773	0.630648	0	0	0	0	0	0	0
Cinp	1.39966	1.9272	0.805364	0.656074	0.730632	0.675763	0	0	0
Cip2a	0.308353	0	0.456166	0	0	0	0	0	0
Cir1	1.38203	0	2.11941	0	0	0	0	0	0
Cisd1	0.388789	0	0.404928	0	0	0	0	0	0
Cisd2	0.408989	0	0.682583	0	0	0	0	0.508014	0.51305
Ckap2l	0.887911	0.948395	0.435496	0	0	0	0	0	0
Ckap5	0	0	0	0	0	0	0	0.504136	0.328274
Cks1b	0.850191	0.850145	0.73879	1.35009	0.98313	1.00065	0.410868	0.754071	0.428031
Cks2	0.736964	0.303068	1.87076	0	0.698938	1.64326	0	0	0
Clasp1	0.613522	0.476264	0	0	0	0	0	0	0
Clasp2	0	0	0	0	0	0	0	0.651415	0.31857
Clcc1	1.08848	0.782393	1.11889	0	0	0	0	0	0
Cldn34b2	0.979409	0.816638	0.71975	1.04549	0.931642	0.720855	0	0	0
Cldn34c1	0	0	0	0	0	0	0	1.01921	0.999978
Cldn34c2	0	0	0	0	0	0	0	6.23266	4.06708
Cldnd1	0.559805	0.593668	0.516267	0	0	0	0	0	0
Clec10a	0.614966	0.677575	0.681577	0.634787	0	0.448699	0	0	0
Clec12a	1.04702	1.68553	1.19895	0	0	0	0	0	0
Clec18a	0	0	0	0	0	0	1.27106	0	1.08888
Clec2f	1.6362	0	1.64132	0	0	0	0	0	0
Clhc1	0	0	0	0	0	0	0.712487	1.07944	0.832731
Clint1	0	0.659746	0.737972	0	0	0	0	0	0
Clk1	0	0	0	0.569176	0.617547	0	0.632084	0.488232	0.720198
Clk2	1.42654	1.56315	1.21126	1.57246	1.53789	1.00095	0	0	0
Clnk	0	0	0	0	0	0	2.14837	0	2.1493
Clns1a	0	0	0	0.539982	0	0.477685	0	0	0
Clpx	2.50916	1.85008	1.69967	0	0	0	0	0	0
Clspn	0.827533	0.925782	0.571772	1.11216	0.8815	0.737748	0.428966	0.953375	0.583596
Clta	0.646197	0	0.563096	0	0	0	0	0	0
Cluap1	5.79656	5.24777	4.69929	1.4284	1.06301	0	0	0	0
Clvs1	1.60369	2.20892	1.35042	0	0	0	0	0	0
Clybl	2.26836	2.29517	2.03832	0.584077	0.461446	0	0	0	0
Cmas	0	0	0	0	0	0	1.0125	1.26225	1.27271
Cmc1	1.14489	0.441542	1.47528	0.973729	0.598954	0.9006	0	0	0
Cmc2	0.773803	0.544875	0.76686	0.676552	0.440567	0.73032	0	0	0
Cmc4	1.05202	0.562658	1.02273	0.745473	0.644974	0.876918	0	1.68431	0.749618
Cmss1	1.25979	0.842867	1.43527	0	0	0	0	0.862415	0.40738
Cmtm2a	0	0	0	1.54201	1.18669	0	0	0	0
Cmtm8	0.645216	1.11578	0.364131	0.541426	0.452978	0	0	0	0
Cnbd2	1.00718	0	0.828237	0	0	0	0	0	0
Cndp1	0	0	0	1.29235	0.982117	0.771877	0	1.44833	1.13277
Cnga3	0	0	0	0	0	0	1.52189	2.21276	1.34231
Cnih1	0.325224	0.403908	0.494865	0.672348	0.863949	0.731627	0.978687	0.69717	0.836737
Cnih4	0.70367	0.711545	0.635014	0	0	0	1.14016	0	0.915665
Cnksr3	0	0	0	0	0	0	0.779926	1.25532	0.729473
Cnot11	0.440362	0	0.480484	0	0	0	1.09488	1.07006	0
Cnot4	1.33457	0.818498	1.28777	0	0	0	0	0	0
Cnot6	0.644573	0	0.95917	0	0	0	1.17869	1.42497	1.63298
Cnot6l	2.03314	1.56549	2.75968	3.07104	3.60792	3.0358	3.40257	3.83425	4.022
Cnpy2	0	0	0	1.13294	0	1.04048	0	0	0
Cntln	0	0	0	0	0	0	0.881726	1.58293	0.997633
Cntn4	0	0	0	0	0	0	0.546632	0.606976	0
Cntnap5a	0	0	0	0	0	0	1.2646	0	1.25761
Cntnap5b	0	0	0	0	0	0	2.42029	0	2.58169
Cntnap5c	0	0	0	0	0	0	1.92628	0	2.31236
Coa3	0.475447	0.55954	0	0	0	0	0	0	0
Coa6	0	0	0	0	0	0	0.457563	1.03456	0.405015
Coil	1.34402	0.995745	2.06327	0	0	0	0	0	0
Col20a1	0	0	0	0	0	0	1.94425	0	1.31989
Col24a1	0	0	0	0	0	0	0	1.10471	0.859244
Col4a3bp	1.11678	0.922741	0.936167	0	0	0	0	0	0
Col4a5	0	0	0	0	0	0	3.04727	3.28607	2.54636
Colgalt2	0	0	0	0	0	0	0.557267	0.330172	0.505035
Commd1	1.61252	1.11727	1.52024	1.07734	0.746915	0.997813	0	0	0
Commd2	0.704551	0.369217	0.602356	0.897638	0.485723	0.644976	0	0	0
Commd3	0.797926	0.493207	0.755694	0.859109	0.604436	0.90243	0.480067	0.741279	0.667233
Commd6	0.984566	0.789999	0.71624	0.850572	0.646286	0.63503	0.66818	1.18762	1.07493
Commd8	3.7697	3	2.711	0	0	0	0	0	0
Cop1	4.20305	2.46001	3.70355	2.83041	1.8907	2.78206	2.17508	2.9391	2.46018
Copb2	0.651538	0.905081	0.47333	0	0	0	0	0	0
Copg2	0	0	0	0	0	0	0.681779	0.660021	0.575035
Coprs	0.353254	0.551878	0.317628	0.527002	0	0.501058	0	0	0
Cops5	1.09436	0.950795	1.14461	0	0	0	0	0	0
Cops9	0.284825	0.237533	0	0.449923	0	0.676793	0	0	0
Copz1	0.534344	1.23666	0.600281	0.611274	0.508344	0	0.410332	0	0.344537
Coq10b	0	0	0	0.546201	0.710863	0.565447	0.69316	0.529472	0.645596
Coq2	0	0	0	0	0	0	0	1.34877	1.18315
Coro2a	2.24126	1.98109	2.04358	0	0	0	0	0	0
Cox14	0.388397	0.399813	0.49368	0	0	0	0	0	0
Cox16	0	0	0	2.98461	4.89058	3.77011	0	0	0
Cox4i1	0.779546	0.600621	0.902299	0.905933	0.743704	1.0066	0	0	0
Cox5a	0.674548	0	0.955208	1.17405	0.829537	1.72602	0.462224	0.940886	0
Cox6b1	0	0	0	0.909914	0	0.770902	0	0	0
Cox6b2	1.23855	0.907642	1.60665	1.39823	1.00094	2.58564	0	0	0
Cox7a2	0.718818	0	0.994945	1.49651	0.981298	1.86814	0	0	0
Cox7a2l	0.365723	0.352577	0.390218	0	0	0	0	0	0
Cox7b	0	0	0	0	0.841367	0.869655	1.11874	1.43236	1.21119
Cox8a	1.12821	1.4422	0.829842	1.58223	1.48488	2.44854	0	0	0
Cpa1	0	0.248925	0.235749	0	0	0	0	0	0
Cpb2	0.866798	0.655571	0.76334	1.11427	0.968377	0	0	0	0
Cpd	0	0	0	0	0	0	0.516162	0.42891	0.630135
Cpeb4	0	0	0	0	0	0	0.545625	0.871907	0.832268
Cphx1	1.95806	0.928233	0	0	0	0	0	0	0
Cpne3	1.00613	0	1.09262	0	0	0	0	0	0
Cpne9	0	0.910592	0.444383	0	0	0	0	0	0
Cpsf4	1.74229	1.88893	1.79492	0.803932	0	1.63039	0	0	0
Cpsf4l	1.20372	1.41383	1.30513	0.842219	0.722655	0.617785	0	0	0
Cpvl	0.620368	0.633718	0	0	0	0	0	0	0
Cpxm2	0	0	0	0.928729	0.871944	0.771578	0	0	0
Cr1l	0.96598	1.35188	0.920276	0	0	0	0	0	0
Crabp2	0.441657	0.573087	0.361218	0.727367	0.483736	0	0	0	0
Crb1	0	0	0	0	0	0	0.837031	0	0.956362
Crcp	2.45181	3.36159	2.13633	0	0	0	0	0	0
Crebrf	1.42324	1.2948	1.64021	0	0	0	0.885414	1.17125	1.03669
Crebzf	0	0	0	0	0	0	3.39288	6.44826	4.07501
Cript	0.728774	0	0.888165	0.688325	0.882219	0.706738	0.920356	1.40959	1.02941
Crk	0	0	0	0	0	0	1.23385	1.18535	1.50528
Crls1	0	0	0	0	0	0	0	0.928912	0.615415
Crp	0	0	0	0	0	0	1.61247	2.7958	2.01098
Csk	4.21244	4.3083	3.85685	2.401	2.03617	2.80162	0	0	0
Csmd1	0	0	0	0	0.631864	0.719142	1.316	0.7212	1.53961
Csnk1g2	1.39942	1.3414	1.24704	1.40747	1.1438	2.56212	0.658283	0	0.596273
Csnk1g3	0	1.08914	0.904193	0	0	0	1.865	2.45451	2.18046
Csnk2a2	3.09496	3.39411	2.72563	3.52305	3.05833	2.62971	1.37835	1.23966	1.21771
Csnk2b	0.7678	1.04943	0.720238	1.28682	1.10641	0.885036	0.546393	0	0.498344
Cspp1	0	0	0	0	0	0	0.567335	0.92698	0.765769
Csrnp2	1.31702	1.32352	1.33906	0	0	0	0	0	0
Csrnp3	3.37907	3.46864	3.3261	1.41152	1.48831	1.56748	0.843275	1.11554	1.05879
Cst7	0	0	0	0	0	0	1.1091	0.584314	1.11865
Csta2	0	0	0	0	0	0	0	1.15592	0.759382
Cstb	0	0	0	0	0	0	0.440849	1.31759	0.556264
Cstdc2	1.04	1.72222	1.57739	1.8578	1.16443	0	0	0	0
Cstf3	0.757534	0	0.894066	0	0	0	0	0.877255	0.49834
Ctcf	0.65811	0.627815	0.414639	1.02243	0.688082	0.5947	0	0.724124	0.517377
Ctdsp1	0	0	0	1.18071	1.10899	0.995138	0.951649	0	1.37108
Ctdspl	0.727519	1.28697	0.601863	1.04139	0.787352	0	0	0	0
Cth	0.986618	1.38217	0.955872	0.829835	1.19899	1.0775	0	0.434796	0.354244
Ctnna3	0.595981	0.860266	0.518736	0	0	0	0	0	0
Ctnnb1	0.512796	0.544581	0.32296	0.550251	0.501629	0	0	0	0
Ctnnd2	0	0	0	0	0	0	0.96031	0.969169	1.09739
Ctsl	0	0	0	0	0	0	0.692453	0.705798	0.830785
Cul3	2.76215	2.27808	5.16654	2.43387	2.41842	2.70424	1.38873	1.17871	1.51498
Cul5	0.706366	0.327659	0.900791	0	0	0	0	0	0
Cuta	0.315666	0.304097	0.435821	0	0	0	0.351459	0.462427	0.497112
Cutc	0	0	0	0	0	0	1.15165	1.53976	1.25858
Cux1	0	0	0	0	0	0	0.748052	0.956869	0
Cwc15	1.14029	1.02943	1.03112	1.2428	1.20899	1.35115	0.843038	2.14162	1.21277
Cwc25	1.06275	0.768933	0.842214	0	0	0	0	0	0
Cwf19l2	2.17318	1.76297	1.768	0	0	0	0	0	0
Cxcl13	1.16304	0.806192	0	0	0	0	0	0	0
Cyb561d2	0.571115	0.952706	0.586761	0	0	0	0	0	0
Cyb5r3	1.20498	1.63255	1.11165	0	0	0	0	0	0
Cycs	1.14313	0.751558	2.39718	0	0	0	0	0	0
Cyp2c23	0	0	0	0	0	0	0	0.720234	0.616656
Cyp2c29	2.25866	1.93594	2.10074	1.95186	2.30943	1.47081	0	0	0
Cyp2c67	0	0	0	0	0	0	2.31697	2.16925	3.26283
Cyp4a14	1.23822	1.30272	0.743867	0.903853	0.862105	0	1.23023	0	1.23518
Cyth1	0	0.413545	0.324841	0.528001	0	0.512797	0	0	0
D030056L22Rik	0	0	0	0	0	0	0.583444	1.5288	0.792024
D11Wsu47e	0.550218	0.634558	0	0	0	0	0	0	0
D13Ertd608e	0	0	0	0	0	0	1.4102	0.762891	1.4951
D5Ertd579e	0	0	0	0	0	0	0.983496	1.78323	0
D6Wsu163e	1.49521	1.59553	1.10129	0	0	0	0	0	0
D8Ertd738e	0.306513	0	0.473084	0	0	0	0	0	0
Dab1	0.320598	0.52718	0.259016	0	0	0	0	0	0
Dad1	0	0	0	0.677298	0.455222	0	0	0	0
Dap3	0.396139	0.498219	0	0	0	0	0	0	0
Daw1	0.52361	0.803608	0.664514	0.911536	0.742947	0	0.911524	1.07322	1.31084
Dazl	0.620621	0	0.912008	0.741034	0.868677	1.0014	0.905722	1.13804	1.04281
Dbf4	1.00754	0.593051	1.13053	0.466364	0.536298	0.75819	0.71843	1.50375	1.0167
Dbi	1.28585	1.2167	0.869789	1.82954	1.39425	1.11781	0.813649	1.30184	1.06269
Dcaf10	0	0	0	0	1.68686	1.33353	1.1045	1.25942	1.33616
Dcaf13	0	0	0	0.450746	0.458568	0	0.376704	0.540822	0
Dcaf17	0	0	0	0	0	0	0.602331	0	0.529271
Dcaf7	0.398466	0.692382	0.304024	0	0	0	0	0	0
Dcbld1	0	0	0	0	0	0	0.429958	0.397379	0.449771
Dcbld2	0.506471	0.668165	0.359606	1.13629	1.52088	0.963225	1.08387	0.990375	0.92243
Dck	0	0	0	0	0	0	0.4805	0.798905	0.640568
Dcp2	1.56065	1.12937	1.49625	0	0	0	0	0	0
Dctn3	0	0	0	0.657776	0	0.557562	0	0	0
Dctn5	2.15072	3.14202	1.63733	0.560062	0.466175	0	0	0	0
Dctn6	0.534735	0.516196	0.363719	0	0	0	0	0	0
Dcun1d1	0.280067	0	0.525517	0	0	0	0	0.473369	0.558029
Dcun1d5	0.577987	0	0.922134	0.834965	0.861282	1.35597	0.713098	1.59578	0.740465
Ddah1	0	0	0	0	0	0	1.07844	1.32876	1.79683
Ddhd1	0	0	0	0	0	0	1.00705	1.33518	1.28696
Ddit3	0.914865	1.03386	0	0	0	0	0	0	0
Ddit4l	0	0	0	0	0	0	1.35221	2.07692	1.64669
Ddrgk1	3.10545	2.7402	4.02752	0	0	0	0	0	0
Ddx1	0.819547	0	1.08141	0	0	0	0	0	0
Ddx11	2.96236	2.62475	2.75715	0	0	0	0	0	0
Ddx18	2.14419	1.2552	1.8151	1.339	0.783717	1.02494	0	0	0
Ddx19a	0.505324	0.508511	0.411305	0	0	0	0	0	0
Ddx21	1.97251	1.26861	2.27403	0	0	0	0	0	0
Ddx23	6.81499	4.67472	5.26095	0	0	0	0	0	0
Ddx24	1.19296	0.71929	0.859585	0	0	0	0	0	0
Ddx25	1.1201	1.39356	0.580091	0	0	0	0	0	0
Ddx42	1.01607	0.583322	0.741071	0	0	0	0	0	0
Ddx43	0	0	0	0	0	0	0.503995	0	0.662679
Ddx52	0.417273	0	0.350279	0	0	0	0	0	0
Ddx58	1.07043	1.12206	0.818342	0	0	0	0	0	0
Ddx6	0.610599	0.651051	0.759665	0	0	0	0	0	0
Defb13	0	0	0	0	0	0	0	2.1517	1.86914
Defb30	0	0	0	0	0	0	1.62899	1.61868	1.23422
Defb42	0	0	0	0	0	0	0.73536	0	0.614028
Defb8	0	0	0	1.53708	1.09423	0.860792	0	0	0
Degs1	0	0	0	0	0	0	0.44298	0.581813	0.548258
Degs2	1.28565	1.45823	0.969394	0	0	0	2.21385	1.65541	2.32602
Dennd1b	0	0	0	0	0	0	2.20229	0	2.85416
Dennd6a	0.884622	0.865092	0.705195	0	0	0	0	0	0
Denr	1.24741	0.696865	1.42963	0.581703	0.687671	0.861254	0.339053	1.40038	0.42518
Derl3	0.565703	0.64106	0.67263	0	0	0	0	0	0
Desi2	1.78866	1.67724	1.88984	1.29151	1.3786	1.50731	1.57154	1.66989	1.6011
Dgcr6	0	0	0	5.69218	7.03623	12.4452	0	0	0
Dguok	0.351694	0.568945	0	0.644482	0.517303	0.441058	0	0	0
Dhfr	0	0	0	0	0	0	0.548202	0.775746	0.732104
Dhx36	2.85459	1.40812	3.54409	1.92703	2.88581	2.19551	2.32656	3.6202	2.61201
Dhx8	0.397584	0	0.484074	0	0	0	0	0	0
Dhx9	0	0	0	0	0	0	1.17734	1.99772	1.37048
Diablo	0	0	0	0	0	0	0.35646	0	0.460169
Diaph1	1.66705	1.73093	1.47542	0.94526	0.829334	0.864476	0.655993	0.90103	0.720237
Diaph2	0	0	0	0	0	0	1.3444	1.47202	1.84265
Diaph3	0.84884	0.411039	0.795564	0	0	0	0.483032	0.731883	0.59127
Dicer1	1.01633	0.588144	1.10096	0	0	0	0	0	0
Dip2b	0.823394	0.354259	0.816864	0	0	0	0	0	0
Dis3	3.47931	3.48399	4.08007	0	0	0	0	0	0
Dixdc1	0	0	0	0	0	0	0.983818	1.65812	0.92066
Dkc1	0	0	0	0.607705	0.532061	0	0	0	0
Dlg2	0.55494	0.537349	1.01253	0	0	0	0	0.625907	0.599299
Dlgap2	0	0	0	0	0	0	0.52028	0.448524	0.55659
Dlgap5	1.06975	1.07048	0.661476	0	0	0	0	0	0
Dmac1	0.736208	0.657015	0.677072	0.765692	0.593671	1.51928	0	0	0
Dmap1	0.954609	0.882405	0.927151	0	0	0	0	0	0
Dmd	0.546929	0	0.646352	0	0	0	0	0	0
Dmrtc1b	0.547789	0.630777	0.394224	0	0	0	0	0	0
Dmwd	1.19085	2.2793	0	1.48607	1.61568	3.14718	1.21849	0	1.12679
Dmxl1	1.42782	1.21156	1.67584	0	1.93191	1.54032	1.67705	1.81805	2.26948
Dmxl2	0	0	0	0	0	0	0.741194	0.629413	0.677579
Dnah14	0	0	0	0.829412	0.715082	0	0.905958	1.22196	1.13628
Dnah8	0.67383	0.58519	0.635499	0	0	0	0	0	0
Dnaja4	0	0	0	0	0	0	1.43789	0	1.73047
Dnajb12	1.4024	1.48906	1.09931	0	0	0	0	0	0
Dnajb14	0	0	0	0	0	0	0.396898	0.966796	0.655627
Dnajb9	0	0	0	0	0.686684	0.634088	0.497625	1.36433	0.762551
Dnajc11	0.815613	1.00857	0.868637	0	0	0	0	0	0
Dnajc13	0.506584	0.47375	0	0	0	0	0.499488	0.735202	0.582663
Dnajc15	1.58933	1.30576	1.59875	0.91866	0.75786	0.886555	0	0	0
Dnajc16	0.754924	0.855889	0.675406	0	0	0	0	0	0
Dnajc2	0.471894	0.373167	0.506383	0	0	0	0	0	0
Dnajc21	1.76905	1.43109	1.64402	1.08547	0.810108	1.16145	0.511144	1.21121	0.614353
Dnajc30	0.774773	0.590007	0.54938	0	0	0	0	0	0
Dnajc5b	0.74914	0.862861	0.628016	1.10056	0.824344	0.542035	0	1.43864	0.635145
Dnajc7	2.82126	2.54271	2.19008	0	0	0	0	0	0
Dnajc9	0.415429	0.405187	0.519401	0	0	0	0	0	0
Dnm3	1.00155	1.08445	0.978107	0.893269	0.8318	0.677781	0	1.03232	1.12139
Dnmt1	2.99431	2.21329	2.74766	0	0	0	0	0	0
Dock3	0.635288	0.912295	0.342668	0	0	0	0	0	0
Dpep1	0	0	0	0	0	0	0.755372	0.677627	0.676856
Dph3	0	0	0	0	0	0	0.839526	0.676043	0.72459
Dph6	0	0	0	0	0	0	0.443238	0	0.606627
Dph7	0	0	0	0	0	0	0.485792	0	0.523381
Dpm1	1.04578	0	1.09971	0.799967	0.850983	1.03399	0	0	0
Dpm2	0.528466	0.727477	0	0	0	0	0	0	0
Dppa1	0.520702	0	0.931353	0.859553	0.832594	0	0	0	0
Dppa2	2.02189	2.12315	1.71609	0	0	0	0	0	0
Dppa3	0.812406	0.425792	0.901587	1.22416	0.625414	0.937094	0	1.52258	0.287064
Dpy30	1.04828	0.446405	1.07045	1.32919	0.917868	0.947821	0.447526	1.71803	0.636051
Dpys	1.13102	1.06152	0.673132	0.664987	0.455696	0	0	0	0
Dpysl3	0.401682	0.507353	0.425059	0	0	0	0	0	0
Dram2	0.543338	0	0.569473	0	0	0	0	0	0
Drg1	0.880886	0.960739	0.824636	0.666393	0.496975	0.48889	0	0	0
Drosha	1.00661	1.31037	1.06747	0	0	0	0	0	0
Dscam	0	0	0	0	0	0	0.372739	0	0.551022
Dst	0	0	0	0	0	0	0	0.538309	0.435168
Dstn	0.579383	0	0.881354	0.411098	0.469042	0	0.453988	1.027	0.604393
Dtnb	0.843659	0.905013	1.03916	0	0	0	0.431082	0	0.490069
Dtymk	0.436621	0.363421	0.546995	0.489907	0.488138	0.87096	0	0	0
Dusp11	3.22566	1.81092	3.33179	1.00118	0	0.913933	0	0	0
Dusp12	0.623241	0.894539	0.464393	1.0173	0.860492	0.76403	0	0	0
Dusp22	0	1.08745	1.05272	0	0	0	0	0	0
Dusp5	0	0	0	0	0	0	0.640411	0.77409	0
Dusp7	0.597294	0.890695	0.741439	0.689938	0.77194	1.34142	1.28176	0.649189	1.02677
Dut	0.499998	0.420632	0.269899	1.03031	0.640037	1.15093	0.813972	1.04874	0.633961
Duxbl2	1.65308	1.26904	1.51087	0	0	0	0	0	0
Dym	2.83032	2.40811	2.36205	0.767294	0.68049	0.834198	0.810208	1.11368	0.821383
Dync1i2	0.427425	0	0.531663	0	0	0	0	0	0
Dynll1	1.13311	0.935445	1.27421	1.7005	1.57101	2.25043	0.977991	1.30566	0.845179
Dynlrb1	0	0	0	0.644713	0.552319	0	0.585675	0	0.527469
Dynlt1b	0.756074	0.908404	0	1.40162	1.15107	1.39979	0	0	0
Dyrk1a	0.691971	0.67396	0.686425	0	0	0	0	0	0
Dzip1	2.30545	1.82743	1.25834	0	0	0	0	0	0
Dzip3	0	0	0	0	0	0	0.5949	0.673055	0.562615
E130308A19Rik	0.593046	0.568055	0	0	0	0	0	0	0
E2f1	0	0	0	0	0	0	1.04016	0.499292	0.850761
E2f4	0	0	0	0	0	0	0.878912	0	0.751594
E2f5	0.870198	0.44914	0.969198	0.485313	0.649438	1.06403	0.862172	1.47287	1.02321
E330009J07Rik	0	0	0	0	0	0	0.64786	1.13099	0.70177
E330034G19Rik	0.44117	0.550869	0	0.709723	0.55156	0.386738	0.500868	1.18173	0.745367
Eaf2	0	0	0	0	0	0	0	2.37082	1.84863
Eapp	1.76735	1.34294	1.49753	1.1172	0.867864	0.859695	0.364237	0.55459	0.407124
Ebpl	0.245688	0.288881	0.252695	0.491718	0	0.815905	0	0	0
Ecpas	0	0	0	0	0	0	0.493348	0.659616	0.572151
Edn1	0.661945	1.04956	0.575569	0.846122	0.627064	0	0	0	0
Eea1	0.377636	0	0.488751	0	0	0	0.497196	1.11636	0.502865
Eef1a1	1.24225	1.10915	0.987724	1.33809	0.962304	1.12001	0	0	0
Eef1akmt1	0	0	0	0	0	0	0.405965	0	0.418297
Eef1akmt4	0	0	0	1.06356	1.50099	1.26318	0.526022	0	0.346547
Eef1b2	0.379651	0.609512	0.572712	1.02161	0.777849	0.837597	0	0	0
Eef1e1	0	0	0	0.507129	0.576997	0.42539	0.773538	0.671637	0.671346
Efcab3	4.97472	4.54154	7.04192	0	0	0	0	0	0
Efcab8	0	0	0	0	0	0	0.73532	1.29314	1.22825
Efhc2	0	0	0	0	0	0	0	1.35094	1.21605
Efnb2	0	0	0	0	0	0	1.08956	0.743767	1.12729
Egfl6	1.59867	1.31865	0.992637	0	0	0	0	0	0
Egln1	1.56739	1.51252	1.35371	0.622437	0.448569	0.523553	0	0	0
Ehf	0.942087	0.99871	0.906621	0	0	0	0	0	0
Eid2	0	0	0	0	0	0	2.26026	4.51188	2.74481
Eif1	0.274472	0.366293	0.386677	0.459339	0	0.624802	0.445007	1.14428	0.30614
Eif1ax	1.77672	1.01401	1.93495	0.837541	0.7237	1.501	0.442946	1.34157	0.463235
Eif1b	1.58358	1.33069	1.12866	1.60746	1.12222	1.43478	1.08528	2.60344	1.25778
Eif2b4	0.36062	0	0.347133	0	0	0	0	0	0
Eif2b5	6.19132	4.99158	5.42913	0	0	0	0	0	0
Eif2s1	0	0	0	0.677578	0.475327	0.695143	0	1.10819	0.387542
Eif2s2	1.38506	0	1.73869	0.666116	0	1.19755	0	0	0
Eif2s3y	0	0	0	0	0	0	0.666243	1.31819	0.88504
Eif3b	1.96544	2.23199	2.42784	0	1.18095	1.29734	0.72418	0.583049	0.762783
Eif3c	1.06301	0.737624	1.04027	0.540899	0	0.723528	0	0	0
Eif3e	0	0	0	1.81195	0	1.72025	0	0	0
Eif3f	0.836766	1.06046	0	0	0	0	0.836898	0	0.555493
Eif3g	0.86799	0	0.574808	0	0	0	0	0	0
Eif3h	0.798035	0.780324	0	1.38266	1.11361	1.37505	0.461795	0.909808	0.505034
Eif3j2	1.46676	0.5699	1.83499	0	0	0	0	0	0
Eif3k	0	0.501525	0.500872	0	0	0	0	0	0
Eif4a2	0	0	0	0.640745	1.19934	1.10924	0	0	0
Eif4e	0	0	0	0	0	0	0.315198	0.658999	0.419875
Eif4ebp2	0.794459	1.43363	0.699853	1.13723	0.916865	0	0	0	0
Eif5b	0.308817	0	0.346249	0	0	0	0	0	0
Elavl2	0	0	0	0	0	0	0	0.548521	0.368292
Elf1	0.664782	0.622158	0.494869	0	0	0	0.81741	0.924208	0.749825
Elf2	0.849246	1.22235	0.640365	0	0	0	0	0	0
Ell2	1.68133	1.95	2.11594	2.11497	1.98412	2.45534	0.854524	1.46759	1.10218
Eloa	0.798711	0.601258	0	0	0	0	0	0	0
Elobl	1.34249	1.60176	0.917596	0.964687	0.884039	0.718938	0.669057	1.16148	0.642845
Eloc	1.80877	0.872458	2.2298	1.81231	2.01627	1.87821	1.959	2.55698	1.99168
Elof1	0.297786	0.532382	0.304372	0.455926	0.403601	0	0	0	0
Elovl7	0	0	0	0	0	0	0.730032	0.675348	0.809271
Elp2	0.311676	0.358306	0	0	0	0	0	0	0
Elp3	0.904858	1.17863	0.651168	0	0	0	0	0	0
Elp5	0.316112	0.636827	0	0	0	0	0	0	0
Emc2	0.634828	0	0.871003	0.828473	0.755963	0.732132	0	0	0
Emc4	2.36887	3.87651	2.19762	0.787808	0	0.862444	0	0	0
Emc6	0	0	0	0	0	0	0.378539	0.376712	0
Emc7	0.815086	0.776264	0.974181	0.705736	0.770404	0.901233	0.399691	0.636753	0.584141
Eml4	0.818591	0.601233	0.780557	0.627721	0.544036	0	0	0	0
Emp2	0.645575	1.10284	0.333645	0	0	0	0	0	0
Emx2	2.00794	1.34953	2.61234	0	0	0	0	0	0
Enox1	0.275218	0.531762	0	0	0	0	0	0	0
Enox2	1.90543	1.62611	1.23885	0	0	0	0	0	0
Ensa	1.34546	1.97562	1.10227	0	0	0	0	0	0
Eny2	1.17421	0.936931	2.43651	0	0.936138	1.52718	0.650268	1.225	0.700849
Ep300	0.945786	1.21869	0.948272	0.684794	0.828781	0.997396	0.703896	0.557526	0.760769
Epb41l4a	0.738155	0.824244	0.509067	0	0	0	0	0	0
Epb41l4b	0	0	0	0	0	0	1.14237	0	1.0255
Epc2	1.53043	1.34547	1.51977	0.958962	1.02045	0.768769	1.2156	1.68499	1.50894
Epha4	0	0	0	0	0	0	0.554681	0.488556	0.797307
Epha5	0	0	0	0	0	0	0	1.10956	0.703659
Ephb1	0.953546	0.539261	1.04949	0	0	0	0	0	0
Epm2a	0	0	0	0	0	0	2.01303	2.09992	2.2086
Epp13	0	1.48764	0.96657	0	0	0	0	0	0
Eps15l1	0.664212	1.11223	0.568626	0	0	0	0	0	0
Erbb4	0	0	0	0	0	0	0	2.41132	1.41632
Erbin	1.47745	0	1.71088	0	0	0	0.854719	1.41468	0
Ercc4	0	0	0	0	0	0	0.501918	0	0.291517
Erf	2.51634	2.65546	3.19424	0	2.23726	3.13871	0	0	0
Ergic2	0.277812	0	0.368391	0.642406	0.537436	0	0	0.587125	0.520933
Erh	0.654819	0.801426	0	1.00474	0.781371	0	0.685625	0.462893	1.0957
Erich5	1.30662	1.39094	0.76655	0	0	0	0	0	0
Erlec1	0	0.727779	1.09654	0	0	0	0	0	0
Esco1	0	0	0	0	0	0	0	1.13425	0.590397
Esco2	0.410784	0	0.715158	0	0	0	0	1.29439	0.739854
Esf1	0.890499	0	0.855881	0	0	0	0.355724	3.02596	0.834776
Esp24	0	0	0	0	0	0	2.40096	3.48726	2.12666
Esyt2	0	0	0	0	0.693602	0.708356	0.61265	0.579347	0.806348
Etaa1	1.16582	0	1.26523	0	0.805974	1.28715	0	1.04283	0.398372
Etf1	1.34389	0.912334	1.11569	0	0	0	0	0	0
Etfb	2.36606	2.10024	2.87313	0	0	0	0	0	0
Etl4	0	0	0	0	0	0	0.308457	0	0.440862
Etnk1	0	0	0	0	0	0	0.588766	0	0.585338
Evi5	0.827679	0.657611	0.993657	0.878756	1.25625	1.26855	0.984561	1.1759	1.12951
Exoc3	0.594824	0.929647	0.56957	0	0	0	0	0	0
Exoc8	0	0	0	0	0	0	1.57019	1.31037	1.66713
Exosc1	0.889814	0.853298	0.637196	0.727296	0.432579	0.444021	0	0.572465	0.298381
Exosc6	0	0	0	0	0	0	1.27998	0	0.72442
Exosc8	0.439692	0.395864	0.356347	0.58087	0.423114	0.416635	0.452108	0.485147	0.454178
Exosc9	0.61507	0.373746	0.797352	0.470703	0.46005	0	0	0	0
Ext1	0.412689	0.561995	0.374613	0.64103	0.56139	0	0	0	0
Ezh2	0.88726	0.553096	0.957132	0.894754	0.790394	0.679133	0.412372	0.708087	0.487414
F8	0	0	0	0	0	0	2.21642	3.28665	2.8875
F8a	0.822435	0.79477	0.684661	0	0	0	0	0	0
Faap100	0.787658	1.1039	1.21257	0	0	0	0	0	0
Fabp5	2.88338	1.4691	3.81403	4.08519	3.21188	5.18219	0	0	0
Fabp9	0	0	0	0	0	0	0	3.0257	1.48867
Faf1	1.24929	0	1.31177	0	0	0	0.887724	1.1515	1.12829
Faim	0.475068	0.488089	0.329241	0	0	0	0	0	0
Faiml	0	0	0	0	0	0	1.02406	1.57988	1.26736
Fam104a	0.664255	0.91879	0.594009	0	0	0	0	0	0
Fam117b	0	0	0	0	0	0	1.0381	1.69973	1.4018
Fam120a	0	0	0	0	0	0	0.940705	0.675221	0.832722
Fam122a	2.09166	1.78181	2.14361	1.55251	1.46694	1.67355	0	0	0
Fam133b	1.62383	1.02978	2.25762	0.814374	0.947962	1.74256	0.538949	2.17903	0.719787
Fam149b	0	0	0	0	0	0	0.600994	0	0.552933
Fam151a	0.956226	1.55333	0.982291	0	0	0	0	0	0
Fam161a	1.39115	1.09283	1.27524	0	0	0	0	0	0
Fam162a	0	0	0	0.635883	0.502651	0.561071	0	0	0
Fam184a	0	0	0	0	0	0	1.15571	1.484	1.37002
Fam192a	0.606038	0.597628	0.606445	0	0	0	0	0	0
Fam193a	0.616819	0.791348	0.545882	0.77867	0.682839	0.560522	0.707726	0.555913	0.702274
Fam204a	1.11497	0.740173	0.901586	0.495221	0.407255	1.0859	0	0	0
Fam210a	0.630665	0.526612	0.433855	0	0	0	0	0	0
Fam217a	0.955849	0.671794	0.964452	0	0	0	0	0	0
Fam221b	0	0	0	0.520405	0	0.916032	0	0	0
Fam222a	0.730763	0.933072	0.487458	0	0	0	0	0	0
Fam229b	1.61924	1.24641	1.0299	1.52365	0.992153	0.837716	0	0	0
Fam45a	0	0	0	0	0	0	0.706994	0.977229	0.856427
Fam49b	0	0	0	0	0	0	1.6408	1.81832	2.07776
Fam50a	0.472654	0.326314	0.295666	0.645276	0.435124	0.69027	0	0	0
Fam76b	0	0	0	0	0	0	1.0532	1.30454	1.46841
Fam81b	0	0	0	1.06723	1.35954	0	0	0	0
Fam8a1	0	0	0	0	0	0	1.67655	1.51179	1.60221
Fam90a1a	0	0	0	0.470061	0.445636	0	0	0	0
Fam91a1	4.10681	3.78439	4.79531	0	0	0	2.1105	1.52498	2.35774
Fam92a	1.0103	0	1.15481	1.20304	1.41354	1.48659	1.09692	4.23511	1.5662
Fam98a	1.88425	1.81425	1.54174	0	0	0	0	0	0
Fam98b	2.26857	2.70358	3.38873	2.58747	1.5346	2.49021	1.95282	2.75033	1.90441
Fancc	0.405703	0.464153	0.317867	0	0	0	0	0	0
Fancl	0	0	0	0	1.15475	2.21703	0	0	0
Fank1	0.746949	1.04708	0	0	0	0	0	0	0
Fbp2	2.16192	3.20736	2.03174	0	0	0	0	0	0
Fbxl13	0	0	0	0	0	0	1.42948	1.48046	1.22078
Fbxo11	0.717183	0.598333	1.30994	0	1.03953	0.628049	0.628979	0.513772	0.714282
Fbxo15	0	0	0	0	0	0	0.512665	0.536305	0.614271
Fbxo16	0	0	0	0	0	0	1.00443	1.47029	1.03608
Fbxo28	0.513667	0.514618	0.673219	0	0	0	1.12099	1.64821	0.937503
Fbxo33	1.0835	1.14031	1.42962	1.13839	1.54238	1.59706	1.21767	1.45423	1.48469
Fbxo36	0.625177	0	0.82346	0.732558	0.572879	0	0.33163	0.594753	0.471497
Fbxo47	0	0	0	0	0	0	0.752022	0.578325	0.940139
Fbxo5	0.859625	0.809946	0.685526	0.846227	0.681394	0.705062	0	0	0
Fbxw14	0	0	0	0.546192	0.459578	0	0.586239	0.809466	0.661604
Fbxw15	0	0	0	0.744154	0.567256	0	0.895398	0.5908	1.01656
Fbxw21	0	0	0	0	0	0	1.1966	0	1.12691
Fbxw26	1.3277	0.823643	1.53665	0.685222	0.58787	0	0.701988	0	0.740765
Fbxw28	0	0	0	0	0	0	0.526841	0.658045	0.661394
Fcf1	0	0	0	0	0	0	0.604823	0.748762	0.560892
Fcgbp	0.784978	0.967628	0.756723	0.8229	0.801909	0.612681	0	0	0
Fcgr3	0	0	0	0	0	0	0.388225	0.392342	0.490496
Fchsd2	0	0	0	0	0	0	0.592534	0	0.685495
Fcrl5	0	0	0	0	0	0	0.791452	1.8697	0.760737
Fdft1	0.611238	0.629118	0.603569	0	0	0	0	0	0
Fdx1	0	0	0	0.984419	0.886896	1.65017	0	0	0
Fem1b	0	0	0	0	0	0	0.527268	0	0.58804
Fer	0.52196	0.750459	0.551392	0.813839	0.681863	0	1.51603	2.04965	1.55674
Fermt2	0.374101	0.366522	0.356708	0	0	0	0	0	0
Fetub	0.494503	0.758438	0	0	0	0	0	0	0
Fgd6	0.583458	0.710131	0.351832	0	0	0	0	0	0
Fgf1	0	0	0	0	0	0	0.499861	0	0.468984
Fgf10	0.676656	0	0.566036	0	0	0	0	0	0
Fgf16	0.938859	1.23394	0.984216	1.42373	0.947859	1.40243	0	0	0
Fgf9	0	0	0	0	0	0	0.939563	0.895411	1.0755
Fhod3	0.733567	0.787609	0.412082	0	0	0	0	0	0
Fis1	0	0.4384	0.431896	0	0	0	0	0	0
Fkbp3	1.59588	0.941539	1.46933	0	0	0	0.368716	1.53607	0.626976
Fkbpl	0.501522	0.648143	0.366131	0	0	0	0	0	0
Flacc1	0.597378	0.600737	0.404873	0	0	0	0	0	0
Flot2	0.528358	0.524168	0.561834	0	0	0	0	0	0
Flvcr1	0	0	0	0	0	0	0.742329	0	0.67639
Fmc1	0.710591	0.512913	0.732169	0.654899	0	1.10798	0	0	0
Fmn2	0	0	0	0	0	0	0.453797	0.445864	0.527146
Fmnl2	3.81765	2.35175	3.57778	0	0	0	0.898763	1.10966	0
Fmnl3	0.360678	0.723192	0.454207	0	0	0	0	0	0
Fmo4	0	0	0	0	0	0	0.671319	0	0.637496
Fmr1	0	0	0	0	0	0	1.73468	2.98291	2.49188
Fmr1nb	0.662097	1.04607	0.536736	0	0	0	0.445052	0.471884	0.535897
Fnbp1l	0.629877	0	0.738822	0	0	0	0.52206	0.552711	0.547247
Fndc3a	0.688741	0.756632	0.524196	0	0	0	0	0	0
Fnip1	0	0	0	0	0	0	0	0.63377	0.706621
Fnip2	0	0	0	0	0	0	0.422783	0	0.44145
Fopnl	0.44084	0.438533	0.377171	0	0	0	0.506252	0.556011	0.717278
Foxj3	0.498284	0.551355	0.61179	0	0	0	0	0	0
Foxk2	0	0	0	0.798773	0.703119	0	0	0	0
Foxm1	1.59487	1.88534	1.67528	0	0	0	0.692754	0.527689	0.562105
Foxo1	0.776453	1.19073	0.617037	1.05657	0.895028	0.609819	0.844241	0.571143	0.968928
Fra10ac1	1.12434	0.615372	1.14448	0.608073	0	0.60365	0	0	0
Frat2	0	0	0	0	0	0	1.6385	1.45388	1.62732
Frg1	3.6256	2.81412	4.10473	1.22442	1.02766	0.730126	0.648877	1.69471	0.857625
Ftdc	2.45155	1.78175	2.79817	2.0574	1.80365	1.45846	1.68163	2.59939	1.69944
Fth1	1.39482	0.839381	1.06025	1.441	1.12545	2.42149	1.03383	1.57011	0.820537
Fthl17b	0	0	0	0	0	0	0.612246	0	0.636516
Fthl17c	0	0	0	0	0	0	0.864341	0	0.985767
Fthl17d	0	0	0	0	0	0	0.651195	0	0.602534
Fthl17f	0	0	0	0	0	0	0.649891	0.643579	0.622293
Ftsj1	1.21286	1.758	1.17566	0	0	0	0	0	0
Ftsj3	0.592025	0.490629	0.440089	0	0	0	0	0	0
Fundc1	0	0	0	0	0	0	2.10507	2.08766	2.12517
Fut8	0	0	0	0	0	0	0	0.698252	0.707429
Fv1	0	0	0	0	0	0	0	2.08821	0.527458
Fxr1	3.732	1.94079	4.17435	1.2719	1.01521	0.915889	0	0	0
Fxr2	3.14547	3.41085	3.15384	0.850229	0	0.642881	0	0	0
Fyb	0	0	0	0	0	0	0.586413	0.772535	0.526841
Fyn	0.881919	1.12571	0.510753	0.933669	0.838627	0.708341	1.25693	1.52769	1.16907
Fyttd1	2.3779	0.979193	1.97551	1.17529	0.768232	1.08673	0	0	0
Fzd3	0	0	0	0	0	0	0.611474	0.546793	0.62455
Gab2	0	0	0	0	0	0	0.398658	0.361312	0.432767
Gabarap	0	0	0	0.891721	0.792231	0.849775	0.371578	0.967598	0.522586
Gabarapl2	0.993209	0	0.998405	0	1.20168	1.10717	1.2229	1.76886	1.38747
Gabra5	0.731432	0.973582	0	0	0	0	0	0	0
Gabrb3	0	0	0	0	0	0	0.805476	0.810957	0.839495
Gabrg2	0	0	0	0	0	0	0	3.66159	2.74455
Gabrr3	0.584233	0.601644	0.722846	0	0	0	0.958184	0	1.31361
Gadd45gip1	0.830901	0.741732	0.82097	0	0	0	0	0	0
Gak	0.592766	0.785068	0.623854	0	0	0	0	0	0
Gal3st2c	0.550661	0.790454	0.605995	0	0	0	0	0	0
Galm	0.440343	0.797731	0	0	0	0	0	0	0
Galnt1	0	0	0	0	0	0	0.781406	1.74068	0.941867
Galnt18	0	0	0	0	0	0	6.00932	0	5.45157
Galnt3	0.465091	0.448288	0	0	0	0	0	0	0
Galntl5	0	0	0	0	0	0	0.60462	0	0.735003
Garem1	0	0	0	0	0	0	0.711339	0	0.589804
Gas2l1	0	1.93887	1.77075	0	0	0	0	0	0
Gas8	3.14691	3.26262	3.49511	0	0	0	0	0	0
Gata1	1.07384	2.1818	1.06638	2.14632	1.52482	1.22276	0	0	0
Gata3	0.403103	0.546432	0.269327	0	0	0	0	0	0
Gatad2b	0.641084	0.902622	0.492983	0.755891	0.702151	0.456426	0.439642	0.409085	0.509539
Gbx2	0.639616	0.396152	0.705357	0	0	0	0	0	0
Gca	0	0	0	0	0	0	0	1.99813	1.17851
Gcc2	0.43468	0	0.643305	0	0	0	0	0	0
Gcfc2	5.87828	3.04593	5.93299	0	0	0	0	0	0
Gch1	0.298949	0.30041	0	0	0	0	0	0	0
Gckr	0.5252	0.909158	0.517215	0.603698	0.471527	0	0	0	0
Gclc	4.88359	4.46102	4.73376	0	0	0	2.93859	2.32605	3.00624
Gclm	1.80236	1.68287	2.51751	1.43417	0	1.27722	1.3493	3.94101	1.49527
Gdpd1	0.860444	0.885709	0.720131	0.804231	0.676364	0.483313	0	0	0
Gemin7	0.543511	1.06867	0.516868	0	0	0	0	0	0
Get4	0.475604	0.406795	0.358094	0	0	0	0	0	0
Gfra1	0.768033	1.00501	0.912757	0	0	0	0	0	0
Ggct	0.616814	0.351628	0.757395	1.12199	0.984515	1.07866	0.652658	1.11551	0.907336
Ggnbp2	0	0	0	0	0	0	0	0.526558	0.535166
Ggps1	0	0	0	0	0	0	0	0.560667	0.39971
Gid4	0	0	0	0.672728	0.552424	0	0.592505	0.829877	0.63773
Gins1	0.681035	0.521318	0.678057	0.980669	0.891846	0.861968	0.845633	1.11391	0.951247
Gins2	0.287708	0.337542	0.322906	0	0	0	0	0	0
Gins3	0.539454	0.415478	0.541622	0.683565	0	0.542556	0	0	0
Gipc2	1.05116	1.50349	0.870645	1.36084	1.26896	1.039	0.48442	0.671823	0.563696
Git1	0	1.25218	0.942475	0	0	0	0	0	0
Gkap1	1.45368	1.38691	1.24264	0.989744	0.833747	0.955967	0.565912	1.86202	0.685947
Glcci1	0	0	0	0	0	0	0.795585	0.653254	0.855689
Gldc	0	0	0	0	0	0	0.466091	0.458433	0.590924
Gli3	0	0	0	0	0	0	0.410213	0.429024	0.492535
Glmn	0.658554	0	0.855629	0	0	0	0	0	0
Glod4	0.317237	0.369357	0	0	0	0	0	0	0
Glod5	0	0	0	0	0	0	0	1.0089	0.594846
Glrx	1.31339	1.4112	0.833049	0.631855	0.428064	0	0.667731	1.55052	0.677136
Gls	0	0	0	0	4.9531	3.41716	3.39572	3.26527	3.61173
Glt8d1	0	0	0	0.749569	0.531987	0	0.604951	0.898935	0.759883
Gltp	0	0.41354	0.377969	0	0	0	0	0	0
Glyr1	0.868226	0.767464	0.694936	0	0	0	0	0	0
Gm10053	0.533709	0.577519	0.826341	0	0	0	0.449113	0	0.357507
Gm10131	0.675939	0.451749	0.51173	1.14036	0.783178	0.764365	0.693243	1.60963	0.842331
Gm10184	0.973943	1.13591	0.672304	0	0	0	0	0	0
Gm10282	0.88822	0.658061	0.687139	0.588742	0	0.854199	0	0	0
Gm10324	0	0	0	0	1.72881	1.51742	0	0	0
Gm10378	0	0	0	0	0	0	0	1.51505	0.569799
Gm10436	0	0	0	0.679814	0.639534	0	0.918257	0.512628	0.906623
Gm10563	2.54543	0	3.02179	2.21793	1.02903	4.39024	0.808887	2.62197	1.09249
Gm10662	0	0	0	0	0	0	0.839468	0.779569	0.729026
Gm10668	0	0	0	0	0	0	1.04797	0.574084	1.24707
Gm10717	0	0	0	0	0	0	2.48332	7.13296	3.77725
Gm10719	0	0	0	0	0	0	2.30877	6.14398	3.1937
Gm10720	0	0	0	0	0	0	2.75218	11.1767	2.79932
Gm10721	0	0	0	0	0	0	2.08397	4.22809	2.80745
Gm10722	0	0	0	0	0	0	1.66465	5.9841	0
Gm10778	9.01366	0	9.7956	2.35175	0	2.19805	0	0	0
Gm10800	0	0	0	9.97127	11.431	9.93772	2.78985	14.112	4.36991
Gm10801	0	0	0	0	0	0	4.0034	4.92262	3.73154
Gm11077	0	0	0	0	0	0	0	2.56026	0.541179
Gm11100	1.24539	0.867317	0.595394	0.669393	0.56904	0	0	0	0
Gm11168	0	0	0	0	0	0	1.92461	6.1536	2.84219
Gm11236	0	0	0	0	0	0	0.709077	0.608247	0.932012
Gm11237	0.573906	0.836676	0	0.866656	0.674435	0	0.624563	0.343623	0.523769
Gm11238	0	0	0	0	0	0	0.742067	0	0.801729
Gm11239	0	0	0	0	0	0	0.602692	0.65242	0.442439
Gm11487	0	0	0	0	0	0	0.48846	0	0.594491
Gm11639	0	0	0	0	0	0	0	0.95994	1.02843
Gm11756	0	0	0	0	0	0	0.397028	0.928189	0.431589
Gm11808	1.18059	0	1.0717	0	0	0	0	0	0
Gm12184	0	0	0	0	0	0	0.635753	0.745781	0.740806
Gm12394	0	0	0	0	0	0	1.72969	4.18547	1.74691
Gm12666	0.811202	0	1.31688	0	0	0	0	0	0
Gm12789	0	0	0	0	0	0	0.657645	0	0.611169
Gm12790	0	0	0	0	0	0	0.411949	0.46797	0.491518
Gm13023	0	0	0	0.68127	0.657387	0	1.09931	0.715692	1.04537
Gm13057	0	0	0	0	0	0	5.51993	0	47.3488
Gm13084	0	0	0	0.550372	0.678609	0	0.632886	0	0.657598
Gm13102	0	0	0	0	0	0	0.4653	0.615681	0.513789
Gm13103	0	0	0	0.647069	0.684571	0	0.797907	0	0.71192
Gm13212	0	0	0	0	0	0	0.794674	0.911907	0.936741
Gm14444	0	0	0	0	1.99828	1.847	0	0	0
Gm15155	0	0	0	0	0	0	1.54631	1.04829	1.62182
Gm1527	0	0	0	0	0	0	1.21156	1.65303	1.68877
Gm16286	1.42957	1.3772	1.49889	0	0	0	0	0	0
Gm16381	0	0	0	0	0	0	3.86383	3.88459	4.17887
Gm17026	0	0	0	0	0	0	1.7264	0	1.26582
Gm17535	0	0	0	0	0	0	0	5.59558	4.0961
Gm2001	0	0	0	0	0	0	3.86383	3.88459	4.17887
Gm20075	0.566696	0.283302	0.670381	1.06452	1.06605	0.795407	0.853814	1.60015	1.00114
Gm2016	0	0	0	0	0	0	0.399877	0.39682	0.438503
Gm2022	0	0	0	0	0	0	0.925778	1.44211	0
Gm2042	0	0	0	0	0	0	0.670297	0.410222	0.644469
Gm20498	0	1.55218	3.02676	0	0	0	0	0	0
Gm20517	0	0	0	0	0	0	0.538729	0	0.800702
Gm2056	0	0	0	0	0	0	0.903778	1.41028	0
Gm20671	3.16563	2.56897	6.19092	0	0	0	3.92573	4.38473	3.64994
Gm20695	1.02954	0.950524	1.05631	1.83911	1.86674	2.58114	0	0	0
Gm20721	0.541799	0.464129	0.535668	0	0	0	1.1739	1.71034	1.33052
Gm20765	0	0	0	0	0	0	0	1.403	0.517167
Gm20767	0	0	0	0	0	0	1.21654	0.793309	1.31574
Gm21304	0	0	0	0	0	0	0.536953	1.07327	0.984482
Gm21312	0	0	0	0	0	0	0	1.403	0.517167
Gm21319	0	0	0	0	0	0	1.16312	1.11451	1.29213
Gm21454	0	0	0	0	0	0	1.1419	1.64155	1.66646
Gm21731	0	0	0	0	0	0	1.22428	0.900551	1.23482
Gm21738	0	0	0	0	0	0	1.88487	7.8658	2.66466
Gm21761	0	0	0	0	0	0	1.78035	2.40866	1.96324
Gm21762	0	0	0	0	0	0	1.97961	1.94163	1.98378
Gm21818	0	0	0	1.65196	1.21852	0.916253	1.60013	1.31307	1.42646
Gm21915	0	0	0	0	0	0	0.809653	1.60739	0.79457
Gm21936	0	0	0	0	0	0	0.828254	1.17501	0.987763
Gm21988	2.86786	2.15177	1.86431	0	0	0	0	0	0
Gm21994	7.06566	6.78301	10.5772	0	0	0	0	0	0
Gm2381	0	0	0	0	0	0	1.07957	0.906391	0.803989
Gm27029	1.31146	1.31345	1.76341	0	0	0	0	0	0
Gm281	0	0	0	0	0	0	1.93796	2.15559	2.20582
Gm29094	0.709279	0	0.825181	0	0.708778	1.62983	0	0	0
Gm2956	0	0	0	0	0	0	1.99778	5.52476	3.03595
Gm29644	0	0	0	0	0	0	1.60752	2.43408	2.02997
Gm30302	1.17779	1.92104	1.0907	0	0	0	0	0	0
Gm3183	0	0	0	0	0	0	0.62801	0.857579	0
Gm32687	4.59871	4.47835	7.04004	0	0	0	0	0	0
Gm3383	0	0	0	0	0	0	4.97534	5.35163	4.16134
Gm35060	0	0	0	0	0	0	0.993473	0	1.04556
Gm37240	0.22124	0.321692	0	0	0	0	0	0	0
Gm37988	1.36853	1.01356	1.98805	0	0	0	0.708468	1.05319	0.603619
Gm4027	0	0	0	0	0	0	1.13039	1.32008	1.03376
Gm428	0	0	0	0	0	0	0.633877	0.50287	0.773589
Gm43191	0	0	0	0	0	0	0.628421	1.28255	0
Gm43518	4.26745	3.47607	3.23756	0	0	0	0	0	0
Gm43552	0	0	0	0.827838	0.570514	0	0	1.2088	0.776601
Gm45021	0	0	0	0	0	0	2.59878	4.07832	4.17844
Gm45062	0	0	0	0	0	0	1.3607	2.81865	1.49632
Gm45194	0	0	0	0	0	0	3.09867	3.63128	3.86641
Gm4567	0	0	0	0	0	0	0.702455	0	0.696328
Gm4767	2.06534	1.55198	1.78014	0.692784	0.779284	0	0	0	0
Gm4779	0.85971	1.47151	1.9502	0	0	0	0	0	0
Gm49337	5.88502	4.5232	5.14244	0	1.16942	1.63378	0.638636	0.98011	0
Gm49496	0.829914	0	1.12131	0	0	0	0	0	0
Gm49711	0.648572	0.396099	0	0.751946	0.694921	0	0	0	0
Gm49909	0.759976	0.700795	0.571774	0.555914	0.53565	0	0	0	0
Gm50139	1.74631	1.45374	1.81131	2.4665	3.17398	1.52242	2.1778	0.824275	2.6386
Gm5039	10.9865	9.23705	0	0	0	0	0.947865	1.12328	1.03493
Gm5065	0.980143	0.904609	0.815101	0.906518	0.986524	0.859238	0	1.43605	0.898242
Gm5148	0	0	0	0	0	0	0.58961	0.951015	0.73751
Gm5157	0	0	0	0	0	0	0.934054	0.946366	1.00818
Gm527	0.825919	1.05667	1.33541	1.65721	1.23455	1.13279	6.28037	5.13303	6.38627
Gm5475	1.34236	1.06025	1.20574	0	0	0	0	0	0
Gm5773	0	0	0	0	0	0	0.917892	1.56985	0.989602
Gm5788	0	0	0	0	0	0	0.567698	1.52237	0
Gm5890	0	0	0	0	0	0	0.714043	0.567281	0.632627
Gm5891	0	0	0	0	0	0	0.839468	0.779569	0.729026
Gm6176	0	0	0	0	0	0	0.874021	0.439039	0.736254
Gm6763	0	0	0	0	0	0	0.536953	1.07327	0.984482
Gm6882	0	0	0	0	0	0	0.839398	0	0.84162
Gm6902	0	0	0	0	0	0	0.838646	0.639101	0.83088
Gm7102	0	0	0	0	0	0	0.441178	0.420319	0
Gm7247	0.438268	0.398798	0	0	0	0	0	2.31664	0.999279
Gm7879	1.9673	2.03844	0.944398	1.83102	1.34367	1.34284	0.765904	1.20159	0.804213
Gm7942	0	0	0	1.26669	1.54745	0	2.19881	1.29896	2.24383
Gm7982	0	0	0	0	0	0	0.566638	0	0.883857
Gm7995	0	0	0	0	0	0	0	1.15469	0.854762
Gm8094	0	0	0	0	0	0	2.67736	0	4.05316
Gm8104	0	0	0	0	0	0	2.56524	3.13683	2.27361
Gm8108	0	0	0	0	0	0	3.93517	2.34969	3.79347
Gm813	4.04815	2.15651	4.34098	2.11078	1.84626	1.61108	0	0	0
Gm815	2.07679	1.95551	1.14047	1.66154	1.1607	1.29599	0	0	0
Gm8300	0	0	0	0	0	0	0.71155	1.26813	0.783397
Gm8764	0	0	0	0	0	0	0	1.403	0.517167
Gm8797	1.9262	1.87801	1.98813	0	0	0	0	0	0
Gm9	0	0	0	0	0	0	0	0.9796	0.618728
Gm904	2.38091	1.28249	3.58566	2.06112	1.75525	0	0	0	0
Gm9803	0.30234	0.309974	0.389458	0	0	0	0	0	0
Gmcl1	0	0	0	0	0	0	1.24477	1.60217	1.26151
Gmnn	0.378725	0.237245	0.424497	0.907195	0.689629	0.647792	0.548988	0.873374	0.569157
Gmps	0.431539	0	0.484602	0	0	0	0	0	0
Gna12	0	0	0	0	0	0	0	0.987431	1.1012
Gna13	0	0	0	0	0	0	0	0.763557	0.501263
Gnai1	0	0	0	0	0	0	0.761488	0.902139	0.899581
Gnai2	1.14049	1.37732	1.08753	1.01205	1.13287	1.43917	0.488929	0.512097	0.426748
Gnat3	0	0	0	2.01404	1.46708	0	0	0	0
Gnb1	0.568109	0.791351	0.383776	0	0	0	0.438538	0	0.444642
Gnb1l	0	0.431204	0.335491	0	0	0	0	0	0
Gnb5	0	0	0	0	0	0	1.12314	0	1.19804
Gng3	0	0	0	1.02002	0.916432	0.479068	0	0	0
Gng5	0.975012	0	1.68881	0	0	0	0	0	0
Gnl3	2.57808	2.10186	2.1186	1.19347	0.886151	0.914433	0	0.938034	0.325826
Gnpda2	0.3405	0	0.466275	0.774509	0.815418	0.586277	0.71151	0	0.85388
Gnpnat1	0	0	0	0	0	0	1.18145	1.29872	1.07001
Gnrh1	0.509662	0.879267	0	0	0	0	0	0	0
Golga5	0	0	0	0	0	0	0	0.436286	0.40838
Golph3	0	0	0	0	0	0	1.18689	1.6457	1.70228
Gon7	0	0	0	0	0	0	0.340518	1.04707	0.446472
Gpalpp1	0.586863	0.46836	0.700781	0	0	0	0	0	0
Gpatch11	2.13841	1.84325	1.55168	1.19596	0.731708	0.813586	0	0	0
Gpbp1	0.827119	0	1.23709	0	0	0	0	0	0
Gpbp1l1	0.986581	0.79115	1.52475	0	0.725501	0.665041	0.687835	1.40096	0.947167
Gpc3	0	0	0	0	1.76641	1.07137	1.28853	0.780378	1.42138
Gpc5	0	0	0	0	0	0	1.01158	1.15837	0.877702
Gpc6	1.50678	0	1.44731	0	0	0	0	1.29272	0.997841
Gphn	0	0	0	0	0	0	0.990225	0.821741	0.736623
Gpm6a	0	0	0	0	0	0	0.799282	0.87406	1.0509
Gpr1	0.694485	0.664851	0.445352	0.75921	0.71684	0.455977	0	0	0
Gpr50	0	0	0	0	0	0	0.380869	0	0.392064
Gpr63	0	0	0	0	0	0	26.4951	137.204	26.0174
Gpr89	2.42169	2.28238	1.60116	0	0	0	0	0	0
Gps2	3.10546	3.30209	3.70205	0	0	0	0	0	0
Gpx1	0.567796	0	0.623827	0	0	0	0	0	0
Gpx6	0.712096	0.842728	0	0.899816	0.594164	0	0	0	0
Gramd1c	1.39824	0.989241	1.56873	0	0	0	0	0	0
Grap2	0	0	0	0	0	0	0.85031	1.37782	1.08806
Grb14	2.19907	1.89988	2.23807	0	0	0	0	0	0
Grb2	1.95553	1.92018	2.08554	0	0	0	0.382689	0.847763	0.47703
Greb1l	0	0	0	0	0	0	0.699933	0	0.715217
Grik1	0	0	0	0	0	0	1.32044	1.71622	1.43906
Grik2	1.05662	1.00706	2.26068	0	0	0	1.13613	0.987372	0.820807
Grik4	0	0	0	0	0	0	1.14647	0	1.021
Gripap1	0.54502	0	0.692622	0	0	0	0	0	0
Grk2	1.2422	2.01514	0	0	0	0	0	0	0
Grm4	0.351491	0.379963	0.402807	0	0	0	0	0	0
Grm5	0	0	0	0	0	0	0.715916	0	0.708095
Grsf1	1.16979	1.2078	1.61932	1.24607	1.51312	1.27623	2.47129	2.50193	2.58649
Grxcr1	0	0	0	0	0	0	1.44458	0	1.12482
Gsdmc2	0	0	0	0	0	0	0.613476	0.384331	0.59967
Gsdmc3	0	0	0	0	0	0	0.426871	0	0.531171
Gsk3a	0	2.18199	1.18446	0	0	0	1.693	0	1.43822
Gsk3b	0.384339	0.442418	0	0.586103	0.490063	0	0.591643	0.565584	0.622888
Gspt1	1.08999	0.833742	0.948155	0.735286	0	0.614384	0	0	0
Gspt2	0.391574	0	0.330525	0	0	0	0	0	0
Gsta4	1.26356	1.3937	0.801642	0.703388	0.549416	0	0.678095	1.09502	0.780107
Gstm5	0.751626	0.936963	0.462817	0.838785	0.690232	0.510555	0	0.580261	0.555196
Gsto1	0	0	0	0	0	0	0.675601	0.726154	0.798076
Gstp1	0	0.887011	0.9141	0	0	0	0	0	0
Gtdc1	0	0	0	0	0	0	0.353301	0.444214	0.507278
Gtf2a1l	0.536918	0.405181	0.532312	0	0	0	0	0	0
Gtf2a2	0.892576	0.46843	1.18283	1.35481	1.52134	1.47328	1.19787	1.29322	1.42489
Gtf2b	0.557442	0.542651	0.690832	1.24184	1.13421	1.03067	0.63155	0.878369	0.60722
Gtf2e2	0	0	0	0	0	0	0.392156	1.0002	0.673326
Gtf2f1	0.668262	0.635713	0.49888	0	0	0	0	0	0
Gtf2f2	1.14175	0.78452	1.15532	0.856934	0.561526	0.9053	0	0.58102	0.365742
Gtf2h2	0.377212	0	0.481743	0	0	0	0.515618	0.436272	0.551955
Gtf2h5	1.02029	0.938416	0.764101	1.51644	0.95236	0.94822	0.62027	1.23592	0.827746
Gtf3c4	0	0	0	0	0	0	0.512116	0	0.404264
Gtpbp4	0.673834	0.362399	0.708862	0.904184	0.73666	0.575143	0.683617	0.841034	0.780575
Gtsf1	0.735367	0.841936	0.730489	0	0	0	0	0	0
Gtsf2	1.64065	0	1.22987	0	0	0	0	0	0
Gucd1	0.438051	0.559567	0.429927	0.804127	0.690153	0.442474	0	0	0
Gucy1a2	0.824689	0.975583	0.746868	0	0	0	0	0	0
Gxylt1	1.34615	1.90301	2.10085	0	0	0	1.48694	2.2142	1.78867
Gyg	0.271922	0.291184	0	0.587617	0.544798	0	0.572321	0	0.619828
H1f1	0	0	0	0.58782	0.586116	2.44604	0	0	0
H1f5	0	0	0	3.7279	3.25118	8.22534	9.91559	13.487	9.14303
H2-Aa	0.570856	0.92438	0.418693	0	0	0	0	0	0
H2-T22	1.27546	1.35453	0.87874	0.893789	0.729813	0	0	0	0
H2ac1	0.805152	0.646326	0.873917	0.775019	0	1.64322	0	0	0
H2ac11	0	0	0	0	0	0	1.33667	2.24933	0
H2ac18	1.34491	1.01297	1.21216	0	0	0	1.18331	0.613554	0.572576
H2az1	1.22882	0	1.8172	0	1.30325	1.44879	1.59785	4.35683	2.11229
H2bc4	1.14989	1.31294	1.10527	0	0	0	0	0	0
H3f3a	1.42821	0.573044	1.91239	1.25532	2.07083	2.11623	2.05988	4.23057	2.73431
H3f3b	0	0	0	0	0	0	0.422052	0.670839	0.573448
Hat1	0	0	0	0.638283	0.642089	0	0.676579	0.967775	0.752244
Haus1	3.43814	1.69633	1.98077	0	0	0	0	1.40039	0.609924
Haus2	0	0	0	0	0	0	0.672691	1.22868	0.896686
Haus3	0.903458	0	1.59772	0	0.746434	0.733427	0	0	0
Haus6	1.39909	0.667763	1.44062	0	0	0	0	0	0
Haus8	3.04848	3.03421	3.40373	0	0	0	0	0	0
Hax1	0.795108	0	0.560037	1.18433	0	0.698321	0	0	0
Hbb-bs	0	4.08464	2.61881	0	0	0	0	0	0
Hcfc1r1	0.38125	0.624595	0.570777	0	0	0	0	0	0
Hdac2	0.940653	0.785606	1.23666	0	0.708165	0.915013	0.651028	0.728336	0.554882
Hdac9	0	0	0	0	0	0	0.545038	0.372579	0.6311
Hddc2	3.56204	3.06217	1.9381	0	0	0	0	0	0
Hdgf	0	0	0	0	0	0	1.14894	1.4725	1.24632
Hdlbp	1.93945	1.96661	1.1534	0	0	0	0	0	0
Heatr1	1.97671	2.06927	2.08901	0	0	0	0	0	0
Heatr4	0	1.47081	1.23747	0	0	0	0	0	0
Heca	0	0	0	0	0	0	1.64726	2.87081	1.44481
Hectd2	0	0	0	0	0	0	1.02271	1.93707	1.14407
Hectd4	0.447328	0.729179	0.373926	0.774424	0.720487	0.884085	0	0	0
Herc2	0.38738	0.464836	0.456155	0	0	0	0.411425	0.363935	0.519502
Herpud2	0.725449	0.803361	0.810745	0.425596	0.443772	0.754844	1.58338	1.8624	1.92676
Hesx1	0	0	0	0	0	0	0	1.54841	0.742946
Hexb	3.06514	2.76987	3.54213	0	0	0	0.443407	0.533138	0.429651
Hhex	0.974207	0.838775	0.874834	0.733606	0.688314	1.49338	0.703447	0.713066	0.755465
Higd1a	0	0	0	0	0	0	0.468208	1.44502	0
Higd2a	0.67618	0.628068	0.890697	0.549035	0.565842	1.17607	0	0	0
Hint1	0	0	0	0	0	0	0.655433	2.68994	0.66972
Hivep1	0.332235	0.280165	0	0	0	0	0	0	0
Hltf	1.4377	0.8779	2.11753	0	0	0	0	0	0
Hmcn1	0	0	0	0	0	0	1.57854	0	1.3169
Hmga2	2.60192	2.55376	3.12559	1.57638	1.86724	1.95836	2.26944	2.78934	2.75312
Hmgb2	1.64708	0	2.26845	0	0	0	0	0	0
Hmgn1	0	0	0	0	0	0	0	0.512132	0.396035
Hmgn2	0	0	0	0	0	0	0.47222	1.4259	0.654248
Hmgn3	1.03485	0	0.732769	0.809138	0.826332	0.863475	0	1.26513	0.448106
Hmgn5	0	0	0	0	0	0	1.02528	3.27146	1.21299
Hmmr	0.759728	0	1.08114	0	0	0	0	0	0
Hmox2	0	0	0	0	0	0	0.801109	0.700838	0.877865
Hnmt	0	0	0	0	0	0	0.912952	1.18837	1.47617
Hnrnpa0	6.75289	0	7.18798	6.77065	8.00832	9.93476	2.88937	5.77526	1.89169
Hnrnpa2b1	1.99163	1.26947	2.11631	1.02592	1.05545	1.58958	0.690301	1.54686	0.78
Hnrnpa3	0	0	0	0	0	0	0.86129	1.51085	1.04864
Hnrnpab	3.81701	3.57427	3.1529	4.91578	4.14286	3.96201	1.87394	2.87936	2.1179
Hnrnpc	0.44864	0	0.333218	0	0	0	0	0	0
Hnrnpd	4.19478	3.59261	4.4071	4.1203	3.93924	3.64868	1.82434	4.0485	2.36711
Hnrnpl	1.05578	0.981296	0.956094	0	0	0	0	0	0
Hnrnpu	2.33521	1.63555	2.2248	1.39995	1.68739	1.75799	0.816148	1.63547	1.09451
Hnrnpul1	1.3182	1.11688	0.860321	0	0	0	0	0	0
Hnrnpul2	4.64956	4.53252	3.77141	2.88296	2.54911	3.14709	2.16228	3.04933	2.19755
Homer1	0	1.76872	1.91249	1.52481	1.67903	0	2.31791	4.53468	3.82807
Hormad1	0	0	0	0	0	0	0.81859	1.81236	0.903467
Hpf1	0.482514	0	0.619408	0.779018	0.643464	1.01744	0.56717	1.57139	0.529004
Hprt	0.358679	0	0.586421	0.751225	0.835345	0.786911	0.757237	0.967858	0.949903
Hpse2	0	0	0	0	0	0	0.864469	0.647993	0.953361
Hras	0	0	0	0	0	0	1.96897	0	1.45727
Hs2st1	0.875303	0.628872	0.850779	0	0	0	0.555121	0.86218	0.825589
Hs3st3a1	0	0	0	0	0	0	0.483128	0	0.654951
Hs6st2	0	0	0	0	0	0	0.766795	0.990399	1.12677
Hs6st3	0.549288	0.495389	0.644044	0	0	0	0	0	0
Hsbp1	0.379686	0.440098	0	0.537819	0.447737	0	0.389907	0.613092	0.564296
Hscb	0.619335	0.459321	0.614468	0.621849	0	0.899571	0.71829	1.18181	0.75085
Hsd17b13	0	0	0	0	0	0	0.516896	0	0.57647
Hsf5	0.854685	0.654646	0.646731	0.63503	0.54335	0	0	0	0
Hsp90aa1	0.865508	0.851511	0.95675	1.17615	1.30095	0.988846	0.985924	1.52925	1.35242
Hsp90b1	1.04482	0.531256	1.20216	0	0	0	0	0	0
Hspa4	2.02325	1.78365	1.91387	0	0	0	0	0	0
Hspa5	1.08071	0.909551	1.15017	0	0	0	0	0	0
Hspb1	0	0	0	0	0	0	0.412589	0.458055	0
Hspb11	0.865778	0	0.80718	0	0	0	0	0	0
Hsph1	1.20298	1.17659	0.839786	0	0	0	0	0	0
Htr1f	1.64171	0	1.43988	0	0	0	0	0	0
Htr5a	0.967046	1.88317	0.605767	0	0	0	0	0	0
Hus1	0	0	0	0.563014	0.477537	0	0	0	0
Hyls1	0.622249	0.368408	0.653231	0.540238	0.418609	0.614229	0	0	0
Hypk	1.74448	1.42924	1.75357	1.66279	1.2674	1.06639	0.970208	4.21778	1.74467
Ica1l	0	0	0	0.701746	1.26889	0.829041	1.33665	1.51232	1.53215
Ick	0.819625	0	0.836064	0	0	0	0	0	0
Id2	2.58317	1.39634	2.13559	1.59552	1.88278	1.68366	0.961568	2.59792	1.5883
Ier5	0	0	0	0	0	0	8.15299	11.6753	11.7538
Ier5l	1.64915	1.44516	1.55909	1.45927	0	4.19492	0	0	0
Ifit1bl2	2.4806	2.0699	2.46606	0	0	0	0	0	0
Ifitm3	0.865917	0.96151	0.519563	0.64466	0.447012	0.536359	0	0	0
Ifitm6	0.721281	1.24003	0.958018	0.709741	1.02639	0.695345	1.07421	0	0.880765
Ifng	0	0	0	0	0	0	1.75693	2.97983	2.13002
Ift20	0.632023	0.400735	0.770816	0.79853	0	0.909725	0	0	0
Ift43	0.732552	0.746074	0.494764	0.929729	0.690687	0.612115	0.676598	0.991067	0.728518
Ift46	0.564895	0.65403	0	0	0	0	0	0	0
Ift52	0.882102	0	0.959833	0	0	0	0	0	0
Ift57	0	0	0	0	0	0	1.12734	1.63941	1.47776
Ift74	0.735854	0.423777	1.04213	0	0	0	0	1.58524	0.827843
Ift81	0.911897	0.590525	0.825842	0	0	0	0	0	0
Igbp1	3.56776	3.94319	3.28694	0.875133	1.01778	0	0	0	0
Igfbp7	0	0	0	0.778648	0.580522	0	0	0	0
Igsf23	0.420624	0.582735	0.43745	0	0	0	0	0	0
Ik	3.01325	2.76321	2.18668	0	0	0	0	0.675648	0.312096
Il1r1	0	0	0	0.918362	0.728782	0.616449	0	0	0
Il1rapl1	0	0	0	0	0	0	0.785434	1.88718	0
Il1rapl2	0	0	0	0	0	0	1.26037	1.5824	1.59348
Il20ra	0	0	0	0	0	0	0.439985	0.684919	0.41082
Il22	2.81922	2.32321	1.97702	2.26309	2.0258	1.46671	0	0	0
Il23r	0.756088	0	0.567269	0	0	0	0	0	0
Immp1l	0.828302	0	1.85206	1.30702	1.05507	1.63722	0	0	0
Immt	1.07262	1.47178	0.710544	0	0	0	0	0	0
Imp3	1.05504	0.64417	0.987145	0.877927	0.676494	1.94875	0.398411	0.370026	0
Inip	0.644406	0.468919	0.621673	0.424488	0.400461	0.504573	0	0	0
Ino80	1.16729	1.58891	1.17032	0.813158	0	0.720734	0	0	0
Ino80b	1.10228	0	2.0566	0	0	0	0	0	0
Inpp4b	0	0	0	0	0	0	1.12129	1.35033	1.11004
Inpp5f	0.329992	0	0.446697	0	0	0	0	0	0
Insm1	3.14358	3.68297	4.14137	2.75151	3.89278	4.65642	0	0	0
Ints12	0.64113	0.709953	0.284134	0	0	0	0	0	0
Ints6	1.80894	1.11119	2.01086	1.634	2.1464	1.97142	1.04441	1.55834	1.42833
Ints8	0	0	0	0	0	0	0	0.583922	0.475519
Ints9	0.481928	0.835946	0.356966	0	0	0	0	0	0
Ip6k2	3.37746	3.70306	3.85156	0	0	0	0	0	0
Ipmk	0	0	0	0	0	0	0.51549	1.06245	0.800952
Iqca	0.595392	0.57884	0.642041	0.671241	0.575522	0	0.565471	1.0867	0.654581
Iqcf2	0	0	0	0	0	0	0.893597	1.06065	0.83573
Iqcf5	0	0	0	0	0	0	0	1.49278	1.38516
Iqcg	0	0	0	0	0	0	0	0.970027	0.417246
Iqgap2	0.690431	0.461925	0.593026	0.720642	0.716555	0.681873	0.72285	1.0081	0.90853
Iqub	0	0	0	0	0	0	0.67657	0.540114	0.98268
Ireb2	0	0	0	0	0	0	0	0.6635	0.654241
Irf1	0.768564	0.953346	0.534299	0	0	0	0	0	0
Isca2	0	0	0	0	0	0	0.371446	0	0.363044
Itga10	2.0278	2.25608	2.51288	0	0	0	0	0	0
Itga6	0.412449	0.4628	0.33025	0.608706	0.511747	0	0.744198	1.43357	0.8793
Itgad	0	0	0	0.923023	0	0.779553	0	0	0
Itgb3bp	3.03119	1.97232	2.90833	1.55186	0	1.76179	0	0	0
Itgb6	0	0	0	0	0	0	0	1.47315	1.04267
Itih5	0	0	0	0	0	0	1.85583	3.64954	2.46132
Itm2a	0.729201	0	1.08611	0	0	0	0	0	0
Itm2b	0.343476	0.290053	0.290563	0	0.380979	0.626526	0	0	0
Itpa	0	0	0	0	0	0	0.490464	0.869743	0.496451
Itpr2	0.440782	0.40491	0	0	0	0	0	0	0
Izumo1r	0.330649	0.485867	0.379032	0	0	0	0	0	0
Jag1	0.418508	0	0.532285	0	0	0	0	0	0
Jagn1	0	0	0	0.38601	0.375796	0.414288	0	0	0
Jak2	0.879901	0.844941	0.753262	0	0	0	3.09814	3.09879	3.43416
Jcad	0	0	0	0	0	0	0.430365	0	0.502167
Jmy	3.75933	2.31457	0	0	0	0	0.969542	1.13085	1.09926
Josd1	0	0	0	0	0	0	0.429783	0	0.563431
Jund	5.13861	0	3.92266	0	0	0	1.55764	2.39087	1.24229
Kansl1l	0	0	0	0	0	0	1.31004	1.35275	1.43984
Kansl3	1.42081	1.90735	1.56441	0	0	0	0	0	0
Kat6a	0	0	0	0	0	0	0.565507	0.443139	0.412199
Kat6b	0	0	0	0	0	0	0.322463	0	0.374043
Katna1	0	0	0	0.813363	0.582478	0.539362	0.690578	1.1055	0.764691
Katnbl1	0	0	0	0	0	0	0.515915	1.01547	0.791343
Kbtbd3	1.12558	0	1.20542	0	0	0	0	0	0
Kcmf1	0.75429	0.734693	0.958637	0.641613	0.569561	0.654127	0	0	0
Kcnab1	0	0	0	0	0	0	0.713879	0.805914	0.673309
Kcnb2	0	0	0	0	0	0	1.08589	1.72625	0
Kcng2	0.707373	0.781185	0.706607	0	0	0	0	0	0
Kcnip1	0	0	0	0	0	0	0.783989	0	0.789815
Kcnip4	0	0	0	0	0	0	1.60987	1.1835	2.36872
Kcnk2	0.913297	0.516056	0.98985	0	0	0	0	0	0
Kcnmb4	0	0	0	0	0	0	4.52957	5.33499	4.38982
Kcnn2	0.562868	0	0.59469	0	0	0	0	0	0
Kctd12	0	0	0	0	0	0	1.7232	0	2.8991
Kctd3	0.60413	0.603229	0	0.710683	0.64512	0	1.24246	1.31383	1.22231
Kctd6	0	0	0	3.59646	3.05504	0	1.1439	0.965842	1.36828
Kctd8	0	0	0	0	0	0	1.02743	1.31452	1.20979
Kdelr2	0.33429	0	0.435267	0.632002	0.543321	0.785598	0	0	0
Kdm1a	2.05467	1.13197	2.50012	2.04933	1.64156	0	0.729635	0	0.820122
Kdm2b	0.837726	0.718558	0.715456	0	0	0	0	0	0
Kdm5b	0.877149	1.23057	0	0	0	0	0	0	0
Kdm6b	0.268193	0.473661	0.388123	0	0	0	0	0	0
Khdc1c	3.6818	3.47441	4.43784	1.97058	1.93466	1.89988	2.96697	3.62162	3.32921
Khdrbs1	0	0	0	0	0	0	0	0.337514	0.322068
Khsrp	1.64998	1.77453	1.37781	1.25841	0.974741	1.83431	0.759833	0.897426	0.632827
Kif13b	0.730723	0.780364	0	0	0	0	0	0	0
Kif15	0	0	0	0	0	0	0.756328	1.54901	1.06525
Kif20b	0	0	0	0	0	0	0.505357	0.87295	0.698037
Kif21a	1.05933	0	1.15067	0	0	0	0	0	0
Kif26b	0	0	0	0	0	0	0.938031	1.59992	1.27754
Kif2a	2.10538	1.75556	3.00457	1.73316	2.15083	1.9263	1.0299	1.61328	1.3198
Kin	1.14264	0.891971	0.940139	1.06089	0.599267	0.629197	0.489577	1.26841	0.569564
Klf13	0.934901	0.513861	0.635567	0	0	0	0	0	0
Klf4	0	0	0	0	0	0	0.755991	0.652741	0
Klhl14	1.0934	0	0.9838	0	0	0	0	0	0
Klhl15	0	0	0	0	0	0	0.486569	0.715043	0.556387
Klhl2	0	0	0	0	0	0	1.42197	1.12866	1.99898
Klhl4	0	0	0	0	0	0	1.25978	1.20183	1.34044
Klhl6	0	0	0	0	0	0	1.34489	1.03979	1.45215
Klhl8	0	0	0	0	0	0	0.390942	0.535201	0.496429
Klhl9	0	0	0	0	0	0	0	0.899506	0.648911
Klrb1	0	0	0	0	0	0	1.9135	0	2.02472
Kmt2c	0.390402	0.306988	0.311841	0.47594	0.480781	0	0.669536	0.896221	0.722295
Knl1	0.758899	0.36069	0.975952	0	0.51267	0.894076	0	0.740285	0.467161
Knop1	0.678129	0	0.791443	0	0	0	0	0	0
Kpna2	1.65528	2.32179	0	0	0	0	0	0	0
Kpna4	0	0	0	0	8.70517	5.88889	2.36024	2.95004	2.135
Kpnb1	0.701109	1.06098	0.736183	0	0	0	0	0	0
Kras	1.60383	1.20413	2.07061	0.745736	1.27877	1.00245	3.759	3.76719	4.23974
Kremen1	0.774408	1.09822	0.584654	0	0	0	0	0	0
Krr1	5.34936	4.61204	4.21492	0.888396	0.594925	0.575972	0	0	0
Krt10	1.19535	0	1.42776	0	0	0	0	0	0
Krt12	0.708893	0.583177	0.370626	0.938159	0.632433	0.798974	0	0	0
Ktn1	0.315886	0	0.544403	0	0	0	0	0	0
L1td1	0	0	0	0	0	0	0.525171	1.37764	0.751584
L3mbtl3	0	0	0	0	0	0	0	0.758009	0.606595
L3mbtl4	0	0	0	0	0	0	0.83734	1.15106	0.890336
Lactb2	0.59621	0	0.596178	0	0.656154	0.587503	0	0.490946	0.485304
Lalba	1.53903	1.8313	0	0	0	0	0	0	0
Lamp2	0	0	0	0	0	0	0.495541	0.670618	0.691905
Lamtor3	0	0	0	0.431235	0.533802	0	0	0	0
Lancl3	0	0	0	0	0	0	1.44241	1.48043	1.78372
Large1	0	0	0	0	0	0	0.521723	1.02423	0.625909
Larp1	0	0	0	0	0	0	0.905459	0.611201	0.763763
Larp1b	0	0	0	0.465214	0.496126	0	0	0	0
Larp4	1.30355	0.904163	2.43595	1.06261	1.42899	1.48962	1.05033	1.55442	1.3542
Larp7	0.520898	0	0.467982	0	0	0	0	0	0
Lars2	0	0	0	0	0	0	2.57543	3.98743	1.51385
Lbhd1	0	0	0	0	3.20498	2.75806	0	0	0
Lbp	0	0	0	1.15737	0.988169	0	0.883704	0	0.748487
Lbx1	1.10768	1.10961	1.71299	1.62223	0	2.83797	2.12195	4.71088	1.49976
Lca5	0	0	0	0	0	0	0.800084	1.20068	1.16475
Lcp1	1.70408	1.85059	1.23471	0.83741	0.628174	0	0	0	0
Ldb1	0	0	0	0	0.663782	1.34777	0	0	0
Ldlrad4	0.445436	0.844878	0.387754	0.418201	0.386246	0	0.651312	0.448013	0.472262
Lef1	0.530477	0.672164	0.488216	0.433764	0	0.429038	0	0.555261	0.438387
Lemd3	0	0	0	0	0	0	0.863784	0.767522	0.957006
Lepr	0	0	0	0	0	0	0.377745	0.423467	0.378158
Letm2	2.71381	2.73601	2.02643	0	0	0	0	0	0
Lgsn	1.15767	0.723162	1.75726	0.708058	0.797366	0.910407	0.627991	2.5465	0.851263
Lhfpl3	0	0	0	0	0	0	0.957403	0.858545	0.68919
Lhpp	0.755394	1.09963	0.68985	0	0	0	0	0	0
Lig1	0.46817	0.434952	0.398904	0	0	0	0	0	0
Lima1	0.752162	0	0.899282	0	0	0	0	0	0
Limch1	0	0	0	0	0	0	1.16396	0.862743	1.55428
Lin7c	0	0	0	0	0	0	0	0.708111	0.420017
Lmbrd2	1.30484	0	1.16668	0	0	0	0	0	0
Lmln	3.68718	3.29889	3.63617	0	0	0	0	0	0
Lmo1	0.311078	0.337861	0.377414	0	0	0	0	0	0
Lonp2	0	0	0	0	0	0	0.705806	1.05018	0.789147
Lonrf1	0	0	0	0	0	0	1.9307	2.31472	2.68559
Lpcat2	0	0	0	0.623929	0.557856	0	0	0	0
Lpl	0.668684	0.627935	0.501543	0.648572	0.52933	0.465851	0	0	0
Lrba	0	0	0	0	0	0	0.42501	0.738408	0.686208
Lrif1	0.678481	0	1.04303	0	0.582065	0.588558	0	1.53783	1.03979
Lrmp	0	0	0	0	0	0	1.3385	1.40108	0
Lrp1b	0.280349	0	0.440643	0	0	0	0.62337	0.802129	0.743559
Lrp5	0.625328	0.812887	0.63001	0	0	0	0	0	0
Lrrc2	0	0	0	0	0	0	0.584402	1.20516	0.600775
Lrrc28	0.601799	0.700866	0.560292	0.602471	0.549064	0	0.454863	0.585835	0.517561
Lrrc47	0	0	0	0	0	0	1.08697	0	0.77059
Lrrc6	0.350643	0.612931	0.3206	0	0	0	0	0	0
Lrrc71	2.65153	2.49144	2.0615	0	0	0	0	0	0
Lrrc74b	0	0	0	0	0	0	1.71852	0	1.1997
Lrrc8a	0.283143	0.622931	0	0	0	0	0	0	0
Lrrc9	0	0	0	0	0	0	1.94265	3.45899	2.79753
Lrrfip2	4.38614	3.69054	3.66934	0	0	0	0	0	0
Lrriq1	1.07723	0	1.36188	0	0	0	0	0	0
Lrriq4	2.08576	2.00052	1.9961	0.821985	0	0.800398	0	0	0
Lsamp	0.655745	0.419142	0.722418	0.72982	0.744373	0.560188	0.579186	0.652341	0.525782
Lsm1	0.274449	0.519754	0.278669	0.603129	0.557309	0.529953	0.496233	0.450781	0.543481
Lsm12	2.13695	1.38279	2.59405	0	0.923035	1.2026	0.375652	1.22956	0
Lsm14a	0	0	0	0	0	0	0	0.354352	0.389755
Lsm2	0.435052	0.760095	0.373744	0.559533	0.544893	0.828138	0.678185	0	0.366972
Lsm3	0.524943	0	0.582131	0.803499	0.77097	0.471734	0.641652	0	0.638595
Lsm8	0	0	0	0	0	0	0.808047	0.819048	0.884983
Lst1	0	0	0	0	0	0	0.899958	1.30196	1.07832
Ltv1	0.834332	0.744496	0.806323	0	0	0	0	0	0
Luc7l	0.907202	0.586295	0.874736	0	0	0	0	0	0
Luc7l2	0	0	0	0	0.961002	1.03004	0.456781	0.92389	0.865476
Luc7l3	0.547607	0	0.532297	0	0	0	0	0	0
Luzp1	0.354504	0.281808	0.332926	0	0	0	0.344813	0.640564	0.426051
Ly6e	0.59071	1.03253	0.613155	0	0	0	0	0	0
Ly96	0	0	0	2.14339	0	1.45659	1.61884	1.09853	1.84725
Lyar	0.976898	0	1.00594	0.767427	0.530305	1.27822	0	0	0
Lypd6b	0.831474	1.13117	0.853864	0	0	0	0	0	0
Lyplal1	0	0	0	0.463123	0.397979	0	0	0	0
Lyrm1	2.33742	1.34135	2.16969	1.52365	1.25133	0.996994	0.573175	1.14252	0.729968
Lyrm2	0	0	0	0	0	0	1.19735	1.9643	0.711915
Lyrm4	0.642118	0.413732	0.663847	0.66226	0.600304	0	0.469444	0	0.338103
Lyst	0	0	0	0.547406	0.540941	0	0.610733	0	0.947897
Lztfl1	0	0	0	3.7245	2.73458	2.22912	1.33727	2.68405	2.1187
Macf1	0	0	0	0	0	0	1.09941	1.17072	1.21888
Maco1	2.84227	2.60805	2.57457	1.00038	0.793034	0.894504	0.717715	1.27831	0.846143
Macrod2	0.352263	0	0.397496	0	0	0	0	0	0
Mael	0.290813	0	0.350868	0.760133	0.651175	0.70863	0.587649	1.20403	0.602609
Mageb18	0	0	0	0	0	0	1.01678	0	0.990507
Magi3	0	2.04892	2.2187	0	0	0	1.32759	0.900991	1.42562
Magoh	2.20639	1.22588	1.53405	2.35274	1.85912	1.73052	1.20507	3.70804	1.78657
Magohb	1.3155	0.913821	1.27764	1.27548	1.1675	1.12538	0	2.4728	1.09186
Magt1	0	0	0	0	0	0	0.749036	0.776202	0.807138
Mak16	0	0	0	0	0	0	0	0.785204	0.377818
Malrd1	0	0	0	0	0	0	1.17739	1.39424	1.63814
Mamdc2	0	0	0	0	0	0	1.44048	1.11675	1.92758
Man1a	0.634743	0.498685	0	0	0	0	0	0	0
Man2a1	0	0	0	0	0	0	2.0742	2.13345	1.46035
Map2k4	0.454423	0.324365	0.616381	0	0	0	0.890354	0.761891	0.939208
Map3k3	0	0	0	0	0	0	1.23047	0.702373	1.12895
Map3k7	0	0	0	0	0	0	3.26678	3.09136	3.64699
Map4k4	2.87523	3.44229	1.94952	0	0	0	0	0	0
Map7d3	0	0	0	0	0	0	0	1.6391	1.09906
Mapk14	0	0	0	1.11381	0.790066	0	0.470993	0	0.38263
Mapk8	0	0	0	0	0	0	0.441035	0.566807	0.469471
Mapkapk2	0	0	0	0	0	0	0.77261	0	0.803444
2002-03-01	0	0	0	0	0	0	0.519219	0.423481	0.400198
2003-03-01	0	0	0	0	0	0	0.670219	0.618357	0.673244
2005-03-01	0.639835	0	0.657126	0.742437	0.624988	0.562375	0.96517	1.27647	1.03373
Marcks	5.16405	0	6.08812	0	0	0	0	0	0
Mark4	1.05022	1.35464	0.977821	0	0	0	0	0	0
Matn1	0.445095	0.577036	0.71707	0	0	0	0	0	0
Matr3	1.04002	0.843074	1.24841	0	0	0	0	0	0
Mbd2	1.89003	1.40523	1.99119	0.822378	0.851927	0.808831	1.63434	2.05614	1.15445
Mbd3l2	0	0	0	0	0	0	0.50189	0.820736	0.672893
Mbip	1.6501	1.66207	1.72134	0	0	0	0	0	0
Mbl2	0.656416	1.13135	0.425002	0.660618	0.605952	0	0	0.481958	0.486796
Mblac2	0	0	0	0	0	0	0.501874	0.603408	0
Mbtd1	0	0	0	0	0	0	0.678169	1.19917	0.900705
Mcee	0	0	0	0	0	0	0.740191	0.913952	0
Mcl1	0	0	0	0	0	0	1.51338	1.95595	1.87747
Mcm9	0.890115	1.11495	1.05219	0	0	0	0.422507	0.689453	0.491976
Mcmbp	1.09803	0.773562	1.54046	0	0.93367	0.960525	0.788242	1.2624	1.00874
Mcts1	0	0	0	0	0	0	0.785822	1.25381	0.944536
Mcts2	0	0	0	0	0	0	0.648405	0.854507	0.637638
Me1	0.679074	0.596537	0.599022	0	0	0	0	0	0
Me2	0.276377	0	0.359902	0	0	0	0	0	0
Me3	0	0	0	1.41311	2.07847	1.47697	1.45601	1.39857	1.67734
Mea1	0.424827	0.580248	0.381026	0	0	0	0	0	0
Meaf6	1.31462	0.898388	1.57894	0.572066	0	0.668694	0	0	0
Mecom	0	0	0	0	0	0	0.492754	0.676497	0.619109
Med10	0.469579	0.489855	0.476803	0.632579	0.506189	0.438555	0	0.528855	0.367511
Med13	2.25316	0	2.88067	1.24341	2.06937	0	0.834708	1.28961	1.21493
Med14	0.693788	0	0.692608	0	0	0	0	0.511432	0.447458
Med17	0.431098	0.441282	0	0	0	0	0	0	0
Med19	1.11941	1.62154	0.956661	0	0	0	0.390829	0.568051	0.39988
Med21	1.31646	0.997195	1.78469	1.8618	2.1132	1.63907	2.19457	1.65196	2.09525
Med27	0.31165	0.600018	0.311365	0.386916	0	0.415396	0	0	0
Med28	0.248924	0	0.292728	0	0	0	0	0	0
Med30	0.606977	0.449232	0.872591	1.02556	1.18027	1.67085	0.524364	1.25147	0.774756
Med31	0.880334	0.993541	1.07575	1.08021	1.12449	0.942432	0.56598	0.759096	0.562628
Med6	1.75684	1.18032	1.86589	1.39148	1.00995	0.87456	1.03058	1.60124	1.21991
Med7	0.514353	0	1.02307	0	0	0	0.412456	0.527911	0.586505
Med8	0.588994	0	0.411348	0	0	0	0	0	0
Med9	0.489003	0.519692	0.560292	0	0	0	0	0	0
Mef2a	0	0	0	0	0	0	0	1.4657	0.654893
Mef2b	1.1182	1.74904	1.24922	0	0	0	0	0	0
Megf9	0	0	0	0	0	0	0.405319	0	0.375762
Mei4	0	0	0	0	1.11502	0.936305	1.31954	2.06281	1.90693
Melk	0.547064	0.411526	0.255589	0	0	0	0	0	0
Memo1	0	0	0	0	0	0	0.376501	0	0.376689
Mepce	0.866322	1.14953	1.0726	0.620276	0	0.635144	0.941674	0.970843	0.999016
Mettl1	0.644583	0.997688	0.50559	0	0	0	0	0	0
Mettl14	0.989491	0.656164	1.27648	0	0	0	0	0	0
Mettl15	0	0	0	0	0	0	0.619493	0	1.09616
Mettl18	3.2064	2.88059	2.2883	0	0	0	0	0	0
Mettl5	0	0.993185	1.05812	0	0	0	0	0	0
Mettl6	0.809169	0.80199	0.440272	0	0	0	0	0	0
Mettl7a3	0.651064	0.413315	0.627902	0	0	0	0	0	0
Mettl9	0	0	0	0	0	0	0.743103	0.730119	0.809774
Mex3c	0	0	0	3.12333	3.84699	3.5269	5.21049	4.84448	5.74172
Mfap1a	0.468826	0.411078	0.298738	0	0	0	0	0	0
Mfap1b	0.533789	0.292544	0.43945	0	0	0	0	0	0
Mfap5	0	0	0	0	0	0	0.857507	1.89143	0.919658
Mff	0.902809	0.765607	1.01934	0.508258	0.462618	0.430559	0.534863	0.582036	0.612747
Mfhas1	0.545419	0.577047	0.522034	0	0	0	0	0	0
Mfn1	0	0	0	0	0	0	0.494746	0.679191	0.630497
Mfsd13b	0.363856	0	0.347513	0.637496	0.581236	0.605893	0.664251	0.803757	0
Mfsd5	0.656317	1.14269	0	0	0	0	0	0	0
Mfsd6	0	0	0	0	0	0	1.18188	0	1.67374
Mgat2	3.19049	2.07467	2.42274	0	0	0	0	0	0
Mgat4a	0.517513	0.269752	0.426593	0.793557	0.671108	0	0.472911	0.832653	0.640727
Mgat4c	2.6201	1.24438	3.8711	1.19797	1.14546	1.13993	2.50364	2.32405	3.35128
Mgat4d	2.51786	0	3.43504	0	0	0	0	0	0
Mgst3	0	0.649587	0.347247	0	0	0	0	0	0
Mia2	0.599692	0	0.536509	0	0	0	0.480287	1.23614	0.716829
Mib1	0	0	0	1.84227	3.10673	2.77701	0	0	0
Micall2	0	0.269856	0.293863	0	0	0	0	0	0
Micos10	0.470412	0.343385	0.407538	1.17522	0.959672	1.09111	0.392603	1.03878	0.522508
Micu1	0	0	0	0	0	0	0.383994	0	0.352019
Micu3	1.92025	1.33382	2.72588	0.973986	1.38915	0.884696	0	0	0
Midn	0.40303	0.563096	0.464734	0	0	0	0	0	0
Mier1	2.09701	0	2.33786	0	0	0	0	0	0
Mier3	0	0	0	0	0	0	0.6015	1.04695	0.798445
Mindy3	0	0	0	0	0	0	0.487978	0.623617	0.680981
Miox	0.407558	0.778997	0.384545	0.875695	0.773969	0.850756	0	0	0
Mipep	0.418644	0.337951	0	0	0	0	0	0	0
Mis18a	0.796237	0.939648	0.768845	0.421113	0.647661	0.998328	0.459387	0.49014	0.524104
Mis18bp1	0.650626	0	1.00904	0	0	0	0	0	0
Mitd1	0.545888	0	0.947176	0.830903	0.913056	0.975418	0	0	0
Mki67	0.797235	0.727879	0.578572	0.912941	0.805359	0.517738	0.983598	1.50725	1.14076
Mknk2	0	0	0	0	1.20966	1.15131	0.443135	0	0.384172
Mkrn1	0	0	0	0	0	0	0.331283	0	0.297009
Mlf1	0	0	0	1.12283	0.950201	0.742555	0.813735	1.87342	1.13075
Mlxipl	0.388663	0.687432	0.394189	0	0	0	0	0	0
Mmgt2	0.533496	0.507856	0.578128	0	0	0	0	0	0
Mmp16	0	0	0	0	0	0	0.496237	0.744169	0
Mms22l	0	0	0	0	0	0	0.845371	0.883049	0.928922
Mnat1	1.07453	0.806457	1.53934	0.663486	0.844106	1.08359	0	0	0
Mob3a	1.66604	1.92929	1.45173	0	0	0	0	0	0
Mob4	0.630406	0.394661	1.0199	0.778262	1.45173	1.14151	1.19949	1.14537	1.44019
Mocos	0.88694	1.14995	0.634775	0.918557	0.874269	0.7093	0	0	0
Mocs2	2.60527	2.59225	1.95583	0.771081	0.583753	0	0.795625	1.25313	1.06651
Mogat1	0	0	0	0	0	0	1.30465	1.16292	1.39328
Mon2	0	0.672414	0.615689	1.06811	1.21869	1.16761	0.753563	0.893356	0.789935
Morc1	1.47352	1.32013	1.21647	0	0	0	0	0.6535	0.598546
Mosmo	0	0	0	0	0	0	2.21392	2.59571	2.54119
Mospd1	0.397927	0	0.655602	0	0	0	0.440533	1.16102	0.708093
Mospd2	0.596953	0	1.08386	0	0	0	0	0	0
Mospd3	0.440334	0.733599	0.49279	0	0	0	0	0	0
Mpc2	0.764615	0.881634	0.897034	0	0	0	0.353122	0.543755	0
Mphosph10	0.659975	0	0.693305	0.650654	0.492883	0.468787	0	1.54286	0.607735
Mphosph6	0	0	0	0	0	0	0.508168	0.686907	0.585508
Mphosph8	0.490104	0	0.499872	0	0.449081	0.738809	0.326917	0.987805	0.497342
Mplkip	0	0	0	0	0	0	0.929272	1.19885	1.1488
Mpp6	2.36383	0	2.54352	0	0	0	1.29721	2.32465	1.46072
Mre11a	2.33981	1.63851	1.66442	0	0	0	0	0	0
Mreg	0	0	0	0	1.03062	0.952452	1.44949	2.14454	1.91946
Mrgbp	4.82817	5.59248	5.08101	0	0	0	0	0	0
Mrgprx2	0	0	0	0	0	0	2.3414	0	2.47045
Mro	0.92348	0.894336	0.526235	0	0	0	0	0	0
Mroh2b	0.633348	0.725806	0	0	0	0	0	0	0
Mroh8	0	0	0	0	0	0	1.02758	0.999303	1.01379
Mrpl1	3.53789	1.85212	3.89069	1.22667	1.19312	0.973262	0	0	0
Mrpl13	1.07881	1.05939	0.655249	1.16345	0	0.626417	0.566152	1.10302	0.608641
Mrpl14	0.490749	0.560366	0	0	0	0	0	0	0
Mrpl16	1.19409	0.929904	0.957222	0.958474	0.801511	0.804019	0	0	0
Mrpl18	0.415281	0.292873	0.315901	0.410306	0	0.860365	0	0	0
Mrpl22	1.23346	1.07605	1.98285	0	0	0	0	0	0
Mrpl32	1.3678	1.14117	2.03995	0.543133	0.921457	0.9374	0.719313	1.87959	0.946657
Mrpl35	1.04487	0.974593	0.713108	0.747407	0.635534	0	0.56649	1.1749	0.677223
Mrpl39	0	0	0	0	0	0	0.81802	1.06541	0.924133
Mrpl40	0.472596	0.94911	0.433204	2.35322	1.94264	1.8978	0.575282	0.476394	0.546559
Mrpl41	1.64419	1.63832	2.19232	0.90072	0	0.998363	0	0	0
Mrpl46	2.9924	2.63048	3.37827	0	0	0	0	0	0
Mrpl47	1.70634	1.48828	1.49392	1.17644	0.971264	1.46752	0	0	0
Mrpl48	0.768112	0.632013	0.840087	0	0	0	0	0	0
Mrpl51	0.557115	0.575335	0.82843	0	0	0	0	0	0
Mrpl52	0	0	0	0	0	0	0.909291	2.01209	0
Mrpl53	0.480171	0.348451	0.584486	0	0	0	0	0	0
Mrpl54	0.847705	0.885247	0.621901	0	0	0	0	0	0
Mrpl57	0	0.400249	0.440269	0	0	0	0	0	0
Mrpl58	0.864863	0.690238	0	0	0	0	0	0	0
Mrps14	1.35584	0.99744	0.798516	1.06158	0.790317	0.709815	0	0.940211	0.452342
Mrps15	0.740202	0.595954	0.755671	1.0496	0.732458	1.86446	0	0	0
Mrps17	0.630339	0.833038	0.580209	0.738628	0.590941	0	0	0	0
Mrps18a	0.522255	0	0.586711	0	0	0	0	0	0
Mrps21	0.454318	0.378891	0	0.913885	0.541101	0.632167	0	0	0
Mrps22	1.35831	1.12935	1.493	1.04385	1.00014	1.24772	0.486602	0.631718	0.461519
Mrps23	0	0	0	0.604597	0.460722	0.552706	0	0	0
Mrps25	0.66535	0.597165	0.587876	0.57639	0.575689	0.469713	0.491811	0.620259	0.561842
Mrps28	0.72785	0.782826	0.682954	0	0	0	0	0	0
Mrps31	1.61876	1.18917	1.1005	0	0	0	0	0	0
Mrps33	0.850029	0.36295	0.873816	0	0	0	0	0	0
Mrps35	1.32908	1.94657	1.25597	1.02134	0.91663	1.01427	0	0	0
Mrps36	0.713224	0	0.89024	0	0	0	0.732228	0.781158	0.794305
Mrps5	0.777482	0.642455	1.02195	0	0	0	0	0	0
Mrps6	0	2.08865	1.86678	0	0	0	0.58291	0.625515	0.575629
Mrrf	0	0	0	0.665084	0.598008	0	0	0	0
Mrtfb	0.513407	0.793526	0.540379	0	0	0	0	0	0
Msantd1	4.79944	4.93223	0	0	0	0	0	0	0
Msantd2	0	0	0	0	0	0	0	0.365288	0.446702
Msl2	0.717662	0	0.751047	0.612929	0.736716	0	0.980589	1.4153	1.50112
Msmo1	0	0	0	0	0	0	0.533483	0.751058	0.801449
Msrb1	0	0	0	0	0	0	0.722606	0.76345	0.769811
mt-Atp6	0	0	0	1.95898	3.27436	2.50554	2.84948	0	2.32648
mt-Atp8	3.63362	1.85373	8.22822	0	2.26587	5.35932	0	0	0
mt-Co1	1.33034	1.02985	1.89774	1.78891	2.02139	1.25714	2.35535	0.940835	2.03272
mt-Co3	1.80544	1.25889	2.71021	1.5226	2.1387	1.79033	2.19277	1.18177	1.91769
mt-Cytb	1.3906	0.805426	2.01897	1.28983	1.63614	1.11853	1.39185	0.832194	1.40023
mt-Nd1	2.37225	1.69631	3.08567	1.92419	3.21857	2.35237	3.18449	1.37345	2.97559
mt-Nd2	1.1038	1.04369	2.54036	0	1.66405	1.21928	2.07685	0	2.53545
mt-Nd3	4.30189	3.99067	7.67065	0	3.84397	4.05527	0	5.30475	3.4494
mt-Nd4	1.65066	1.31467	2.74127	0.976338	2.29597	1.68949	2.33131	0	2.48443
mt-Nd4l	1.88315	1.38015	2.28796	3.0603	3.67956	3.94687	2.71399	1.35497	1.88284
mt-Nd5	3.00392	1.69208	3.79156	3.04763	3.89427	2.97249	3.01908	2.86266	3.44457
mt-Nd6	4.26967	2.97639	6.68743	2.19987	4.33685	4.52029	2.89126	5.5739	3.60193
Mta1	2.98498	2.82179	3.26169	2.90239	2.43431	4.5089	0	0	0
Mtap	0.373594	0.472539	0	0	0	0	0	0	0
Mtch1	0	4.94858	4.26444	0	0	0	0	0	0
Mtch2	0	0	0	0	0	0	0.537431	1.10741	0
Mterf3	0	0	0	0	0.755986	0.64591	0	1.38496	0.672052
Mterf4	0.490319	0.496866	0	0	0	0	0	0	0
Mtf2	0	0	0	0	0	0	0.747598	0.657293	0.754406
Mthfs	0	0.827986	0.481429	0.661022	0.606088	0	1.03619	0	0.898222
Mthfsl	0.396339	0.712448	0.472463	1.01174	0.872053	0.810517	0.850362	1.01435	0
Mtif3	2.27495	2.34193	1.81351	0	0	0	0	0	0
Mtpap	0	0	0	0	0	0	0.77615	1.50905	0.884975
Mtrf1	0.859705	0.704587	0.772619	0	0	0	0	0	0
Mtus1	0.33928	0.360675	0	0	0	0	0	0	0
Mxd4	2.85418	3.97776	2.40073	1.58764	1.47275	1.93739	0	0	0
Mybl1	2.04815	0	2.55431	1.41041	2.15334	2.46878	1.13345	2.2425	1.30426
Mycbp	0.853849	0.5145	1.02035	0.462849	0.666561	0.88714	0.662849	1.00735	0.90432
Mycbp2	0.336226	0.356596	0.339719	0.403777	0.447408	0	0.439039	0.464627	0.495717
Myh15	2.12724	2.06213	2.4547	0	0	0	0	0	0
Myl12a	0.600533	0.317957	0.629565	0.762525	0.442797	0.979039	0	0	0
Myl4	0.654288	1.02103	0	0.882459	0.738841	0.644014	0	0	0
Myo16	0	0	0	0	0	0	0.991041	0.707644	1.12674
Myo7b	0	0	0	0	0	0	1.56329	1.82756	1.9838
Myocos	1.3031	1.41234	1.03964	1.23927	0.869532	0.732745	0.574161	1.49014	1.0269
Mzt1	0	0	0	0	0.817826	0.853175	0.506515	1.61122	0.934051
N4bp1	0.380058	0.345203	0.274735	0	0	0	0.430692	0.600063	0.427091
N4bp2l2	3.62803	3.18963	3.10481	1.22608	0.900248	0.852176	0	0.744526	0.449616
Naa10	0.738466	0	0.683232	0	0	0	0	0	0
Naa16	0	0	0	0	0	0	0	0.569814	0.418134
Naa20	0	0	0	0	0.747409	0.837154	0.513507	0	0.463504
Naa30	0	0	0	0	0	0	0.944451	2.29083	1.30581
Naalad2	0	0	0	0	0	0	0.551073	0.90647	0.855567
Naaladl2	0	0	0	0	0	0	0.619579	0.676676	0.706071
Nab1	1.50773	1.6011	1.86006	0	1.80264	1.46506	4.65773	2.09845	3.91796
Nadk2	0	0	0	0	0	0	0	1.56585	0.892725
Nae1	0	0	0	0.42529	0.552726	0.445195	0	1.35554	0.473999
Naf1	0	0	0	0	0	0	1.15122	1.44913	1.67838
Nanos1	0	0	0	0	0	0	1.62077	1.24223	1.60158
Nanp	0	0	0	0	0	0	1.60408	1.32391	1.72297
Nans	1.03519	0.990133	0.690796	0	0	0	0	0	0
Nap1l3	0.526921	0.525967	0	0	0	0	0	0	0
Napg	1.20635	0.82805	1.36439	0	0	0	0	0	0
Nasp	2.19999	1.75338	2.5109	0.996409	0.843286	0.760407	0.365224	0.944463	0.549942
Nat8f2	0	0	0	1.19258	0.901669	0.650364	1.00424	0.931591	0.837449
Nav2	0.472932	0.538735	0.35658	0	0	0	0	0	0
Nav3	0	0	0	0	0	0	0.388393	0	0.425376
Nbdy	0	0	0	1.43878	1.63418	1.49342	0	0	0
Nbeal1	0	0	0	0	0	0	0.744431	1.27643	1.00917
Nbn	1.40916	0.780598	1.26269	1.07485	0.943826	1.1555	0	1.18594	0.519663
Ncald	0.292334	0.410286	0	0	0	0	0	0	0
Ncaph	1.37462	1.38825	0.982899	0	0	0	0	0	0
Ncbp2	0.458724	0	0.38663	0	0	0	0	0.640422	0.313469
Ncbp3	0.737689	0	0.669909	0	0	0	0	0	0
Nck1	5.73036	3.77704	5.5408	0.613533	0.600265	0.693724	0	0	0
Nckap1	0	0	0	0	0	0	1.01529	0.908474	1.15292
Ncl	1.3841	0.734501	1.78248	0	0	0	0	0	0
Ncoa6	1.42657	1.28803	1.06116	0.804276	0.692545	0	0.819093	1.0312	1.02416
Ndel1	0.272233	0.332947	0	0	0	0	0	0	0
Ndrg4	0.60277	0.878847	0.60005	0	0	0	0	0	0
Ndufa1	0	0	0	1.02041	0.765293	0.809619	0	0	0
Ndufa4	0.714145	0.591082	0.86022	0.995621	1.11276	1.34599	0.825494	1.25591	0.625524
Ndufa6	0.658427	0.576598	0.738114	0.896222	0.613994	1.33631	0	0	0
Ndufa9	0	0	0	0	0	0	0	0.62785	0.439267
Ndufaf2	1.03921	0.578131	1.03128	0.649234	0.56804	0.727933	0	0	0
Ndufaf4	1.34937	0.73688	1.55491	1.07156	0.961523	0.92698	0.436565	1.35448	0.650326
Ndufaf5	0	0	0	0	0	0	0.541293	0.778376	0.636112
Ndufaf6	2.85285	2.31109	2.65802	0	0	0	0	0	0
Ndufaf7	0.405419	0.475048	0	0	0	0	0	0	0
Ndufb11	0.996788	0.652463	0.831828	0.672498	0	1.05136	0	0	0
Ndufb2	0	0.570184	0.431675	0	0	0	0.683781	0.355832	0
Ndufb3	0	0	0	0	0	0	0.904771	1.76759	1.34002
Ndufb5	0.519565	0	0.529607	0.785416	0.579749	0.536544	0	0	0
Ndufb6	0.478264	0.534376	0.633114	0.544069	0.606063	1.45977	0	0	0
Ndufb8	0.415641	0.953691	0.384803	0	0	0	0	0	0
Ndufb9	0.726619	0.762667	0.709184	1.43677	0.884721	0.982481	0.854811	0	0.79204
Ndufs4	1.08859	1.00141	0.93506	1.28325	1.27157	0.945156	1.36406	2.1301	1.09132
Ndufs5	0	1.0026	1.10697	0	0	0	0	0	0
Ndufv2	0	0	0	0.737439	0.845312	0.798811	0.442032	0	0.371389
Ndufv3	1.43688	0	1.2125	0	0	0	0	0	0
Neb	0	0	0	0	0	0	0.790183	0.586191	0.846419
Nebl	1.07206	1.40549	1.10733	0	0	0	0	0	0
Necab1	0	0	0	0	0	0	3.12487	0	3.64523
Nectin3	0.552181	0.699481	0.29318	0.563701	0.508806	0	1.69753	1.72819	1.90527
Nedd8	0.774325	1.05552	0.597166	1.00101	0.716672	0.889929	0	0.684887	0.397498
Negr1	0	0	0	0	0	0	0.948481	0	0.930368
Neil3	0	0	0	0	0	0	0.484581	0.863322	0.445727
Nek1	0	0	0	0	0	0	0	0.701663	0.49547
Nek3	3.49672	2.68175	3.20062	0	0	0	0	0	0
Nek5	0	0	0	0	0	0	0.788105	1.30313	0
Nelfa	0	0	0	0	0	0	0.612759	0.542534	0.671795
Nelfe	1.63559	1.03886	2.01687	0	0	0	0	0	0
Net1	0.401907	0	0.492106	0	0	0	0	0	0
Neto2	0	0	0	0	0	0	1.28857	1.54271	1.44981
Nexn	0.599918	0	0.807274	0.713201	0.774373	0.739547	0.607054	2.02495	0.924708
Nf1	0.734805	0.895883	0.763461	1.45137	1.85553	1.42687	0.474047	0.405158	0.647748
Nfat5	0	0	0	0	0	0	0.757177	0.947507	0.989201
Nfxl1	0.963336	0.716284	0.979007	0.923689	0.947614	1.10853	1.40332	2.0739	1.49987
Nfyb	0.840981	0.596353	0.778439	1.04008	0.856829	0.599556	0.448558	0.862801	0.63793
Nicn1	0.979133	0.785588	0.585494	0	0	0	0	0	0
Nifk	4.42865	2.96126	4.97599	0.74561	0.616064	0.555985	0	0	0
Ninj2	0.398283	0.651295	0	0	0	0	0	0	0
Nip7	0.381956	0.374842	0	0	0	0	0	0	0
Nipal1	0	0	0	0	0	0	0	0.352638	0.347385
Nit2	0	0	0	0.491811	0.478684	0	0	0	0
Nkain2	0	0	0	0	0	0	0.495409	0	0.529528
Nkain3	0	0	0	0	0	0	2.51371	2.37062	3.3995
Nkap	0.637421	0.426367	0.735165	0	0	0	0	0	0
Nkiras1	0.326325	0.374449	0.214069	0	0	0	0	0.612176	0.307689
Nkrf	6.88649	4.91109	4.80977	3.01858	2.76439	3.1533	2.40261	2.36581	2.9872
Nlk	2.02263	1.9846	1.16027	0.856506	0.808908	0.872081	0	0	0
Nlrp4b	0	0	0	0	0	0	0	1.17002	0.964392
Nlrp9c	0	0	0	0	0	0	0.555257	0	0.592423
Nmd3	0	0	0	0	0	0	0.426941	0.398767	0.515394
Nme2	0	0	0	0	0	0	0.644973	1.82903	0
Nme5	1.21766	0	1.18303	0	0	0	0.728998	0.900927	0.879413
Nme7	0.542424	0.466502	0.408739	0.780489	0.666621	0	0.468238	0	0.572139
Nmt1	0.527388	0	0.688065	0	0	0	0	0	0
Nmu	1.38385	0.978116	1.35162	0.778288	0.742961	0	0	0	0
Noc2l	2.97914	2.10055	1.68167	0	0	0	0	0	0
Noc3l	3.13119	2.79823	2.91255	0	0	0	0	0	0
Noct	0	0	0	0	0.409189	0.52519	0.368108	0.400098	0.431205
Nod1	0	0	0	0	0	0	0.973007	0.867257	1.1053
Nol12	0	0	0	0.559185	0	0.79391	0	0	0
Nol7	1.23432	0.885412	1.45519	0	0.855553	1.40289	0.688635	1.80808	0.60346
Nol9	0.4909	0.496577	0	0	0	0	0	0	0
Nop10	0	0	0	0	0	0	0.565351	0.668109	0.499799
Nop14	0.774064	0.562986	0.798787	0	0	0	0	0	0
Nostrin	3.08146	3.24584	2.80784	0	0	0	0	0	0
Npas3	0.681399	0.672852	0.805715	0.612404	0.825791	0.644699	0.633308	0.789647	0.68512
Npffr2	0	0.234112	0.299733	0	0	0	0	0	0
Nphp1	1.23801	0.893954	1.36783	0	0	0	0	0	0
Npm1	0.527752	0	1.11292	0	0	0	0	1.25812	0.509709
Npm2	5.00207	5.20615	4.80228	1.27757	1.10932	0.877789	0.495672	0	0.664467
Nprl3	0.629668	0.771709	0	0	0	0	0	0	0
Npsr1	0	0	0	0	0	0	0.911067	0.815675	0.995074
Nptn	0	0	0	0	0	0	0.569394	0	0.532773
Nqo1	1.19602	0.661918	1.06107	1.20933	0.756211	0.686102	0	0	0
Nr1d1	0.379477	0.294511	0.481505	0	0	0	0	0	0
Nr2e1	3.28881	3.8997	2.71656	0.657486	0.607655	0	0	0	0
Nr6a1	0	0	0	0	0	0	0.48388	0.346806	0.574479
Nrcam	0	0	0	0	0	0	0.681772	1.01618	0.693415
Nrd1	0.75124	0.585447	0.640073	0	0	0	0	0	0
Nrep	1.14699	1.43158	0.929159	1.04654	0.978941	0.653486	0.967287	1.71179	1.43616
Nrg3	0.753053	0.794965	0	0	0	0	0	0	0
Nrg4	0	0	0	0.446274	0.420703	0	0	0	0
Nrn1l	1.49868	1.98018	1.66266	0.931624	1.08295	2.48272	0	0	0
Nrsn1	0.494717	0.664026	0	0	0	0	0	0	0
Nrxn1	0	0	0	0	0	0	1.88198	0	1.67942
Nsmce1	0.387372	0.576665	0	0	0	0	0	0	0
Nsmce2	0.723249	0.396617	0.768964	0.692919	0.581458	0.532963	0.489316	0.779739	0.609323
Nsmce3	0.293645	0.348177	0	0	0	0	0	0	0
Nsmce4a	0	0	0	12.5563	11.2232	10.0974	0.758291	1.05784	0.832916
Nsun4	0.281708	0.518524	0	0	0	0	0	0	0
Ntan1	1.3607	0.676163	1.18198	1.04184	0.923681	0.967317	0.431977	0.732295	0.558055
Ntng1	0	0	0	0	0	0	0	1.98855	1.75327
Nub1	0.449269	0.431474	0	0	0	0	0	0	0
Nucks1	1.621	0	1.16279	1.35343	0	1.44349	0.570009	2.50843	0.833784
Nudt2	0.649195	0.983343	0.647511	0	0	0	0	0	0
Nudt4	0	0	0	1.24591	1.34215	0	1.26795	1.59864	1.23088
Nudt5	0	0	0	0	0	0	0	0.507366	0.42706
Nudt7	0.361477	0.42911	0.282787	0.61318	0.41217	0	0	0	0
Nudt9	2.39653	2.4079	1.90246	0	0	0	0	0	0
Nuf2	0	0	0	0	0	0	0	0.917404	0.493128
Nufip1	8.14512	5.78597	8.90731	0.973642	0.92413	1.66847	0	0	0
Nufip2	3.93359	3.51379	4.27857	1.09689	1.29916	1.90289	0.554524	0.905525	0.723679
Nup153	0	0	0	0	0	0	0	0.746121	0.430443
Nup35	0	0	0	0	0	0	0.435623	0.589682	0
Nup37	0.732661	0.638432	0.585388	1.47174	1.07432	0.901201	0.779643	2.34187	1.18846
Nup43	0	0	0	0.985626	0.771038	0.567387	1.0466	1.01138	0.954437
Nup62cl	0	0	0	0	0	0	0.487275	0	0.490107
Nus1	0	0	0	0	0	0	0.522368	0.999806	0.550094
Nusap1	5.00249	3.39613	5.49039	0	0	0	0	0	0
Nutf2-ps1	0.97457	1.09449	0.50342	1.05865	0.845962	0.652831	0.600127	1.08175	0.715901
Nvl	1.43482	0.951484	1.56702	0	0	0	0	0	0
Nxt1	0.32086	0.381725	0.236156	0.703545	0.529313	0.570088	0	0	0
Oas1c	1.47505	1.75923	0.845871	0	0	0	0	0	0
Oas1f	0.54814	0.860599	0.524306	0.919518	0.76391	0.579553	0	0	0
Oas1h	0.334682	0.80141	0	0	0	0	0	0	0
Oaz1	0	0	0	0.462614	0	0.72614	0	0	0
Obox1	0.381897	0.526141	0	0.611314	0.526861	0	0.400922	0	0.447555
Obox2	0.373324	0.444963	0.301226	0.913643	0.818915	0.650546	1.04395	1.38814	0.95652
Obox3	0.752085	0.843135	1.06155	1.30263	1.3885	1.46192	0.673798	0.350574	0.636166
Obox5	0	0	0	0.762887	0.687389	0.38289	0.656803	0.537436	0.736433
Obox7	0.526193	0.633379	0.393164	0.844484	0.682477	0.521276	0	0	0
Obox8	0	0	0	0	0	0	0.508459	0.392005	0.556425
Oca2	0	1.90045	1.29146	0	0	0	0	0	0
Ociad1	0.301334	0.230827	0.234452	0	0	0	0	0	0
[truncated: 1,397 more rows]

## Sheet: ncRNA(counts)
	MII_1_Input	MII_2_Input	MII_3_Input	L1C_1_Input	L1C_2_Input	L1C_3_Input	L2C_1_Input	L2C_2_Input	L2C_3_Input
0610005C13Rik	0	0	0	0	0	0	183.688	232.685	278.495
0610006L08Rik	9	9	8	22.0122	7.00001	3	10	2	11
0610009E02Rik	2.36016	2.38119	2.45825	4.55898	10.5484	11.1459	27.1806	20.5429	48.8243
0610009L18Rik	94	62	69	24	46	63	20	16	28
0610025J13Rik	16	16	17.0011	20	26	15	2.00004	9.00006	7.0001
0610033M10Rik	3853	2102	1970	2195	1711	2082	102	148	199
0610038B21Rik	51.3528	79.5548	120.245	4.01811	23.1683	8.53789	19.306	23.7795	26.0717
0610039K10Rik	0	0	0	0	0	0	8	4.24324	6.34675
0610040B10Rik	0	0	0	0	0	0	25	22	29.0045
0610040F04Rik	214.553	177.354	195.105	326.177	278.341	243.201	166.288	107.251	264.504
0610043K17Rik	0	0	0	5.11185	12	7	86.0112	45	126
1010001B22Rik	0	0	0	6	7	2.58867	0	0	0
1010001N08Rik	2.40077	11.0125	4.00469	35.0518	19.1792	14.0583	85.2074	58	152.883
1100001I12Rik	0	0	0	17	1	2	87	57	122
1110002J07Rik	0	0	0	10	13.3055	4	19.9655	18	28.0028
1110002L01Rik	10.4301	10	8.47736	16.7913	12.0295	12.3516	321	237.012	520.166
1110006O24Rik	14	16	17	8	10	15	116	74	181
1110013H19Rik	6	5	4	9	7	11	7	6	21
1110018N20Rik	0	0	0	0	0	0	6.14796	4.26111	2.09439
1110019B22Rik	0	0	0	0	0	0	36.0754	28	33.3695
1110019D14Rik	102.009	90.0397	86.015	86.0251	48.0924	43.0286	27.7084	10.6946	47.5355
1110020A21Rik	14.506	1.04818	3.25049	17.2073	13.3876	10.1736	108.528	91.9163	157.956
1110028F18Rik	17	19	16	40	31	41	30.244	25.0028	47
1110035H17Rik	0	0	0	0	0	0	167.19	100.539	234.168
1110038B12Rik	9	6	4	16	11	17	75	60	117
1300002E11Rik	303.3	251.687	216.778	1387.08	1310.37	851.023	216.407	135.094	351.253
1500002C15Rik	409.521	203.146	156.402	138.155	119.387	108.061	234.331	278.789	333.843
1500002F19Rik	0	0	0	0	0	0	424.684	186.601	585.282
1500004A13Rik	6.66529	11.4103	4.78521	17.5596	11.5691	12.9595	83.1316	102.664	169.424
1500012K07Rik	0	0	0	0	0	0	3.08057	3.02112	4.61885
1500015A07Rik	89.9837	84.9232	60.984	94.8637	114.815	92.9503	207.167	121.81	303.856
1500015L24Rik	1.16823	2.37059	4.72222	4.67276	6.13743	4.86699	9.40283	4.68071	16.4604
1500026H17Rik	11	9	10	9	22	5	465.417	299.087	752.257
1500035N22Rik	15.2246	7.00674	7.09307	22.162	1.91417	15.8851	0	0	0
1600002D24Rik	460.326	360.318	400.148	535.867	541.731	523.879	55.0226	46.0155	96.0016
1600010M07Rik	47.2281	23.7344	20.0594	66.3943	53.0389	69.7288	4933.27	3008.06	6557.79
1600020E01Rik	7.38401	5.22379	6.31181	21.0449	33.8571	21.5894	609.711	353.165	924.614
1600022D10Rik	10	6	10	23	15	12	0	0	0
1600023N17Rik	0	0	0	8	5	2	72	49	123
1600025M17Rik	0	0	0	4	6	2.22084	1624.02	1460.36	2694
1700001G01Rik	3.04161	14.0533	3.01308	19.0522	12.2572	13.0913	30.2119	22.2237	52.1451
1700001G11Rik	0	0	0	0	0	0	3	3	12
1700001G17Rik	0	0	0	11	14	13	108	69	144
1700001K23Rik	0	0	0	7.49374	6.18107	7.26011	3.11494	13	15.0927
1700001L05Rik	2281.46	1740	1600.47	1684	1316	1199	906	694	1428
1700003C15Rik	0	0	0	3.25269	7.00357	1.00248	12.8195	3.32968	6.52398
1700003D09Rik	0	0	0	13.0437	6.01016	13.0353	0	0	0
1700003E24Rik	0	0	0	0	0	0	12.0816	1.37838	26.7463
1700003G18Rik	3752.02	3013.97	2488.05	2375.69	2024.14	1624.32	2782.55	1764.04	4048.37
1700003I16Rik	0	0	0	4	2.00255	7.00002	21	12.0007	30.1753
1700003P14Rik	25.0002	10	6	26.0062	25.0028	8.17025	7.22273	4.01871	13.0351
1700006J14Rik	46.6583	37.4809	32.7916	29.7229	14.586	16.1324	14.0992	2.93265	15.0776
1700007E05Rik	0	0	0	3	7.65431	8	0	0	0
1700007F19Rik	4.69915	3	6.23263	7.64771	22.2332	10.1742	6.46758	7	14.4673
1700007L15Rik	8	7	11	16	6	11	21	28	37
1700008C04Rik	5616.88	3994.06	3388.5	33588.7	27575.2	26826.5	21523.3	17762.2	29883.1
1700008J07Rik	14.5727	18.8901	29.3682	24.0677	24.0468	21.264	363.655	158.051	528.199
1700010B13Rik	0	0	0	0	0	0	3.08867	4.03912	12.2357
1700010D01Rik	0	0	0	5.51824	2.71285	3.69519	35.422	20.9089	43.6863
1700010H22Rik	0	0	0	7.05419	3.16659	3.54255	0	0	0
1700010J16Rik	1.02801	3.23129	1.03662	6.16852	2.09897	3.10993	0	0	0
1700010K24Rik	0	0	0	13.7225	2.0033	8.00374	101.822	35.6713	126.855
1700010N08Rik	0	0	0	15.0001	12.0133	4.59861	176.794	54.3333	248.094
1700011B04Rik	0	0	0	0	0	0	5.59594	1.00591	12.9984
1700011L03Rik	0	0	0	0	0	0	11	6	23
1700012C08Rik	0	0	0	0	0	0	2.96275	4.2462	6.59021
1700012D14Rik	9.68085	11.7568	22.6653	20.0241	27.9622	21.8286	75.1424	47.3443	77.4921
1700012E03Rik	4	3	4	0	0	0	0	0	0
1700012I11Rik	25.1234	18.0994	11.0026	57.7504	39.1167	20.084	10.4762	12.0819	13.0962
1700012J15Rik	0	0	0	10	12	3	141.215	69.0143	193
1700013D24Rik	0	0	0	10	5	3	12	5	2.00033
1700013N06Rik	0	0	0	0	0	0	6	3	3
1700014L14Rik	0	0	0	10	9	12	0	0	0
1700015C15Rik	0	0	0	4	12	3	0	0	0
1700015O11Rik	0	0	0	0	0	0	5	10	31
1700016B01Rik	0	0	0	0	0	0	10.0083	8	10
1700016D08Rik	4.44465	2.65168	2.17817	0	0	0	0	0	0
1700016H03Rik	0	0	0	0	0	0	38	16	42
1700016P04Rik	0	0	0	3	2	3	0	0	0
1700017M07Rik	5.00066	3.00004	2.00038	18.3812	4.00015	8.00725	28.4611	12.7596	27.1399
1700018A04Rik	5.20133	12.1677	1.04099	7.33151	5.8801	6.13541	6.15195	1.01395	14.4286
1700018B24Rik	2031	1472	1154	1566	1463	1550	1047	946	1502
1700018L02Rik	0	0	0	3.5242	2.45601	4.85568	0	0	0
1700019C18Rik	0	0	0	0	0	0	6.80996	6.02559	12.0016
1700019E08Rik	0	0	0	0	0	0	11	11	19
1700019J19Rik	0	0	0	8.02738	2.0668	1.00393	0	0	0
1700019L13Rik	0	0	0	6.55298	4.27368	3.55012	107.548	100.375	192.237
1700019M22Rik	0	0	0	0	0	0	4	5	21
1700020D12Rik	0	0	0	0	0	0	5.00184	3	3
1700020G17Rik	64.1276	55.4884	40.0347	80.6922	63.3892	47.0906	50.0048	36.8328	103.672
1700020M21Rik	0	0	0	11	4	3	10	10	5
1700021A07Rik	0	0	0	18	8	15	3	6	11
1700021J08Rik	0	0	0	0	0	0	47.5652	25.8424	113.315
1700021P04Rik	5	6	18	18	12	14	0	0	0
1700022A21Rik	0	0	0	0	0	0	14	10	11
1700022A22Rik	7306.47	5887.49	4684.63	82509.9	70760.7	70833.3	94029	72515.4	105740
1700022E09Rik	0	0	0	0	0	0	31.4207	6.27984	16.5303
1700022H01Rik	0	0	0	0	0	0	8.18782	5.95002	7.00219
1700022N22Rik	28.7633	28.1649	17.9565	19.7601	18.9284	15.3662	111.553	106.097	171.321
1700023F02Rik	3.30344	1.00012	2.20845	0	0	0	6.03731	2.00006	6.78336
1700024B18Rik	12.5002	13.6987	3.89349	0	0	0	0	0	0
1700024I08Rik	60.0001	68.0045	20	84.3897	42.5726	64.0003	12.1948	6.00004	23.0065
1700025F24Rik	80	70	49	191	162	136	25.0003	14	33.0256
1700025H01Rik	20.4107	13.0015	13.0012	13.3369	13.4315	20.0296	0	0	0
1700025K04Rik	0	0	0	0	0	0	9	3	10
1700025M24Rik	6.07349	3.00005	4.03295	26.3271	10.0001	19.3026	3	3	3.00002
1700025O08Rik	0	0	0	0	0	0	3	4	2
1700026D11Rik	0	0	0	4.27277	4.27588	9.65813	17.1003	14.9712	26.1963
1700026F02Rik	0	0	0	0	0	0	10.9092	10.4455	22.3855
1700026N04Rik	0	0	0	0	0	0	4	3	13
1700027A15Rik	0	0	0	39.0068	28.0191	18.24	84.9825	54.2079	132.01
1700027J07Rik	0	0	0	0	0	0	7.02055	5.01982	2
1700028D13Rik	10	16	13	10	7	9.00001	0	0	0
1700028E10Rik	0	0	0	49.8528	20.2894	9.77255	21.3856	21.3825	28.1829
1700028I16Rik	79	83	63	74	128	104	13	13	11.0001
1700028P15Rik	0	0	0	7	3	3.00001	0	0	0
1700029J03Rik	0	0	0	8.10149	11.0005	11.1005	7.0096	3	6.0068
1700030C10Rik	41.2438	39.5	33.5	105.997	86.6938	82	129.647	105.79	221.34
1700030C14Rik	0	0	0	3	2	3	0	0	0
1700030F04Rik	10.2169	5.1188	4.10172	3.36761	15.9263	8.37318	17.7704	7.47657	17.3867
1700030N03Rik	645.831	520.106	402.196	561.589	432.116	466.383	756.704	574.134	911.808
1700030O20Rik	24	24	13	16	15	10	11	5	3
1700031A10Rik	6	5	6	6.02477	2	2.00078	0	0	0
1700031M16Rik	13	19	8	18	12	20	16	7	7
1700034H15Rik	3.00536	8.16851	15.0424	14.0519	21.407	10.1234	466.157	425.211	838.897
1700034K08Rik	158.131	102.015	87	79.0317	73.2368	53.0123	14.0026	5.00156	13.0013
1700034P13Rik	88.7219	142	126.859	73.176	142.185	77.6967	192.016	112.867	275.374
1700036A12Rik	0	0	0	2	2.00129	4	0	0	0
1700036G14Rik	4219.9	3557.67	3883.41	71324.6	63113.2	41996.5	62159.9	34849.7	101398
1700037F03Rik	0	0	0	17.2858	6.02053	8.31869	42.4306	26.6194	51.763
1700040D17Rik	53	55	49	49	34	38.97	12	14	17
1700040L08Rik	2.80352	4.8455	4.5898	0	0	0	0	0	0
1700041B01Rik	0	0	0	2.78347	5.45204	1.67421	0	0	0
1700041C23Rik	0	0	0	0	0	0	9	4.29485	1.24525
1700041G16Rik	7	3	6	16	10	11	25	8	27
1700041I07Rik	0	0	0	0	0	0	6.24267	6.36632	3.00128
1700041M05Rik	3	2	4.03398	0	0	0	10.1604	5.23793	17.8011
1700041M19Rik	13.2794	4.53018	18.7685	30.8078	60.5085	30.0287	257.912	159.527	345.124
1700042D02Rik	0	0	0	6	2	4	27	14	32
1700042G15Rik	0	0	0	0	0	0	12	3.6981	7.43017
1700042O05Rik	0	0	0	0	0	0	3	5	6.0624
1700044C05Rik	1.66655	1.69129	3.58406	8.65538	3.36351	1.59476	0	0	0
1700046C09Rik	21.022	14.9453	15.5891	41.6858	12.0121	29.6504	5.00936	3.00167	14.7563
1700047F07Rik	151.098	153.586	139.137	165.12	192.787	180.174	716.835	598.132	1072.86
1700047G03Rik	0	0	0	0	0	0	8	6	14
1700047M11Rik	0	0	0	11.0519	14.1725	10.0025	22.3425	6.02756	16.9014
1700048O20Rik	73	49	39	48	50	37.1053	55	26.3374	55
1700049E15Rik	0	0	0	2	4	3	12	8	14
1700049E22Rik	0	0	0	0	0	0	8	3	14
1700051O22Rik	18	9.75816	17	0	0	0	12	10.025	8.47596
1700052H01Rik	0	0	0	0	0	0	9.00019	4.08163	11.1093
1700052K11Rik	0	0	0	0	0	0	15.6284	4.19555	23.3371
1700054A03Rik	0	0	0	224.169	183.51	149.423	827.576	418.788	1004.25
1700054O05Rik	0	0	0	0	0	0	2.06723	3.17858	2.15286
1700055D18Rik	29.1578	26.6645	31.3454	11.6142	30.2633	20.3535	30.087	26.6071	25.9358
1700056N10Rik	0	0	0	0	0	0	12	6	27
1700057H15Rik	0	0	0	12.0039	10.8725	1.07527	11.2299	9.13631	15.0699
1700057H21Rik	87	109	75	192	148	147	71	42	93
1700060O08Rik	342.56	463.176	367.854	222.252	300.882	214.173	35.0538	31.3405	51.9105
1700061A03Rik	0	0	0	13	10	9	0	0	0
1700061F12Rik	47	38	47	91	52	33	9	12	39
1700061H18Rik	9.04193	9.1526	3.21034	19.3947	9.28817	21.0788	0	0	0
1700061I17Rik	3	9	4.00565	6	5	7	0	0	0
1700061J23Rik	1.00539	4.00048	1.00026	12.5033	8	10.0049	0	0	0
1700061N14Rik	0	0	0	0	0	0	3	2.00456	8
1700062C10Rik	0	0	0	0	0	0	3.19219	1.02891	3.04649
1700063D05Rik	0	0	0	8.1732	8.45223	4.16362	5.06033	8.12603	14.1963
1700063H04Rik	0	0	0	3.05118	4.95352	1.89453	35.3644	56.582	77.8342
1700064J06Rik	0	0	0	4	3.00001	3	0	0	0
1700065D16Rik	0	0	0	0	0	0	16.4408	23.5543	35.0987
1700065O20Rik	0	0	0	0	0	0	32	7	17
1700066J03Rik	0	0	0	0	0	0	11	10	11
1700066N21Rik	15.7828	19.1748	3.9157	13.1278	8.36888	6.61044	0	0	0
1700067G17Rik	0	0	0	0	0	0	3	3	5
1700072O05Rik	0	0	0	0	0	0	6.02053	3.00414	13.0294
1700081B01Rik	80.4524	65.0108	54.3799	91.2471	58.4592	57.3159	11.0108	3.00119	10
1700081N11Rik	3.26034	7.58217	16.6002	0	0	0	22.9271	10.4317	39.7193
1700082M22Rik	0	0	0	2	1.00362	3.00026	6.0024	3.00018	11.0266
1700084C06Rik	53.8446	24.0515	10.7765	72.9204	30.1845	26.1887	221.767	195.29	390.203
1700084E18Rik	0	0	0	0	0	0	39	39	70
1700084F23Rik	116.277	73.706	66.4845	145.708	86.0935	70.2461	8.3771	15.0915	28.4901
1700084J12Rik	0	0	0	0	0	0	36.2212	46.4775	88.207
1700086L19Rik	0	0	0	21	31.0001	15.7128	45.9283	26	50.9213
1700086O06Rik	11	12.0805	4.01654	21.0857	30.9115	22.156	32.5064	39.5788	66.6544
1700086P04Rik	33	32	30	48.994	32	21.9909	22	3	23.0171
1700087M22Rik	415.18	298.201	437.296	0	0	0	0	0	0
1700093J21Rik	0	0	0	8	9	4	0	0	0
1700094J05Rik	0	0	0	35.6834	32.3644	64.7626	0	0	0
1700095A13Rik	16.0013	15.0001	15.0017	24.0111	17.0009	25.0211	8.00253	4.02889	9.00011
1700095A21Rik	0	0	0	0	0	0	617.107	40.1358	226.277
1700095J07Rik	29	12	7	36	17.0468	13.0588	72.6871	64.0411	107.342
1700096K18Rik	2	5	2	0	0	0	90	68	183
1700097N02Rik	63.7802	129.272	109.677	6.53399	75.6033	34.5149	14.3976	12.2913	31.845
1700104B16Rik	9	2	5	0	0	0	0	0	0
1700104L18Rik	0	0	0	2	5.0037	2.20404	13.0537	13	22
1700105P06Rik	0	0	0	0	0	0	21.2969	18.6055	29.0909
1700108F19Rik	0	0	0	0	0	0	4	5	6
1700109G14Rik	44.1343	33.0847	37	21.6288	14.0789	19.019	77.0027	54	80.5175
1700109I08Rik	26	20	17	21	13.3802	6.00028	13.4802	6.16063	19.7553
1700110C19Rik	0	0	0	3.00372	2.00416	1.00345	0	0	0
1700110I07Rik	0	0	0	0	0	0	5.26092	1.01262	5.11785
1700111N16Rik	85.1657	69.0163	44.3709	142.558	107.304	64.9992	45.1759	27.5788	38.2035
1700112D23Rik	16.4941	11.1596	13.5433	56.3875	25.7931	13.7806	79.9603	61.382	86.8579
1700112H15Rik	26	23	27	55	45	28	1.00079	2.0002	6.0007
1700112J05Rik	0	0	0	0	0	0	8.03601	4.55222	16.0043
1700112J16Rik	0	0	0	6	7	4	4	6	14
1700112M02Rik	3.00018	4.00035	3.00014	12.2168	2.00178	7.08177	4.76159	2.29503	12.2149
1700113A16Rik	20.8912	7	12	6.3492	11.3579	20.185	10.5033	2.63107	14.0038
1700113B09Rik	5	6	7	3.00633	10.012	4	3.05062	3.00021	11.0005
1700116B05Rik	10	2	8	14	10	29	0	0	0
1700120B22Rik	0	0	0	0	0	0	84.3666	72.7044	148.71
1700120C14Rik	43.004	80.2204	62.9035	13.3659	30.1977	7.05028	126.338	107.442	291.473
1700120G11Rik	18.6294	14.4444	11.5183	6.84141	4.45706	8.16649	216.542	176.808	309.803
1700121C08Rik	37.3674	20.8123	16.8451	15.19	15.2751	14.1234	11.3363	14.0681	15.827
1700122E12Rik	8	3	2	9	4	12	10	10	8
1700122H20Rik	0	0	0	6.26177	2	1.47904	44.015	26.9919	66.9789
1700123J17Rik	18	17.0002	12.0002	35.0517	20.1625	17.4511	181.99	130.712	316.612
1700123M08Rik	0	0	0	16.0482	22	11	11	10	9
1700123O12Rik	10.6806	7.26387	3.04884	22.7346	11.3613	10.2544	33.0296	12.5323	21.8239
1700124L16Rik	0	0	0	4	2	2	6	3	2
1700126G02Rik	58.8508	36.0194	39.5591	18.3052	6.90087	20.6018	56.4376	37.0082	33.4086
1700126H18Rik	35.3241	29.1434	17.7324	158.92	90.9562	122.171	252.944	201.242	416.08
1700128A07Rik	17.5577	23.6239	16.2638	588.783	672.404	619.567	283.577	179.622	397.849
1700128E19Rik	0	0	0	0	0	0	7	2	3.00001
1700128F08Rik	0	0	0	1.0008	3.00144	6.00152	8.05632	3.01311	25.2221
1810006J02Rik	0	0	0	6.00062	4	2	3.01172	1.00657	2
1810007D17Rik	0	0	0	0	0	0	7.00775	1.00018	6.00038
1810008I18Rik	15	11	7	28	14	26	0	0	0
1810012K16Rik	0	0	0	5	4	7	0	0	0
1810013D15Rik	0	0	0	8	6.00369	8	66.709	50.3638	117.121
1810014B01Rik	0	0	0	0	0	0	2.14409	9.16739	11.0354
1810019D21Rik	8.22552	7.08874	7.2802	36.5131	37.7734	47.8634	300.662	283.46	376.425
1810019N24Rik	0	0	0	7.31595	14.0012	2.01069	79.7404	56.1943	129.644
1810026B05Rik	0	0	0	10.9419	11.485	21.5531	108.805	35.5979	109.198
1810034E14Rik	0	0	0	0	0	0	340.384	71.775	377.795
1810041H14Rik	68.8269	74.0413	62.7226	5.14629	21.2942	10.0118	106.797	56.3676	146.874
1810044D09Rik	0	0	0	7	8	4	55	65	109
1810053B23Rik	7.00004	4	6	2	2.00006	5	0	0	0
1810058N15Rik	62.6482	75.1323	84.6971	62.4607	157.252	81.4303	65.564	47.9601	87.8878
1810062O18Rik	807.382	539.457	439.336	261.987	201.143	247.742	35.6997	17.5188	149.634
1810064F22Rik	0	0	0	2.70627	7.46014	6.3229	0	0	0
2010001A14Rik	0	0	0	0	0	0	23	19	17
2010001K21Rik	4316.9	2981.39	2622.98	3321.37	2501.65	2388.1	235.679	161.928	347.767
2010008C14Rik	0	0	0	0	0	0	10	3	12
2010009K17Rik	0	0	0	33.3509	18.9421	7.39716	1018.94	864.61	1351.47
2010010A06Rik	0	0	0	0	0	0	6	7	6.05575
2010016I18Rik	0	0	0	5.59536	10.6643	6.91892	10.8355	4.92822	9.84864
2010110G14Rik	0	0	0	7.00876	9.01994	6.00589	11.1347	12.0122	23.8326
2010110K18Rik	114	124	104	193	171	163.018	793.762	659.692	1219
2010204K13Rik	0	0	0	20.0704	23.3689	9.29627	26.006	19.0055	46.247
2010308F09Rik	6.48313	3.00001	2.16304	0	0	0	48.5434	40.9636	90.6495
2010309G21Rik	493.513	284.755	261.118	359.497	282.504	291.402	81.4288	80.0219	176.188
2010310C07Rik	0	0	0	8.67002	6.35704	3	4.35452	6	2.0789
2010320M18Rik	23	17	22	16	13	14	954	578	1324
2010320O07Rik	0	0	0	3	4.01791	12.1062	6.03889	2	14.0011
2210039B01Rik	0	0	0	4	7	2	0	0	0
2210404E10Rik	68	50	47	79	88	93	11	5	17
2210406O10Rik	384	300	286	505.245	393	479	27.0111	34	62.0222
2210408F21Rik	0	0	0	14.7021	6.14132	7.165	3.01351	4.00413	6.02321
2210409E12Rik	0	0	0	0	0	0	577.082	722.592	962.764
2210414B05Rik	0	0	0	0	0	0	18	7	15.0105
2210417A02Rik	10	5	10	21	17	11	0	0	0
2310001H17Rik	0	0	0	0	0	0	1.0082	4.05585	3.07265
2310001K24Rik	0	0	0	0	0	0	8.40129	5.10939	11.3845
2310002F09Rik	21.0867	12.8416	10.5081	12.24	14.0223	22.0619	7.35362	2.3348	18.6782
2310005E17Rik	0	0	0	3	5	2	0	0	0
2310008N11Rik	148.654	84.0787	120.635	185.386	145.528	193.81	66.9095	49.2417	65.3194
2310010J17Rik	0	0	0	0	0	0	2	2	5
2310014F06Rik	0	0	0	13.061	10.0038	4.00004	21.598	4.00014	25.0253
2310015A10Rik	2	14	7	2	4	3	0	0	0
2310015A16Rik	0	0	0	0	0	0	2	3	7
2310015D24Rik	0	0	0	14	9	7	55	40	57
2310015K22Rik	131	113	100	103	91	66	36	19	49
2310020H05Rik	0	0	0	0	0	0	6.00373	3	9
2310026I22Rik	0	0	0	0	0	0	9.57216	6.73043	11
2310030A07Rik	0	0	0	0	0	0	2.25086	2.24113	6.73823
2310034O05Rik	0	0	0	9	5	5	0	0	0
2310039L15Rik	0	0	0	11.0041	10.0087	4.00145	7.0319	22.1418	16.1373
2310040G24Rik	0	0	0	18	13	24	549.599	448	906
2310043O21Rik	0	0	0	19.1776	14	9.00002	73.0154	44.9106	73.0187
2310047D07Rik	0	0	0	0	0	0	13	6	4.55499
2310058D17Rik	0	0	0	9.72192	26	24.8548	110.091	124.35	160.554
2310065F04Rik	0	0	0	2	3	5	0	0	0
2310067P03Rik	25.7199	12.0079	20.8454	41.9479	26.1704	28.1958	8.03461	1.61692	7.02899
2310068J16Rik	40.1111	33.4511	47.0332	3.27041	17.4536	12.3613	0	0	0
2400006E01Rik	0	0	0	0	0	0	19	13	24.223
2410003L11Rik	2.0001	2	2	15.0152	13.0041	5	17.0615	15	15.2725
2410004I01Rik	2	12	3	12	21	12	50	38	75.0661
2410006H16Rik	60	46	29	7	28	21	165	129.002	193
2410012E07Rik	0	0	0	16	12	19.0004	9.56883	18.0004	22.9001
2410017I17Rik	0	0	0	2.09395	8	2	0	0	0
2410018L13Rik	0	0	0	16.8965	14.4153	9.66563	41.3442	19.3458	70.8249
2410021H03Rik	40.6254	18.259	23.1649	46.7922	40.6483	12.3287	123.011	54.8647	144.553
2410022M11Rik	0	0	0	0	0	0	10	16	13
2410024N13Rik	0	0	0	4	4	4	277	140	470
2410080I02Rik	0	0	0	3	9	7	0	0	0
2410152P15Rik	5.10965	14.9364	5.11072	41.1217	29.8961	28.5932	18.4142	12.0195	31.0784
2500002B13Rik	875	715.079	709	2044	1414	1359.17	1080.01	620.533	1620.99
2500004C02Rik	23	9.89483	16	29.4839	13.7134	13.1427	78.9238	40	108
2510016D11Rik	0	0	0	0	0	0	4.7832	15.712	12.5389
2510046G10Rik	23.3799	42.0133	16.3587	16.9259	10.6703	4.63572	55.5418	52.8688	74.3987
2600006K01Rik	0	0	0	0	0	0	6.13758	10.666	14.6163
2600014E21Rik	8.50127	17.0463	9.44023	55.3678	42.8779	34.5109	547.312	429.689	546.309
2610005L07Rik	236.311	146.024	110.732	294.905	190.995	188.422	1314.97	738.031	1553.57
2610017A05Rik	43	52	54.993	19	34	21.9167	10	7	24
2610020C07Rik	21.5222	27.8817	16.8472	49.6732	34.809	16.2001	843.622	562.308	1184.37
2610027F03Rik	0	0	0	0	0	0	1.00001	3.00007	4.00009
2610027K06Rik	0	0	0	68.9842	132.938	101.344	0	0	0
2610028E06Rik	24.7123	8.00001	4	13	9	5	4.68432	6	10.0267
2610035D17Rik	95.0472	103.743	79.1153	153.196	157.119	155.437	97.1564	61.261	134.989
2610037D02Rik	1124.85	815.5	646.412	1270.86	916.407	1010.95	275.628	175.89	436.819
2610203C22Rik	0	0	0	11.3063	4.47842	5.57214	46.9484	4.85604	42.2238
2610206C17Rik	4.01106	5.06045	3.03488	63.2868	38.101	33.2392	236.466	138.756	352.198
2610300M13Rik	0	0	0	0	0	0	1.03734	1.02086	7.14937
2610306M01Rik	16	9	8	41	23	32	36	31	54
2610307P16Rik	27.8093	15.0046	30.007	151.363	109.781	68.3237	289.501	185.889	403.061
2610316D01Rik	216.027	194.021	156.017	376.941	282.486	205.435	234.592	126.854	240.28
2610507I01Rik	61	37	44	49	38	36	147	111	204
2700033N17Rik	0	0	0	4	12	4	0	0	0
2700038G22Rik	14.4331	7.65953	10.7167	43.1844	15.3391	15.7934	205.829	179.507	327.212
2700054A10Rik	1063.27	768.081	672.839	2985.87	2348.25	2770.29	341.303	270.872	513.133
2700069I18Rik	14	2.72715	7	23	13	3.15297	2.52527	8.05967	5.33996
2700089I24Rik	0	0	0	0	0	0	8.00043	2.23022	11
2700099C18Rik	48.258	49.0649	47.1501	49.1248	36.597	24.8763	407.436	227.464	526.444
2810001G20Rik	25	21	30	18	22	26	62	34	65
2810002D19Rik	142.947	145.039	119.364	203.006	150.263	160.827	44.9452	29.0463	66.1247
2810013P06Rik	64.18	53.1526	46.7271	12.9823	28.3651	23.4616	1354.46	955.324	2141.06
2810025M15Rik	295.928	280	273.942	182	193	228.976	250.917	235	391.906
2810029C07Rik	0	0	0	12	6	10	138	135	174
2810030D12Rik	26	38	21	19	19	16.0424	6	6	12
2810032G03Rik	1083	834	753	1279.05	983.403	741.442	391.441	236.23	555.237
2810039B14Rik	34	47	34	39	34	27	12	13	23
2810047C21Rik1	0	0	0	0	0	0	30.2825	11.9303	35.3932
2810402E24Rik	10	19	29	22	26	13	60.4205	64	116
2810403D21Rik	98.5519	116.048	110.648	125.814	91.4379	94.0764	137.309	80.414	119.264
2810404F17Rik	0	0	0	4.92812	11.6712	4.01786	0	0	0
2810404M03Rik	155.419	219	126.006	680.903	493.542	298.525	138.104	48.1537	87.6922
2810405F17Rik	0	0	0	0	0	0	57	36	84
2810407A14Rik	21.001	3.00016	13	19.0123	23.0627	13.0142	8.02156	12.0032	12.2614
2810408I11Rik	1201.14	1168.43	928.057	1124.48	1030.21	826.675	559.621	332.596	704.421
2810410L24Rik	0	0	0	3	4	3	0	0	0
2810414N06Rik	0	0	0	0	0	0	6	8	9
2810429I04Rik	8	12	13	25	24	19	73.0757	76.7076	133
2810432F15Rik	824.926	856.035	853.295	332.813	445.778	393.692	139.816	90.2207	216.641
2810433D01Rik	0	0	0	12	1.00018	6.00003	1.00002	3	3.00005
2810442N19Rik	0	0	0	7.34727	14.6683	4.1325	0	0	0
2810454H06Rik	0	0	0	21.5088	4.41523	8	35.389	11.4262	23.3459
2900009J06Rik	0	0	0	9.89946	3	13.7174	74.9293	23.9077	68.6259
2900052L18Rik	0	0	0	3	11	6	25	6	20
2900052N01Rik	0	0	0	0	0	0	5	2	6.00002
2900057B20Rik	83.2768	50.4417	68.1837	110.599	97.2258	71.538	42.6709	34.4758	70.3407
2900060B14Rik	0	0	0	3.3289	3.51152	4.60053	7.40815	9.92462	12.6679
2900060N12Rik	0	0	0	0	0	0	5.01253	1.00257	7.0202
2900076A07Rik	9.25899	17.3879	4.11715	18.8526	10.9334	8.15718	34.9278	37.7602	73.6639
2900079G21Rik	0	0	0	26.8286	16.9928	18.2053	490.577	225.567	658.633
2900089D17Rik	8.24397	42.2418	76.5718	18.6688	39.2816	5.90164	89.1601	86.4827	213.162
2900093K20Rik	0	0	0	0	0	0	119.045	134.293	194.26
2900097C17Rik	215.812	236.977	159.865	210.959	233.087	207.836	3080.96	1625.89	3972.45
3000002C10Rik	34.0429	43.007	30	27	29	23.8302	89.3569	81	136.495
3010001F23Rik	4.00094	3	5.00076	6.02984	13.3225	3.00453	19	16	18.0458
3010003L21Rik	3.91817	11.1322	55.8348	8.50064	13.0265	2.73577	37.2522	30.9965	92.3401
3110045C21Rik	50	33	47	146	81	95	62	16	66
3110053B16Rik	0	0	0	0	0	0	55.0742	31.6571	77.9164
3110056K07Rik	5.30111	1.69234	3.38802	56.2288	32.1697	41.0476	675.156	381.108	930.109
3110067C02Rik	0	0	0	0	0	0	25	12	48
3110070M22Rik	5.98102	10.947	12.9764	44.891	38.9321	29.9574	0	0	0
3110083C13Rik	175	139	96	175	142	155	123	93	169
3110099E03Rik	60	53	35	48	63	30	4	5.00813	15
3222401L13Rik	0	0	0	5.88053	3.92132	1.57747	31.6713	11.1644	36.7764
3300002A11Rik	212.864	53.4159	83.4704	187.83	135.793	43.4546	0	0	0
3830408C21Rik	3.00034	2.04278	6	11.3407	5.55387	2.00038	120.54	68	187.066
3830422I06Rik	0	0	0	0	0	0	6	2	11
3830432H09Rik	0	0	0	0	0	0	5	2	2
4632404H12Rik	21	24	18	37	22	37	9	2	11
4632411P08Rik	55.1824	37.1259	24	34	36.1566	28.9243	65	51.0717	72.0642
4632415L05Rik	0	0	0	0	0	0	34.0253	30	42
4632427E13Rik	8	5	5	76	82	46	1748	1151	2312
4632432E15Rik	0	0	0	6.66173	15.4337	6.33113	0	0	0
4731419I09Rik	41.6705	50.2153	43.2889	0	0	0	0	0	0
4732416N19Rik	105	88.0005	100	167	141	141	39	22	47
4732419C18Rik	10.6184	18.7384	11.8533	0	0	0	0	0	0
4732463B04Rik	263.738	184.916	125.362	250.282	174.073	171.757	73.2689	51.0314	96.8047
4732465J04Rik	2.00013	3.0007	10.002	11.0005	14.0008	1.00366	18.0028	11.432	19.0245
4732471J01Rik	55.9871	55.6541	32.547	399.587	253.881	243.057	5422.33	2981	7627.78
4732487G21Rik	6.8323	4.59086	6.54349	10.7227	9.79216	4.47036	33.059	22.1956	49.145
4732490B19Rik	0	0	0	6	6	2	0	0	0
4732491K20Rik	11	11	7	59	22	32	0	0	0
4732496C06Rik	0	0	0	0	0	0	33	17	36
4833405L11Rik	64	46.0007	25	77.0009	62	60.0017	17.0002	11	15.0005
4833408A19Rik	0	0	0	6	4	10	9	6	13
4833412C05Rik	10	10	7	15	16	12	0	0	0
4833417C18Rik	0	0	0	6.39388	12	9	53.7246	40.5761	69.1274
4833418N02Rik	9	8	4	28	15	13	71	52	83
4833419F23Rik	0	0	0	24.2575	31	21.0601	0	0	0
4833421G17Rik	0	0	0	0	0	0	51.2282	20.6182	79.0815
4833427F10Rik	0	0	0	0	0	0	25	40	53
4833438C02Rik	60.2107	68.9343	73.9203	57.8463	76.908	58.0416	38.4562	50.0488	75.4353
4833445I07Rik	0	0	0	5	6	10	133	125	242
4921501I09Rik	2	2.45126	1.11598	0	0	0	20.1067	12.4935	24.2946
4921507G05Rik	0	0	0	0	0	0	1.82853	5.25059	2.84956
4921508D12Rik	0	0	0	0	0	0	2.00053	2.00003	2.00025
4921509O07Rik	0	0	0	0	0	0	4.1271	3.23229	1.02449
4921511I17Rik	436.739	350.948	318.64	669.663	421.194	286.86	414.979	174.953	496.318
4921513I03Rik	0	0	0	3	6	3	2	4	4
4921515E04Rik	19.3101	7.023	6.16374	42.5509	34.3141	27.3366	450.998	229.124	581.426
4921516A02Rik	0	0	0	0	0	0	8.68721	5.18647	8.58222
4921525O09Rik	0	0	0	2.30862	4.00303	10.0014	0	0	0
4921528I07Rik	0	0	0	0	0	0	109.302	38.1903	148.416
4921529L05Rik	56	42	39	89	44.058	58	15.7742	4	16.8849
4921531C22Rik	12	6	10	70	51	47	703.939	560	1000
4921531P14Rik	35	9.0006	33	106	76.0044	95.0038	14.0075	15.0001	28
4921533I20Rik	5.0513	1.002	2.00722	7.07673	7.06518	11.0512	35.1619	11.3218	37.5072
4921534A09Rik	0	0	0	0	0	0	6	2	7
4921534H16Rik	0	0	0	7.37282	1.59026	5.37399	0	0	0
4921539H07Rik	0	0	0	12.3523	1.76676	8.82576	0	0	0
4930401C15Rik	0	0	0	0	0	0	6.26141	1.04503	9.6232
4930401G09Rik	0	0	0	0	0	0	48.4302	39.1724	93.858
4930401O12Rik	1.06793	1.04703	1.04964	0	0	0	1.2269	1.26482	3.02263
4930402D18Rik	26.9503	14.5243	9.97452	9.53998	4.98001	9.95812	0	0	0
4930403P22Rik	0	0	0	0	0	0	5	2	29
4930404A12Rik	1028.47	774.147	612.251	299.232	249.123	242.245	154.33	152.419	317.895
4930404H11Rik	0	0	0	8.00577	10	6.00004	43.5037	19.8205	35.6969
4930405D01Rik	0	0	0	0	0	0	4.10731	1.00165	2.00777
4930405D11Rik	6	19.0021	10.9392	46.3217	41.7505	10.1556	9.31441	9.20454	12.4467
4930405L22Rik	0	0	0	4	2	2	3	6	6
4930412B13Rik	326.238	260.333	278.803	4177.28	3710.98	3022.6	2326.27	1533.47	3761.84
4930412C18Rik	42	30	32.0001	51.0082	32.0031	34.0037	27.0319	19.0147	29.0355
4930412E21Rik	0	0	0	0	0	0	50.0013	20.0025	78.0113
4930412F09Rik	14.3529	24.0769	9.68537	15.1408	7.10296	17.2838	13.9873	12.0166	39.1904
4930412L05Rik	0	0	0	5	2	1.00137	0	0	0
4930413F20Rik	0	0	0	0	0	0	15.0069	22.7651	19.4314
4930414F18Rik	12.0399	2.00764	8.3137	27.8402	18.1924	21.2485	47.5356	20.2988	56.16
4930414N06Rik	44.4513	20.0869	34.6936	93.4792	43.2098	62.3181	80.5425	104	122.455
4930417H01Rik	0	0	0	4.2607	1.03071	2.4403	22.8599	10.2057	24
4930417O13Rik	69.3972	84.8008	43.0133	27.5258	44.7433	44.5152	35.3808	33.7946	61.6008
4930417O22Rik	27	27	13	53.3179	30.1834	39	12	9	15.1138
4930420G21Rik	0	0	0	0	0	0	10.7396	4.38077	10.0018
4930422C21Rik	31	25	21	58	43	51	26	15	49
4930422I22Rik	25.5211	13.7421	1.96351	58.8361	33.371	29.7354	81.3099	33.8563	68.8758
4930422M22Rik	0	0	0	2.98081	4.798	3.47248	0	0	0
4930423D22Rik	10	20	5	41	38	29	0	0	0
4930423D24Rik	0	0	0	6	15	10	4	4	9
4930423M02Rik	56.3024	57.7704	29.1986	55.3682	44.08	31.2704	7.15109	3.04566	2.05962
4930425L21Rik	0	0	0	13	11	3	0	0	0
4930425O10Rik	2.00002	2	9.00001	0	0	0	0	0	0
4930426I24Rik	0	0	0	0	0	0	14	15	17
4930428N03Rik	0	0	0	14	11	14	23.0007	19.0001	39.0063
4930429D17Rik	196.163	158.004	127.039	296.887	253.957	244.491	58.5654	31.0105	55.0526
4930429F24Rik	0	0	0	0	0	0	5	1.00002	4.00058
4930430E12Rik	0	0	0	14.0043	8	8.0107	108.726	79.5636	186.178
4930431F10Rik	13.0215	7.35352	10.2696	11.9388	10.0638	5.05334	0	0	0
4930431L21Rik	5	5	3	33	28	17	0	0	0
4930431P19Rik	0	0	0	0	0	0	13.7462	15.1527	22.1978
4930432B10Rik	12.0006	10.0005	6.00027	22.3766	21.797	17.1786	32.3947	12.6134	33.7607
4930432E11Rik	4.26963	11.3855	7.12483	15.5475	12.5583	15.5723	36.4392	10.0359	52.7201
4930432H08Rik	0	0	0	6	3	5	0	0	0
4930432J09Rik	0	0	0	24.0033	13.0175	13	4.00903	3.00401	7.01743
4930432L08Rik	0	0	0	8.62953	5.90287	1.23062	20.4974	8.59552	32.4175
4930433N12Rik	0	0	0	52.625	41.5124	26.5656	121.947	85.6873	169.836
4930434F21Rik	0	0	0	0	0	0	15.8095	8.07927	5.01535
4930435C17Rik	0	0	0	0	0	0	12.7548	3.73076	5.35925
4930439D14Rik	21	14	24	5	15	8	0	0	0
4930440I19Rik	0	0	0	0	0	0	4.24891	2.04695	6.39055
4930441H08Rik	0	0	0	8.00075	6.00508	5	3.09537	1.0013	1.00474
4930445B16Rik	0	0	0	0	0	0	24.2448	23.0173	59.7719
4930445E18Rik	0	0	0	8.00089	3	10	11.0091	4	11.0224
4930445N06Rik	2.00001	1	3	0	0	0	0	0	0
4930447J18Rik	7.10071	10.4449	4.57996	31.5072	22.0753	14.9695	12.0054	2.02786	9.18806
4930447K03Rik	0	0	0	20.1093	13.0568	13	0	0	0
4930448A20Rik	0	0	0	0	0	0	2	2	14
4930448F12Rik	2	3	5	8	7	13	0	0	0
4930448H16Rik	0	0	0	0	0	0	2.19432	1.00016	20.0008
4930449A18Rik	17.0008	14.0019	17.001	29.1895	25.9655	15.4122	62.2148	36.5766	71.9761
4930449C09Rik	5.66631	4	3.49608	7	2.6243	3.87079	0	0	0
4930451E10Rik	229.262	196.047	235.292	131.061	160.291	93.478	44.2194	24.5481	55.1616
4930451G09Rik	5	12	10	8	11	14.0901	482.598	439	534.005
4930452A19Rik	0	0	0	22	8	14.0077	16	12	38
4930452G13Rik	30	24	8	73.2734	50	40.0503	15	11	14.0171
4930453L07Rik	3	4	4	10	14	20	8	10	13
4930455B14Rik	0	0	0	9	4	4	0	0	0
4930455G09Rik	0	0	0	29	24	34	9.00179	10	11.0158
4930455J16Rik	9.13419	8.11962	3.04623	8.27699	12.1743	8.13478	0	0	0
4930455M05Rik	13	11	8	58	21	29	16	5	10.042
4930458A03Rik	15	13	19	14	12	5	0	0	0
4930458D05Rik	36.5875	33.4693	26.4269	41.5836	136.954	33.9938	614.211	489.044	1051.07
4930459C07Rik	7	2	4	32.9787	16	10	2	3	9.00006
4930459L07Rik	0	0	0	3.00055	4.00518	1.00037	0	0	0
4930461C15Rik	0	0	0	2	2	4	0	0	0
4930463O16Rik	0	0	0	2	3	8	0	0	0
4930465K10Rik	21.7806	13.3712	10.6665	8.75249	11.0251	11.6318	30.0579	20.8251	25.0471
4930467D21Rik	45.9303	36.2364	29.4564	103.423	77.949	49.4891	112.007	44.8461	133.466
4930470G03Rik	21.6515	19.7469	12.4349	0	0	0	211.877	112.489	274.629
4930470H14Rik	3.00044	1.00004	1.00011	4.00069	5.00115	4.00077	6.02317	1.00467	11.0499
4930471D02Rik	17.0006	18	7	24.0304	24.0048	24	9.01408	5.00066	14.0154
4930471E15Rik	0	0	0	0	0	0	7.00816	11.0231	10.004
4930471E19Rik	41.0044	35	33.0551	153	122.023	135	65.1577	35.0001	60
4930471L23Rik	108.422	101.626	78.6217	573.701	617.126	439.968	164.403	141.087	215.956
4930471M09Rik	0	0	0	0	0	0	2.15796	2.05592	8.32917
4930473A02Rik	39.4756	4.3153	14.0451	100.062	70.5115	86.1973	149.073	136.92	201.69
4930474H20Rik	12.0134	6.00002	1	17.0021	3.00082	4.00038	8.03567	4.01115	4.07917
4930477G07Rik	0	0	0	5.25279	9.0039	2.10275	2.10596	2.00002	5.07944
4930477N07Rik	0	0	0	20	10	2.00001	21	14.0002	21
4930479D17Rik	0	0	0	5	3	8	0	0	0
4930480M12Rik	74.0039	52.2152	76	103.196	70.7134	64	9	10	37
4930481A15Rik	8	8	2.02282	13	17.1779	31	20.0087	14	22.0168
4930481B07Rik	119	131	137	53	60	59	58	41	98
4930483J18Rik	0	0	0	9	6	8	17	6	18
4930483K19Rik	0	0	0	0	0	0	11.3533	6.63367	11.7788
4930483O08Rik	0	0	0	0	0	0	16.8188	12.876	35.6373
4930484H19Rik	39	35	27	18	25	26	6.21426	6	10
4930484I04Rik	233.833	241.119	306.813	601.912	416.578	525.453	207.512	254.865	289.308
4930500A05Rik	0	0	0	6.91876	8.89367	2.34378	9.0645	3.38394	4.3072
4930500F04Rik	0	0	0	9	3	7.06477	0	0	0
4930500F10Rik	0	0	0	0	0	0	7.06755	29.2943	10.3538
4930500H12Rik	432.839	356.134	284.047	815.826	517.091	495.322	353.779	171.632	479.193
4930500L23Rik	5	7	7	12	7	11	163	103.866	213.007
4930502A04Rik	3	1.0002	6.00126	21	8.00378	13.0045	11.0036	13.013	16.035
4930502E09Rik	0	0	0	0	0	0	16.1858	14	43
4930503E24Rik	0	0	0	0	0	0	6.00049	7.00225	22.1024
4930505K13Rik	27.104	18.6727	11.0901	34.502	43.7209	35.1868	0	0	0
4930505N22Rik	19.0448	34.5182	32.1635	34.3653	36.0186	18.986	193.093	98.7613	241.763
4930505O20Rik	6.01235	13	3	10	13	9	2	5	4.78496
4930506C21Rik	0	0	0	14.973	2.52734	3.4882	215.453	158.348	199.984
4930507D05Rik	1.38574	10.1804	19.0707	12.315	7.35004	13.6289	25.2694	13.2883	34.0039
4930509E16Rik	0	0	0	0	0	0	11	4.00028	16.0031
4930509G22Rik	0	0	0	7.60113	3.26384	9.21581	170.522	136.67	228.31
4930509K18Rik	0	0	0	0	0	0	4.01021	3	7.07462
4930510E17Rik	0	0	0	0	0	0	3	6	17
4930511A02Rik	0	0	0	0	0	0	3	7	7
4930511J24Rik	79	51	53	142	144	154	21	26	32
4930511M06Rik	0	0	0	8.26729	7.25928	2.39093	15.0506	17.222	16.5859
4930512B01Rik	277.594	212.799	180.423	320.712	245.681	174.335	145.712	94.1216	216.65
4930512H18Rik	0	0	0	5.76314	4.34835	7.89137	51.0248	21.2553	48.4079
4930513D17Rik	0	0	0	4.69365	3.03746	3.01286	9.37713	4.13372	10.1828
4930513L16Rik	0	0	0	0	0	0	2.25917	1.39696	13.0673
4930513N10Rik	90.9258	119.015	98.3535	186.582	271.862	171.081	383.841	265.938	475.778
4930515B02Rik	0	0	0	0	0	0	5	2	10
4930516B21Rik	12	4	3	0	0	0	0	0	0
4930517E14Rik	0	0	0	0	0	0	5	5.2614	7.10804
4930517L18Rik	0	0	0	0	0	0	10.5796	12.7287	18.3925
4930518J21Rik	0	0	0	0	0	0	7	2	23.0827
4930518P08Rik	0	0	0	5	5	6	3	4	6
4930519A11Rik	0	0	0	0	0	0	65	31	104
4930519F09Rik	13.2081	8.79229	5.56968	52.7464	39.3476	22.4401	52.9566	25.6545	37.0294
4930519F16Rik	205.904	216.497	186.372	407.315	306.683	235.176	657.636	357.769	744.185
4930519P11Rik	0	0	0	0	0	0	4	2	5
4930520O04Rik	0	0	0	12.8822	12.5591	6.22703	48.6812	40.4994	96.3553
4930520P13Rik	0	0	0	14.1135	7.07594	12.1203	8.41633	4.33022	8.01029
4930523O13Rik	1	3	6	16.0074	11.0365	9.02994	4.09204	5.0024	15.0185
4930524B17Rik	0	0	0	0	0	0	1.0004	3	5.00057
4930524C18Rik	3	4	1.44635	0	0	0	0	0	0
4930524O07Rik	246.877	164.231	148.387	395.856	354.689	394.962	84.0966	65.8056	162.731
4930524O08Rik	0	0	0	1.0046	3.04249	2.00003	0	0	0
4930525G20Rik	81.6478	48.4094	69.4269	51.0268	38.7748	33.6279	140.581	120.576	246.334
4930526A20Rik	0	0	0	1.7379	4.91094	3.64081	75.8997	109.386	90.0009
4930526L06Rik	3.6478	6.06898	7.31367	14.087	4.53848	7.62038	5.70977	2.52041	15.1394
4930527E20Rik	0	0	0	0	0	0	85	56	107
4930527F14Rik	0	0	0	9.36567	1.56544	3.20606	10.9422	16.1461	21.9875
4930528D03Rik	31.6699	21.2593	21.7454	11.364	8.619	14.3472	3.02041	8.42657	16.1099
4930528G23Rik	739.417	666.159	557.619	6379.07	5942.35	4555.44	3151.42	2013.46	3806.28
4930529I22Rik	0	0	0	0	0	0	1	4.01305	3.00001
4930532G15Rik	4	7	7	0	0	0	11	13.0165	16
4930533I22Rik	0	0	0	6.09622	2.40526	2.51146	2.07083	2.37305	2.05148
4930533K18Rik	0	0	0	0	0	0	4.60693	7.81693	13.267
4930533P14Rik	14.1423	4.0004	7.45296	13.0024	11.0016	14.0012	5.00054	5.0045	5.00038
4930534D22Rik	0	0	0	8.33062	19.5725	3.48494	21.4635	5.40319	18.115
4930534H03Rik	0	0	0	0	0	0	5.52431	1.26258	14.4106
4930534H18Rik	6	8	15	0	0	0	21.2812	13	34.7681
4930535L15Rik	0	0	0	0	0	0	3.507	1.97547	5.70678
4930537H20Rik	10.6448	10.3139	17.7707	8.44771	13.0718	12.3219	11.6113	10.0955	18.6118
4930539J05Rik	14.2982	2.02657	6.18974	0	0	0	25.5481	4.1229	29.5339
4930539M17Rik	0	0	0	0	0	0	5.26434	4.53757	10.0022
4930540M03Rik	0	0	0	0	0	0	1.00011	2.00028	6.00059
4930541O19Rik	0	0	0	0	0	0	27	25	49
4930542C12Rik	2	2	7.9564	0	0	0	12.2989	3.23991	39.5255
4930544I03Rik	0	0	0	0	0	0	11.1872	10.1909	14.8117
4930544M13Rik	5.00042	1.01678	4.03887	20.2741	12.1953	10.0598	7.42389	5.27048	12.23
4930546C10Rik	0	0	0	0	0	0	9.01474	8.03844	8.03119
4930546K05Rik	6.29972	3.1449	4.2179	19.1566	14.1484	14.3375	3.47646	5.00017	4.19889
4930547E08Rik	0	0	0	10.0514	9.00213	4.18073	198	82.0092	219.002
4930547E14Rik	27.7029	32.5258	27.0579	8.78688	7.04286	20.2871	9.9033	22.8096	31.1907
4930547M16Rik	42.2374	17.6513	27.3188	54.5166	42.826	29.1419	71.8309	67.6882	152.692
4930548K13Rik	16.0008	12.0011	1.00006	16.005	16.0044	14.2228	0	0	0
4930549G23Rik	0	0	0	70.2938	83.1769	61.2465	387.849	224.164	483.239
4930549P19Rik	0	0	0	0	0	0	2.00004	8.0169	8.00097
4930550C17Rik	0	0	0	6	2	4	0	0	0
4930551I23Rik	0	0	0	14.0001	14	9	8	2	2
4930553P18Rik	0	0	0	0	0	0	33	32	73
4930554C24Rik	0	0	0	0	0	0	3.00489	1.75469	2.00589
4930554G24Rik	0	0	0	0	0	0	10.0735	6.00599	19.0236
4930554H23Rik	17.0171	10.031	6.00283	14.0817	20.0845	11.0349	32.8369	31.3652	46.1999
4930555B11Rik	15	12	9	25	18	14.0001	34	10	47.6398
4930555F03Rik	87.4652	64.0001	43.0504	82.6277	65.1115	44.0986	21.0547	12.4692	29.1061
4930555G07Rik	0	0	0	4.24854	3.19576	1.03208	1.0073	2.00713	2.00672
4930556G01Rik	17.0222	18	11.152	71.0357	43.0264	33.023	38.1065	30.0522	88.9709
4930556G22Rik	4.51247	12.7231	5.67513	15.4975	8.52942	11.5168	1.11331	3.15263	6.66389
4930556J02Rik	19.0271	22.1743	26.1337	43.5779	28.074	13	81.1553	36.0649	80.3222
4930556L07Rik	18	14	6	10	9	7	0	0	0
4930556M19Rik	139.057	102.051	92.0496	108.067	103.191	92.0787	36.9217	41.3618	67.7254
4930556N13Rik	0	0	0	23.0359	17.1058	14.0606	151.216	120.213	246.949
4930557F08Rik	0	0	0	0	0	0	3.00494	1.00244	3.0168
4930557F10Rik	21.0576	27.0554	24.0257	34.2216	43.3016	36.037	11.1543	18.4415	20.4128
4930557K07Rik	0	0	0	0	0	0	573.446	269.498	1051.47
4930558J18Rik	10	5	5	25	13	13	16	15	26
4930560O18Rik	0	0	0	0	0	0	42.2561	29.7811	66.622
4930562F17Rik	19.4163	16.2787	14.0241	5.96829	10.0195	6.05629	182.082	94.0441	239.116
4930563E18Rik	0	0	0	0	0	0	4.00059	4.2198	2.11369
4930563H07Rik	0	0	0	4.08102	3.10089	4.08009	0	0	0
4930565D16Rik	0	0	0	3.47208	4.02077	4.01339	0	0	0
4930565N06Rik	834.245	414.386	384.585	410.778	258.554	238.988	0	0	0
4930566F21Rik	0	0	0	13.1058	15.6916	7.3367	107.014	100.499	136.026
4930567H12Rik	22.0003	29	19	27.0157	23.0001	26.0082	13	12	19.1749
4930567K12Rik	0	0	0	0	0	0	24.2819	10.0102	44.9349
4930568A12Rik	0	0	0	9	2.00006	2	9.00191	9.00214	24.0041
4930568A13Rik	0	0	0	0	0	0	1.07038	3.06895	6
4930568E12Rik	6.08643	2	5	0	0	0	0	0	0
4930568G15Rik	0	0	0	6.01798	3.04028	6.00813	18.2507	5.39894	27.8139
4930570E03Rik	0	0	0	0	0	0	10	5	2
4930570N18Rik	8.77566	9.56839	3.57072	0	0	0	14.116	9.25986	11.7404
4930571N24Rik	0	0	0	12.5775	11.763	9.12817	0	0	0
4930572G02Rik	0	0	0	0	0	0	83.4853	82.7328	114.441
4930573H18Rik	34.6664	25.6928	16.1513	80.5684	63.4224	82.0424	38.762	6.49962	35.863
4930577N17Rik	126.774	154.209	133.193	24.5277	86.1874	9.50596	11.3122	3.2221	22.7451
4930578E11Rik	13.0002	6	3.93644	28.1164	45.8538	44.1126	24.2611	10.1288	16.1933
4930578M01Rik	0	0	0	2	5	6	10.0087	7.00018	19.0277
4930578M07Rik	0	0	0	4	5	7	47	31	69
4930578N18Rik	0	0	0	0	0	0	5.30265	6.75348	9.84104
4930579C12Rik	0	0	0	13.6622	8.40046	5.00815	130.103	61.0604	95.222
4930579D07Rik	3091.38	2016.18	1881.06	2484.84	1850.16	1767.78	310.047	234.419	473.694
4930579G18Rik	0	0	0	0	0	0	3.00585	29.8967	57.4151
4930579H20Rik	0	0	0	71.9985	60.7735	30.8936	0	0	0
4930579K19Rik	0	0	0	4	4	3	31	36	52
4930579P08Rik	3	2	5	6	2.00001	3	0	0	0
4930581F22Rik	390.971	235.345	238.33	118.434	223.94	119.993	73.2458	55.1773	76.1977
4930584F24Rik	63	47.0014	22.0017	107	85	38.0005	35.0004	29	34
4930586N03Rik	20.52	12.8275	14.1034	18.4485	23.7869	24.3508	18.3237	19.1225	16.4196
4930588A03Rik	50.853	40.0104	16.5995	36.6962	34.0256	27.5244	24.7743	12.8604	27.4964
4930588K23Rik	0	0	0	0	0	0	7	5	10.5426
4930592A05Rik	0	0	0	12.2269	11.0936	5.03966	2.00996	1.00492	5.06004
4930592C13Rik	4	4	2	0	0	0	5	3	11
4930593A02Rik	256.128	144.92	119.081	185.322	145.938	138.508	32.49	19.0596	40.8117
4930593C16Rik	0	0	0	6	2	2	0	0	0
4930594M22Rik	0	0	0	0	0	0	3.21834	1.60938	4.39761
4930597O21Rik	11	5	7.13976	7	19	8	9	5	19
4930598N05Rik	61.124	70.7102	32.0697	55.7145	41.4727	22.8609	162.152	52.6212	138.393
4930599N23Rik	257.821	510.734	516.331	282.554	275.304	315.436	587.293	458.019	413.686
4931403E22Rik	59.9678	93.6346	19.4339	1416.11	874.956	719.006	995.759	594.552	1081.23
4931406G06Rik	2.41494	3.1899	1.71129	7.71359	2.33614	6.44451	7.28377	9.79121	24.5599
4931407E12Rik	0	0	0	3.00074	2.00049	3	5.01881	5.00427	4.00362
4931413I07Rik	0	0	0	0	0	0	115	83	153
4931415C17Rik	13	11	14	8	25	8	36.0661	16.0448	74.0065
4931419H13Rik	28.3567	15.1634	12.2083	20.0443	11.1335	16.3548	51.2532	53.4226	99.5787
4931420L22Rik	547.094	518.616	409.528	3620.27	6772.75	2529.77	7436.39	4627.16	9498.31
4931429P17Rik	77	76	37	41	32.0078	25	5.19229	8.00023	14.7302
4931431C16Rik	0	0	0	1.40746	8.75666	1.40471	2.00569	3.90287	3.9126
4931440P22Rik	667.957	615.114	588.14	6898.01	5517.5	4601.63	2343.36	1411.53	3288.84
4932411K12Rik	44.155	29.2264	35.4621	236.819	224.224	166.49	37.9569	36.0256	51.4107
4932412D23Rik	5.00047	6.00134	6.0018	25.0121	12.0569	12.0175	24.6521	8.13267	23.388
4932414J04Rik	0	0	0	0	0	0	35	14	68
4932415M13Rik	0	0	0	0	0	0	23.2137	4	20.1925
4932431P20Rik	0	0	0	0	0	0	2.00492	2.00339	10.0464
4932435O22Rik	25	20.0021	19.0079	17.2684	15.0001	17.0178	8.04035	2.06212	19.259
4932441J04Rik	481.58	405.124	353.771	417.793	348.787	260.943	118.455	93.8464	211.649
4932443L11Rik	7.54267	5.2499	4.53378	7.8683	8.05398	21.0897	43.429	20.2746	57.3882
4932702P03Rik	76.6035	79.8887	41.0986	55.4789	52.8958	52.2997	33.6487	34.4768	67.0573
4933400L20Rik	0	0	0	0	0	0	2.00211	1.00041	6.00484
4933401D09Rik	0	0	0	0	0	0	64.5735	58.4976	87.5047
4933401L05Rik	0	0	0	0	0	0	8	7	15
4933404K13Rik	12	8	5	29	30	22	4	8.95846	9
4933404O12Rik	74	47	68	35	56.3584	38	1174.77	952.049	1576.17
4933405D12Rik	1.07776	2.00826	2.00003	9.00002	7.52998	1.00351	7.71584	3.33847	15.1662
4933405E24Rik	0	0	0	0	0	0	2	1.89631	6.38612
4933406B15Rik	0	0	0	0	0	0	37.5729	33.486	64.9664
4933406B17Rik	0	0	0	0	0	0	10.005	4	11.0735
4933406C10Rik	12.4006	11	6.09962	26.3688	14.2264	18.3536	6.00016	5.08751	8.00099
4933406G16Rik	55.0029	32	21	142.019	127	95.0283	7.20323	7	11
4933406I18Rik	0	0	0	7.02551	6.03182	1.00283	11.7169	8.685	15.9262
4933406J09Rik	0	0	0	16.9916	7.49992	11.0561	30.1237	31.3753	54.6602
4933406P04Rik	0	0	0	8	16	12	56	31	103
4933407K13Rik	3.23076	2.36385	13.183	7.3504	8.66357	6.57204	5.02579	1.02433	12.2562
4933408A14Rik	2	5	4	4	4	7	0	0	0
4933408J17Rik	5.07389	7.36761	3.1096	6.04152	5.15226	3.04481	2.03349	1.04801	4.17348
4933408N05Rik	31.1453	33.9922	29.3039	48.5447	43.5453	33.1041	35.458	9.67723	25.4976
4933409D19Rik	0	0	0	0	0	0	190	91	266
4933411E02Rik	0	0	0	0	0	0	25.0404	3	9.00189
4933411E08Rik	13.0015	6.00055	8.00171	118.011	69.0133	47.0016	16.0093	8.00582	17.0089
4933412A08Rik	537.513	764.637	965.404	119.472	272.817	147.848	166.289	87.92	265.757
4933412E12Rik	41.4321	20.5508	25.6184	54.5552	50.8313	38.0909	13.3047	1.04941	7.8881
4933413J09Rik	82	71.938	61	256.798	159.408	147	97.0005	57.142	119.721
4933415A04Rik	0	0	0	0	0	0	180	148	330
4933416E03Rik	0	0	0	0	0	0	8.05221	11.0679	19.5448
4933417C20Rik	0	0	0	8	7	7	157	103	196
4933417D19Rik	0	0	0	0	0	0	34.0761	21.9569	2.3901
4933417E11Rik	520.488	311.277	291.325	646.503	467.611	401.409	173.165	67.9226	186.839
4933421A08Rik	0	0	0	0	0	0	4	4	3
4933421D24Rik	265.39	257.632	207.626	320.183	234.63	178.248	60.5755	35.9932	85.0629
4933421O10Rik	0	0	0	0	0	0	3	2	17
4933424L21Rik	0	0	0	0	0	0	10	3.00223	5.00017
4933425B07Rik	0	0	0	1.6425	8.16195	6.46808	0	0	0
4933425M03Rik	0	0	0	6	5	6	4	6	12
4933427D06Rik	14018.3	10100	8463.23	25124.3	18885.1	19799.9	711.952	583.127	917.928
4933427E13Rik	53.6843	41.1313	34.0332	118.937	97.149	65.5499	10.114	4.02252	15.0517
4933427G23Rik	0	0	0	0	0	0	87.162	55.6737	102.178
4933427I04Rik	0	0	0	0	0	0	2.00749	8	5.01637
4933427J07Rik	0	0	0	1.00333	2.00303	3.00053	6.07153	6.07984	6.26743
4933428C19Rik	0	0	0	6.029	5.01707	2.0017	0	0	0
4933428P19Rik	9.61568	10.3628	36.374	5.6748	17.2238	10.5614	63.8145	57.2847	128.959
4933429H19Rik	43.1122	94.8924	112.503	0	0	0	21.5582	15.7247	32.3641
4933431E20Rik	218.402	164.52	113.542	196.918	166.053	113.976	64.8268	59.92	92.8768
4933431K14Rik	8.27526	26.7104	41.6242	1.03828	3.02653	13.3601	0	0	0
4933431K23Rik	18.1946	9.42978	10.5739	30.5358	20.6418	23.8668	66.4752	30.1062	99.4059
4933431M02Rik	0	0	0	13	11.3031	5	0	0	0
4933432I03Rik	19.0012	8.08532	6	3.02439	11.0264	5.02679	10.079	11.2114	11.1906
4933432K03Rik	876.064	696.232	566.737	1521.17	1237.22	1355.44	339.736	316.138	485.854
4933433G15Rik	0	0	0	9	3.06986	4	102.039	75.2035	133.628
4933433G19Rik	51.5595	17.3314	40.931	26.7542	38.8406	30.7622	37.9656	23.8002	82.2943
4933433H22Rik	8	4	8	15	11	10	0	0	0
4933433N18Rik	0	0	0	0	0	0	5	4.43932	6
4933434M16Rik	22	14	8	40	31	18	0	0	0
4933435G04Rik	4	5	9	0	0	0	0	0	0
4933436E23Rik	0	0	0	6	6	2.29349	0	0	0
4933436I20Rik	3.92844	8.69026	7.92123	28.4573	13.6668	12.5457	63.1431	25.4443	74.223
4933436P19Rik	0	0	0	0	0	0	19	14	33
4933437G19Rik	0	0	0	0	0	0	9	2	5
4933438B17Rik	0	0	0	0	0	0	6.04112	3.00565	1.00772
4933439K11Rik	7.4432	12.1809	1.68041	4.18224	1.68049	6.80755	0	0	0
4933439N14Rik	107	86	88	65	55	45	24	11	22
4933440J02Rik	0	0	0	4	5.00067	3	0	0	0
4933440M02Rik	44.2062	26.1076	24.2601	87.683	79.7834	67.7967	1094.41	554.468	1515.38
5031415H12Rik	0	0	0	0	0	0	4.4681	8.22008	7.61242
5031425E22Rik	10	8.86637	7.00056	15	19	19.0167	218.132	168.065	372.117
5033403H07Rik	46.4694	43.9808	57.8829	166.289	184.704	171.483	35.819	33.9675	49.9436
5033404E19Rik	0	0	0	9.00008	3.00003	4.00008	2	6	8.00006
5033406O09Rik	0	0	0	10	11	13	15	6	10
5033421B08Rik	0	0	0	4.10043	6.61881	6.53136	16.1315	8.04926	20.6138
5033426E14Rik	37	40.0008	28.0006	75.0005	45.0173	44.0007	17.0127	11	50.491
5033428I22Rik	0	0	0	5	4	11	0	0	0
5330411J11Rik	32	9	13	22	9	21	5	3	9
5330411O13Rik	0	0	0	3	3	3	9	4	9
5330413P13Rik	0	0	0	2.02528	3	3.02821	0	0	0
5330416C01Rik	0	0	0	0	0	0	7	4	18
5330434G04Rik	0	0	0	2	4	1	3	1.00003	5
5330438D12Rik	216.302	237.26	254.303	193.372	250.473	205.622	274.584	174.702	476.441
5330439A09Rik	0	0	0	6	5.35306	5	0	0	0
5330439K02Rik	44	31	56	32	27	41	64.0253	36.0293	90.2445
5330439M10Rik	0	0	0	5.00129	2.00048	3	0	0	0
5430400D12Rik	0	0	0	0	0	0	58	19	68
5430402O13Rik	10.0528	13.0872	16.0462	13.2493	28.7492	3.40051	0	0	0
5430402P08Rik	0	0	0	0	0	0	16.1324	3	14.248
5430403N17Rik	3	3	2	10	4	6	0	0	0
5430405H02Rik	85.6969	137.897	113.718	91.3394	117.333	143.775	978.65	816.758	1700.88
5430416N02Rik	0	0	0	21.1431	27.0028	18.1104	82.2328	54.122	102.157
5430427N15Rik	0	0	0	0	0	0	23	23	45.7619
5430431A17Rik	0	0	0	14.0001	17	8	129.015	82.3566	183.52
5430437J10Rik	9.00033	10	5.00152	38.044	20.6461	25.1613	24.6498	7.00134	26.3914
5430440P10Rik	5	2	5	27	30	16	6	10	24
5530400K19Rik	0	0	0	16	14	13.0039	37.5065	33	46.0388
5530601H04Rik	215.902	181.061	159.094	245.218	144.799	118.146	92.0195	43.7312	79.6136
5730403I07Rik	102	70	49.0003	57.0069	60.0021	70.2802	25.0247	21.0405	23.023
5730405O15Rik	306	296	268	122	98.001	110	96	75.0093	137
5730419F03Rik	0	0	0	10.007	10	5.00001	0	0	0
5730420D15Rik	0	0	0	11	9.27371	7.36933	0	0	0
5830417I10Rik	2764.36	1983.05	1744.45	692.826	733.467	739.066	774.478	699.492	1259.01
5830418P13Rik	136.77	156.698	114.713	125.322	136.184	147.243	81.0275	90.011	95.1276
5830444B04Rik	0	0	0	0	0	0	161.053	158.647	275.749
5830448L01Rik	0	0	0	0	0	0	4	10	28
5830454E08Rik	2	7	3	0	0	0	22	10	33
5830462I19Rik	865.407	976.532	987.973	248.56	250.782	228.697	194.249	146.958	178.728
5930403N24Rik	14	35	18	35	20	20	15	7	25
5930409G06Rik	37	45	33	73	78	44	0	0	0
5930435M05Rik	170.157	173.216	130.191	279.092	191.605	161.266	135.288	48.5343	140.742
5930438M14Rik	163	159	94	154	130	69	77	37	105
6030407O03Rik	85.8677	42.5528	46.1171	116.106	70.393	75.6179	275.521	167.445	330.929
6030440G07Rik	12.0025	9	2	10.033	18.0017	17.0001	17.0997	25.0011	17.0103
6030442K20Rik	2.13354	5.4874	1.14704	9.34984	5.36711	4.09508	7.5554	6.70863	3.92505
6030443J06Rik	224.757	176.754	170.351	373.88	315.206	342.766	619.027	381.041	758.894
6030452D12Rik	0	0	0	1.00093	1.15761	2	4.00994	5.01502	3.00305
6030469F06Rik	71.8457	51.3296	37.1391	317.448	257.082	230.741	240.23	206.352	450.676
6230400D17Rik	3.24098	21.862	13.9159	211.141	108.182	41.2613	1232.25	810.362	1920.69
6330403L08Rik	0	0	0	0	0	0	4	8	1.02353
6330408M09Rik	0	0	0	0	0	0	23	10	16
6330410L21Rik	40.0472	34.2393	28.719	45.5821	28.617	33.7339	29.5183	17.4439	32.4963
6330415G19Rik	0	0	0	0	0	0	18.2033	20.2132	22.2562
6330418K02Rik	0	0	0	0	0	0	7.36662	4.68836	4.21123
6330420H09Rik	0	0	0	9	7.86378	10.9545	0	0	0
6330537M06Rik	0	0	0	0	0	0	26	14	26
6330549D23Rik	199.37	177.508	127.209	93.764	109.067	103.253	561.323	348.608	920.53
6330562C20Rik	54.45	33.5354	34.232	37.8441	46.7737	41.8812	90.7332	67.2057	121.816
6430503K07Rik	4.99025	8.99513	5.19233	8.52192	2.1535	1.9774	0	0	0
6430511E19Rik	0	0	0	0	0	0	152.633	62.8051	142.21
6430553K19Rik	8	5	12	9.002	8.00401	3.0026	5.01299	3.20209	6.15744
6430562O15Rik	0	0	0	124.579	59.5691	42.0333	0	0	0
6430573P05Rik	0	0	0	9	13	4	0	0	0
6430584L05Rik	0	0	0	3	8	5	0	0	0
6430590A07Rik	0	0	0	0	0	0	43.3746	38.9292	87.6446
6430710C18Rik	556.001	403.94	310	382	307	218.943	146	76.0007	241.982
6530401F13Rik	0	0	0	0	0	0	9.06025	3.74345	12.6371
6530403H02Rik	7.00222	1.00304	6.0063	28.5324	34.2516	20.0533	233.325	128.437	269.663
6530409C15Rik	5.20445	7.19979	4.20106	0	0	0	123.144	52.6966	80.5639
6530411M01Rik	21	14	20	35	15.01	23.0213	0	0	0
6530413G14Rik	10.5685	5.28422	15.8621	29.8453	15.8486	36.8959	30.3878	12.3116	29.004
6720427I07Rik	0	0	0	0	0	0	24.196	11	27.3154
6720468P15Rik	2616.61	2133	1835	1277	860.99	1066	249	195	310
6820431F20Rik	31.9454	27.2362	20.5659	41.2671	58.6106	19.9269	287.358	120.685	325.49
7420700N18Rik	132.406	70.959	137.595	287.209	232.196	192.009	19.9813	14.064	18.8206
7420701I03Rik	44.9409	40	40	76.0329	42.0334	32	12.0274	5.0017	23.0063
7530414M10Rik	34.0169	11.9201	15.391	22.7418	20.4009	21.8374	0	0	0
7530428D23Rik	0	0	0	0	0	0	18.3286	9.09932	13.1123
8030423F21Rik	0	0	0	3	4	3	0	0	0
8030442B05Rik	20.9118	20.5362	20.3905	27.6006	14.6676	12.5057	17.8852	7.38535	19.1052
8030443G20Rik	10.0355	1.00381	6.00006	12.0047	7.03629	13.0091	2.09733	8.09739	20.5048
8030451A03Rik	7.06412	5.12358	6.2363	15.5831	10.0701	1.10757	3.40728	1.09586	6.87412
8030455M16Rik	0	0	0	8	12	15	9	2	3
8030456M14Rik	0	0	0	3	6	5	8	8	13
8430422H06Rik	0	0	0	3.00001	4.00001	2	0	0	0
8430423G03Rik	0	0	0	8.02837	5.29916	3.14817	0	0	0
8430426J06Rik	130	109	103	316	237	198.041	225	161.002	306.567
8430429K09Rik	759.022	583.008	516.435	382.325	289.004	320.004	175.049	187.518	296
8430437L04Rik	0	0	0	2.00155	3.0002	2.00787	0	0	0
9030404E10Rik	0	0	0	7	2.00289	4	5	5	9.00097
9030407P20Rik	0	0	0	0	0	0	15	6	8.11937
9030607J07Rik	0	0	0	0	0	0	2.01757	3.04302	10.1557
9030622O22Rik	55	52	40	47.0062	50.0001	32.0094	17	24	26.0242
9030625G05Rik	0	0	0	11	7	14	14.0025	7	24
9130015A21Rik	78.0232	40	46	51.3507	26.0234	37.0253	0	0	0
9130017K11Rik	56.8719	41.29	30.0233	60.6115	52.9296	37.6676	58.9737	49.3237	121.478
9130019P16Rik	186.695	95.2414	156.694	277.491	292.755	208.512	142.143	78.1265	239.471
9130024F11Rik	21.0461	45.2946	55.4271	79.98	99.0357	70.8998	75.7799	57.5618	122.784
9130204K15Rik	3039.18	2464.02	1949.74	25562.5	20305.9	19505.7	25824.1	20343.8	36653.5
9130209A04Rik	0	0	0	11	2	5	0	0	0
9130221F21Rik	0	0	0	2.00559	5.00218	4.00063	3.0043	4.00364	8.03295
9130221H12Rik	32.925	26.672	31.7548	25.9812	23.6471	6.95835	36.22	20.2937	31.8803
9130227L01Rik	49.0063	36.0003	35.0055	114.05	68.0252	57.0267	202.282	80.1516	211.454
9130230N09Rik	225.576	291.975	299.426	71.9861	191.657	99.2091	160.237	125.172	210.439
9130410C08Rik	0	0	0	12.0003	6.00007	12.0005	0	0	0
9130604C24Rik	2.87064	1.92003	4.95925	0	0	0	31.5061	19.8414	48.3547
9230019H11Rik	0	0	0	71.6415	34.1993	25.0775	3.91693	7.09774	7.01763
9230020A06Rik	122.315	107.928	103.351	229.194	198.45	197.667	63.8348	56	84.056
9230102K24Rik	70	74	41	104.02	63	38	172.112	85.1047	154.077
9230104M06Rik	2.28674	3.556	7.36944	11.709	10.193	13.2413	25.2157	20.0241	40.1929
9230106D20Rik	0	0	0	3	1.00958	10	0	0	0
9230109A22Rik	0	0	0	4.16556	1.00044	3.0001	11.2075	19.8374	12.1884
9230112E08Rik	0	0	0	5	13	9	7	8.04882	5.55161
9230112J17Rik	0	0	0	47.6421	24	26	0	0	0
9230114K14Rik	101	91.9106	70.0124	164.981	96.8178	98	120.642	83.6972	175.668
9230116L04Rik	0	0	0	8	10.5772	18.2661	163.026	91.7297	238.355
9230116N13Rik	0	0	0	17	14.7271	6	0	0	0
9330020H09Rik	0	0	0	5.30373	51.7503	12.8915	537.193	285.014	663.869
9330102E08Rik	6046.05	4018.11	3349.08	2877.37	2259.92	2350.72	324.039	323.054	479.105
9330104G04Rik	14	20	5	13	14	23	92	72	135
9330111N05Rik	3.04657	2.16653	2.0329	40.9502	28.5246	38.2976	172.954	69.0545	227.716
9330121J05Rik	198.571	236.232	188.747	85.9825	162.62	68.6888	0	0	0
9330136K24Rik	0	0	0	0	0	0	4.15885	3.94058	10.0534
9330151L19Rik	0	0	0	0	0	0	97.8969	72.9263	193.421
9330154J02Rik	0	0	0	14.5856	7.78623	7.34029	0	0	0
9330158H04Rik	2.00014	5.00076	1.00004	8.00734	5.05477	5.00501	6.07971	5.04369	2.06323
9330159M07Rik	0	0	0	37.4828	16.0683	19.0596	1245.53	540.159	1545.95
9330160F10Rik	0	0	0	18.9884	23.382	2.06773	411.465	256.118	475.795
9330161L09Rik	0	0	0	0	0	0	25	23	42
9330162012Rik	0	0	0	2	13	6	0	0	0
9330162G02Rik	54.2093	19.8722	75.3139	0	0	0	40.5509	20.5061	42.7259
9330175E14Rik	427	336	275	487.979	311	330	170	131	266
9330175M20Rik	0	0	0	0	0	0	7.17191	5.1216	4.05326
9330179D12Rik	0	0	0	10.0186	5.60595	1.05234	1.03587	1.08618	2.0592
9330185C12Rik	14.0003	17.1109	18	8.51537	20.0021	13.6879	45.1146	26.3563	74.1094
9330198N18Rik	0	0	0	0	0	0	71.3222	40.0382	72.3173
9330199G10Rik	1.00365	3.00117	4.02685	37.0276	28.0258	29.0022	9.60535	8.17105	19.6077
9430007M09Rik	0	0	0	0	0	0	144	126	247
9430014N10Rik	0	0	0	9.00289	3.00973	10	0	0	0
9430021M05Rik	229	147	145	223	254	224	125	130	227
9430037G07Rik	0	0	0	3.6299	2	2	81.1755	27.9408	109.456
9430037O13Rik	0	0	0	0	0	0	59	29	54
9430041J12Rik	26.0279	13	17	74.2237	40.0185	57	17.0006	18.0002	26.0071
9430060I03Rik	0	0	0	71.7084	57.5768	90.9139	335.548	206.012	378.801
9430064I24Rik	37.6649	61.3259	15.4165	41.207	43.2932	74.2959	0	0	0
9430065F17Rik	0	0	0	4.03364	5.0017	2.00959	0	0	0
9430073C21Rik	18.0607	23.1965	23.5919	33.6855	17.3244	9.75183	4	1.29071	4.8256
9430081H08Rik	0	0	0	0	0	0	113	88	199
9430091E24Rik	198.829	181.418	118.336	201.792	98.4557	84.2168	1370.01	719.886	1813.02
9430097D07Rik	0	0	0	0	0	0	6.77337	2.95333	8.80746
9530020I12Rik	0	0	0	0	0	0	22.9272	8.84463	28.4081
9530026P05Rik	103.825	81.8139	68.1253	249.466	150.016	121.487	60.0388	42.7687	64.9719
9530034E10Rik	0	0	0	0	0	0	20.2481	9.10911	8.63427
9530036O11Rik	16.3074	5.16618	15.3151	86.6262	56.722	50.8271	27.56	18.5924	44.3289
9530046B11Rik	0	0	0	0	0	0	22.7638	13	12.8831
9530051G07Rik	200.395	175	117	226	197	165	68.0026	63	97.0001
9530052E02Rik	0	0	0	7.02093	3.00511	7.00789	16.0005	12.0095	19.0241
9530059O14Rik	59.5619	34.0377	30.0475	116.012	73.6645	77.1761	356.182	216.032	499.241
9530062K07Rik	5	17	2	18	13	18	10	20	34
9530080O11Rik	19.6947	33.9516	21.9457	58.2385	34.4276	28.6879	28.1623	9.17528	36.5072
9530082P21Rik	0	0	0	12.7939	1.57095	1.38001	27.5634	26.3973	51.4623
9530085L11Rik	0	0	0	0	0	0	78.5668	68.324	101.436
9630001P10Rik	0	0	0	9	9.70635	1	0	0	0
9630002D21Rik	0	0	0	7.0122	9.02463	7.00993	8.06195	2.03045	7.02722
9630013D21Rik	0	0	0	4	2.01787	3	4.47868	1.10876	8.94482
9630013K17Rik	941.794	1080.04	1144.5	27.0555	416.524	31.4222	79.6301	73.1486	145.469
9630014M24Rik	2024.03	1493.36	1454.47	1173.7	965.797	1037.1	533.943	475.312	735.155
9630015K15Rik	96.0415	52.9159	52.94	131.142	99.8623	86.8259	36.6797	13.4503	46.9228
9630028H03Rik	4.42354	4.09956	10.4548	0	0	0	7.80646	3.26338	23.0345
9630028I04Rik	0	0	0	17	9.90424	12	5.03839	3	5
9830004L10Rik	892.914	889.942	670.769	1320.1	977.187	616.984	996.169	529.181	1176.62
9830132P13Rik	0	0	0	12.0049	7.00144	8.00163	14.207	5.07291	10.4669
9830166K06Rik	0	0	0	5	2	5	0	0	0
9930004E17Rik	0	0	0	0	0	0	13	5	12
9930014A18Rik	3490.24	4432.63	4400.06	936.793	2118.11	1504.04	430.61	459.581	741.565
9930024M15Rik	0	0	0	0	0	0	34.643	14.184	78.0935
9930038B18Rik	1317	982	691	1029	865.824	851.052	108.127	73.2436	148.06
9930111H07Rik	0	0	0	0	0	0	158.822	60.2362	255.91
A030001D20Rik	19.3393	2.67862	16	12.3549	17.3513	15.3782	24.6902	11.4243	16.4983
A130006I12Rik	2.77779	4.88508	2.81358	0	0	0	5.35819	3.14226	13.1567
A130012E19Rik	0	0	0	0	0	0	271.111	125.552	268.488
A130014A01Rik	0	0	0	0	0	0	113.288	99.4315	147.947
A130051J06Rik	34.0679	18.9751	18.0849	22.3529	37.7577	25.5945	22.9866	10.7792	28.3162
A130077B15Rik	0	0	0	4	4	3	0	0	0
A230001M10Rik	0	0	0	5.00815	4.00649	8.01422	10.4533	2.02411	10.8057
A230004M16Rik	0	0	0	12.908	25.4591	9.36077	29.3007	6.23293	16.0557
A230006K03Rik	22.0631	20.0478	10.0533	21.1423	27.0565	15.1551	15.427	6.48515	12.5286
A230009B12Rik	0	0	0	0	0	0	2.79228	1.24799	8.08789
A230020J21Rik	0	0	0	5	2	3	8.00877	3.62429	5.81539
A230028O05Rik	3	4	4	8	6	11	0	0	0
A230051N06Rik	0	0	0	0	0	0	5	4	13
A230056P14Rik	11.4178	12.4558	8	29.9883	8.30008	5.07699	57.7067	31.1196	93.8189
A230057D06Rik	2.00886	2.11271	2.00504	17.554	19.3799	12.0203	38.4962	18.77	48.2451
A230060F14Rik	63.7432	117.54	151.024	17.2633	42.7215	17	6	5	10.8501
A230072C01Rik	41.0145	23.2747	10.7371	54.6118	22.0203	21	271.812	143.221	318.697
A230072E10Rik	108.459	120.658	138.973	58.4671	111.344	51.1318	18.4428	32.8402	53.9995
A230077H06Rik	0	0	0	0	0	0	4.48898	2.00579	15.7471
A230083G16Rik	0	0	0	3.06614	1.1477	2.0563	39.0235	24.5841	79.0103
A230087F16Rik	403.529	365.313	349.892	86.9494	200.644	132.519	220.389	156.881	436.233
A230103J11Rik	27.5645	29.0657	28.1539	66.1659	111.44	29.7929	827.057	552.422	1334.96
A230103O09Rik	0	0	0	2	2	1.00002	0	0	0
A230108P19Rik	76.1516	59.1629	32.3628	81.9874	62.2754	38.5222	31.1959	11.4378	39.4411
A330008L17Rik	5.36268	8.29895	5.23819	39.0967	15.5606	10.5222	199.33	118.733	212.834
A330009N23Rik	1266.25	791.979	634.165	1523.39	1257.24	1606.38	181.681	170.475	251.69
A330023F24Rik	0	0	0	12.4714	4.16499	3.1214	10	3.22505	11.0331
A330032B11Rik	48.2084	208.618	208.776	22.6484	168.631	28.4151	1.02741	41.0242	99.3442
A330033J07Rik	61.5867	52.9667	44.7023	149.317	128.917	99.6038	122.613	51.7168	147.124
A330035P11Rik	214	150	159	41	55	54	55	35	61
A330040F15Rik	276.688	270.973	224.119	259.823	228.577	153.136	60.8259	41.3805	119.97
A330049N07Rik	132.354	129.315	123.329	68.2256	57.1191	75.5883	8.01125	7.02111	18.0322
A330058E17Rik	16	7	12	15	6	11	0	0	0
A330069K06Rik	14.3095	11.4216	14.3408	28.6273	9.17757	6.10779	40.4497	7.40955	23.1492
A330072L02Rik	8.05967	4.05321	3.00015	7.26564	7.10737	1.01136	3.19607	1.05185	3.48845
A330076C08Rik	0	0	0	12.0026	16	9	0	0	0
A330076H08Rik	0	0	0	3.02699	2.0007	1.02719	11.0921	5.04966	10.0826
A330084C13Rik	0	0	0	0	0	0	18.9293	15.7597	40.1786
A330087D11Rik	20.1295	11.6787	7.54442	13.8654	16.4417	5.85221	11.5966	2.96406	6.28046
A330093E20Rik	2898.53	2431.73	1807.25	11463.6	8934.66	7878.04	6240.93	4811.17	9330.85
A330094K24Rik	6	5	3	16	32	30	30	33	44.0213
A330102I10Rik	0	0	0	11.0018	12.4475	3.64727	0	0	0
A430010J10Rik	0	0	0	13.0116	11.0352	2.00326	701.232	418.933	970.906
A430018G15Rik	51.5233	65.4262	40.6741	68.787	42.5495	42.4264	65.6276	34.7626	70.0365
A430028G04Rik	0	0	0	9.18642	6.48529	8.12127	0	0	0
A430034D21Rik	0	0	0	0	0	0	5	5	2
A430035B10Rik	0	0	0	17.7841	9.31955	11.1637	58.9737	25.424	80.5472
A430057M04Rik	24.9704	19.5526	24.0754	22.3962	20.4146	24.0664	3.68803	16.2113	14.479
A430060F13Rik	0	0	0	5.0919	5.04115	6.37899	712.517	523.589	904.006
A430072C10Rik	0	0	0	8	4	5	0	0	0
A430073D23Rik	157.277	132.064	85.4684	401.439	327.297	164.391	76.0515	53.6687	73.7731
A430078I02Rik	0	0	0	4.08598	4.0506	1.00827	108.924	77.181	142.987
A430088P11Rik	9.67341	2.83192	9.5344	2.74983	7.69675	7.88654	36.7076	35.5709	61.4131
A430093F15Rik	59	56.0308	22	63.5922	41.7486	33.2544	42.1736	30.0778	60.1554
A430105J06Rik	7	10	9	11	13	11	177.656	198	259
A430108G06Rik	6	2	4	8	9.27355	15.0526	23.4364	21.6153	23.6905
A430110L20Rik	0	0	0	0	0	0	13	6	20
A530001N23Rik	2	5	3	2	4	10	0	0	0
A530010F05Rik	0	0	0	4	3	6	0	0	0
A530013C23Rik	0	0	0	9	8.00001	6	0	0	0
A530020G20Rik	0	0	0	0	0	0	3	2	2
A530021J07Rik	191.922	151.916	146.842	249.061	161.262	186.443	72.5109	81.6012	119.948
A530040E14Rik	906.434	552.06	513.836	1054.04	759.758	807.992	881.118	642.036	1431.31
A530041M06Rik	0	0	0	0	0	0	85.9967	29.5605	112.298
A530046M15Rik	9.61663	34.6555	16.3134	17.8678	14.2846	4.52262	0	0	0
A530053G22Rik	0	0	0	5.00567	1.00762	3.04549	18.276	10.126	16.2018
A530065N20Rik	0	0	0	0	0	0	3.18471	5.34317	5.27936
A530072M11Rik	24.7269	19.6241	26.5224	20.5966	16.5075	25.7498	15.7735	10.7376	13.8241
A530088E08Rik	0	0	0	9	3.01684	1.01737	7	6.004	7.0678
A630012P03Rik	0	0	0	4.059	3.15835	5.30031	0	0	0
A630023P12Rik	0	0	0	0	0	0	1.00054	4.01733	8.01424
A630031M04Rik	34.0898	19	22	29.0084	27.0129	27.2584	85.0239	53.0119	106.105
A630035G10Rik	0	0	0	0	0	0	19	6.35824	23
A630052C17Rik	548.158	729.705	670.138	190.723	445.813	262.468	1774.11	1148.11	2662.2
A630072L19Rik	46.591	62.728	68.1395	3.14325	30.2305	36.1332	0	0	0
A630072M18Rik	88.8331	146.237	191.379	64.7494	127.686	63.1379	1493.73	1023.71	2231.46
A630091E08Rik	4.00826	1.00157	1.00149	7.02335	6.02026	3.00493	4.00965	2.01562	6.46005
A730004F24Rik	0	0	0	28.0043	6	15	0	0	0
A730006G06Rik	4.00888	5.01781	6.01991	25.1977	14.1803	7.57129	221.644	214.179	302.049
A730013G03Rik	0	0	0	3	2	4	0	0	0
A730018C14Rik	0	0	0	0	0	0	8	5	6
A730043L09Rik	103.195	85.9921	78.9963	75.9981	75.9169	102.835	12.7823	34.2391	29.2453
A730045E13Rik	0	0	0	77.0892	64.1212	21.0283	423.397	194.541	599.923
A730056A06Rik	0	0	0	5.00011	2.03748	5.02177	8.0433	5	4.00004
A730060N03Rik	0	0	0	0	0	0	4	4	5
A730061H03Rik	0	0	0	0	0	0	1.0017	2	2.01746
A730063M14Rik	0	0	0	0	0	0	9	10.0297	23.0978
A730065G17Rik	0	0	0	0	0	0	6	8	17
A730081D07Rik	264.641	166.855	131.47	315.641	222.425	212.422	801.075	485.185	1085.4
A730082K24Rik	3089	2486.69	2061.94	23358.6	16471.2	13025.7	1102.61	611.493	1520.03
A730085K08Rik	0	0	0	22.0462	5.1623	11.6286	7.32227	4.56796	9.42639
A730090N16Rik	0	0	0	0	0	0	14.0108	5.31369	9.59271
A730098A19Rik	0	0	0	11.0229	53.3405	22.1708	33.6655	13.1956	52.9149
A830008E24Rik	158.199	85.7338	55.0422	311.737	249.944	278	134.278	67.4857	182.938
A830009L08Rik	0	0	0	0	0	0	3	6	12.0019
A830011K09Rik	63.1444	57.5444	83.3763	144.934	155.821	187.294	20.782	15.8346	18.2209
A830012C17Rik	0	0	0	9	6.00993	5	2.00193	1.00327	2.19451
A830019P07Rik	0	0	0	9.03996	4.02558	2.00938	5.01379	1.01118	3.04737
A830035A12Rik	0	0	0	0	0	0	67.7193	76.172	98.9509
A830036E02Rik	79.9907	75.4054	45.5924	31.0183	33.4478	33.2506	3.44915	1.11913	2.49106
A830073O21Rik	0	0	0	7.50941	7.25786	3.53442	5.29002	3.71361	6.78721
A830082K12Rik	0	0	0	28.4542	16.0093	15.118	3.94365	5.46128	8.17651
A830082N09Rik	2	6	3	0	0	0	4	7	16
A930001A20Rik	0	0	0	0	0	0	1.05012	2.02643	3.01068
A930001C03Rik	0	0	0	0	0	0	19.4488	8.42793	40.6965
A930001M01Rik	0	0	0	0	0	0	64.8805	41.6439	122.055
A930002C04Rik	0	0	0	0	0	0	1.5249	2.6506	4.81399
A930005H10Rik	36.608	21.5227	27.4702	20	19.3957	12	13	14.0055	44.0484
A930006I01Rik	4	1.08968	3	1.10042	5.50836	2	1.1267	1.4	5
A930006K02Rik	4.42339	16.797	7.75459	21.5402	29.3574	13.7783	45.8674	31	69.1759
A930007I19Rik	2.05481	7.76289	1.06641	8.90973	11.2092	4.06548	8.73005	4.43883	7.93762
A930012L18Rik	87.595	164.247	177.322	68.0421	185.048	95.7784	0	0	0
A930012O16Rik	0	0	0	0	0	0	23.5806	6.2058	18.8595
A930014D07Rik	0	0	0	3	9.00002	7	39.1137	50.0816	78.3448
A930014E10Rik	0	0	0	27.0318	28	19	67.3914	66.5681	86.7671
A930015D03Rik	59.3375	62.3048	61.6388	40.9015	51.251	46.6831	789.621	553.452	1143.58
A930016O22Rik	0	0	0	0	0	0	6.4326	7.18783	19.8073
A930017M01Rik	476.912	352.969	326.149	437.29	246.814	247.333	314.201	230.813	508.582
A930027P06Rik	0	0	0	0	0	0	45	14	24
A930029G22Rik	0	0	0	25.4399	20	37.4469	220.787	126.202	278.045
A930031H19Rik	0	0	0	19.3589	23.6269	21	1.00159	3	4.28904
A930033M14Rik	0	0	0	0	0	0	9	2	16
A930035D04Rik	0	0	0	0	0	0	15.5715	10.0715	45.0485
A930037H05Rik	639.423	437.027	459.82	217.136	133.465	133.901	36.6696	32.9402	104.897
A930038B10Rik	18.4015	5.41212	15.1707	8.00099	17.3107	12.9282	41.5956	18.3507	33.5131
AA386476	6.00043	2.00013	3.00027	5	4.00011	6	11.002	3.00109	6.00102
AA387883	0	0	0	1.02312	4.1991	1.04909	3.28278	2.25469	3.85652
AA388235	11	11	10	33	28	35	527	575	753
AA414768	0	0	0	0	0	0	161	97	271
AA414992	0	0	0	28.2896	31.3239	27.2865	7212.15	6366.84	9605.8
AA465934	26	30	19	40	37	33	98	63	110
AA474408	8.0503	8.52276	12.5951	8.69328	12.9353	1.62956	0	0	0
AA536875	1318.99	1209.15	1083.21	8575.46	6171.36	4566.72	794.379	381.565	1047.24
AA543401	0	0	0	0	0	0	3373.34	2372.45	4969.9
AA545190	9241	6998	5031	11772	8637	5643	2421	1120	3053.8
AA619741	555	535	607	341	484	312	173	132	263
AA623943	34	20	15	39	24	20	669.58	408	912.6
AA684185	0	0	0	64	93	112	5787.97	5727.88	7632.09
AA914427	0	0	0	0	0	0	28	15	49
AB041806	0	0	0	0	0	0	197.019	152.507	273.899
Abhd1	0	0	0	2.05527	1.03009	2.03918	7.73703	3.27372	4.3703
Abhd11os	0	0	0	0	0	0	27	11	27
AC074312.1	0	0	0	0	0	0	21.3737	28.2871	63.0843
AC103362.1	0	0	0	21.0254	16.0315	12.0335	6.14428	5.07745	17.3868
AC106834.1	0	0	0	19.0484	11.0214	6.0157	18.403	6.2703	27.0102
AC109619.1	3.37372	10.2249	19.4811	15.0234	18.863	21.1401	23.8087	18.1879	41.6517
AC113595.1	0	0	0	3	3	6	81.8136	77.9737	62.7336
AC115752.1	241.46	276.884	329.51	29.8616	92.8745	52.416	418.998	273.939	858.005
AC117663.2	0	0	0	0	0	0	42.3887	27.9915	62.0931
AC119183.1	47.9406	37.0509	19	53.3026	55.6582	46.919	15	12.0002	12.0182
AC119987.1	0	0	0	0	0	0	9.16482	6.2312	10.8262
AC122792.1	92	66	60	122	87	67	26	32	58
AC122821.1	0	0	0	0	0	0	5	3	2
AC133103.2	38.9743	14.1164	13.2943	15.5235	24.0004	15.5518	57.9472	48.6547	85.237
AC134333.1	0	0	0	0	0	0	14.7009	8.51928	16.2485
AC134836.1	0	0	0	0	0	0	19.5368	6.0042	20.6862
AC139347.1	11.6791	6.59711	5.86475	22.7934	24.0407	18.2564	0	0	0
AC139579.1	198.228	136.512	183.462	51.2298	43.0107	46.9021	239.344	210.618	444.708
AC140192.1	0	0	0	9	3	3	33	21	54
AC141882.1	0	0	0	0	0	0	2.01002	3.02539	1.01756
AC142100.1	6797.31	4083.81	3473.64	7267.03	5243.2	5656.58	456.355	290.277	663.5
AC154200.1	7412.05	6271.91	3879.94	3338.55	3112.45	3885.33	13684.5	12496.2	14721
AC158912.1	8.64683	16.3402	22	29.155	20.3697	11.588	56.5222	33.2335	64.9942
AC159140.1	22	8	20	57	40	33	6	9	13
AC160336.1	89.5314	101.305	96.5186	59.0523	61.173	33.7498	118.19	38.0728	122.405
AC160966.1	4	6	6	13.0521	7.83167	9.00141	5.00013	2.00013	10.0028
AC161166.1	0	0	0	0	0	0	80.6109	99.0077	154.768
AC163638.1	0	0	0	3.60175	1.20419	3	0	0	0
AC163638.2	0	0	0	0	0	0	6.4363	13.6788	14.7779
AC169509.1	181.928	128.642	116.767	491.694	378.004	299.173	108.26	59.4181	118.876
AC170598.1	9	20	11.0001	15	9.00001	18.0042	11	9.00979	14.4546
AC174780.1	0	0	0	8.92066	10.9361	6	1.06695	8.00023	1.21698
AC240460.1	8	3	9	9	16	11	9	7	18
Adgrd2-ps	0	0	0	6	9	4	4	6	5
Adh6-ps1	0	0	0	0	0	0	9	9	12
AI197445	0	0	0	6	4	1.00009	0	0	0
AI427809	0	0	0	27	16	35	65	47	108.579
AI463170	0	0	0	0	0	0	17.2474	4.97143	14.1805
AI463229	107	74	43	78	83	53.1008	9	2	21
AI480526	5.78527	25	14.4855	30.8825	60.4311	14.5622	169	183	239
AI506816	7.68147	6.40657	2.3773	4.22442	14.6659	6.20665	433.374	321.305	593.361
AI507597	0	0	0	0	0	0	7.36702	6.19231	6.76424
AI662270	0	0	0	0	0	0	31.5604	21.8253	38.5241
AI838599	17	17	11.1827	19.4914	19.0894	17.487	77.3957	53	102.953
AI839979	0	0	0	0	0	0	6	3	6
AI847159	0	0	0	4.13979	4.29935	2.14518	5.38429	8.21109	22.6426
Airn	196.447	130.265	111.882	632.224	474.75	568.94	204.714	153.905	306.394
Ak3l2-ps	129.365	108.806	150.863	36	43	38	28	28	43
Akt2-ps	6	5	8	0	0	0	5	11	28
AL645861.1	0	0	0	0	0	0	12	25	17.8062
AL663045.1	0	0	0	4	2.17435	5.35053	0	0	0
AL671885.1	0	0	0	0	0	0	99	40.1915	151
AL732295.1	0	0	0	3	9	2	0	0	0
AL732309.1	188.374	169.916	134.9	369.798	288.523	222.883	893.3	527.104	1133.08
AL831766.1	0	0	0	23.6987	15.5582	24.1252	29.2582	31.9467	57.7787
AL928616.1	0	0	0	0	0	0	25.0795	13.0405	20.1223
AL928616.2	0	0	0	0	0	0	43.3673	1.89655	33.5503
Alkbh3os1	1.75631	1.12392	9.8054	0	0	0	0	0	0
Alms1-ps1	0	0	0	4.10098	4.58447	2.89853	13.0755	6.68899	24.8445
Alms1-ps2	700.955	622.702	540.641	416.785	282.245	284.687	79.5456	48.872	165.822
Amd-ps3	640.86	690.582	659.494	717.813	551.301	353.98	2804.03	1193.45	4151.72
Amd-ps4	0	0	0	0	0	0	2.54402	2.56563	1.32358
Amy2-ps1	7.0618	4.44428	4.56031	31.7082	47.8562	37.7431	42.2691	33.0477	63.9524
Anxa13	0	0	0	0	0	0	7.00004	2.00032	6.03892
Ap3m1-ps	279.177	294.38	269.296	199.802	265.157	138.441	63.5217	37.539	106.654
Ap3s1-ps1	21.2308	35	29	21	39.1511	12	25	5	27
Apoo-ps	732.998	609	552	1561	1115.99	951.998	140	83	217
Appbp2os	4.25529	3.63671	11.7184	18.0357	8.4601	3.242	51.9862	39.9972	120.492
Aqp10-ps	0	0	0	0	0	0	3	5	3
Arf4os	529.631	539.309	434.163	3163.79	2268.5	1321.71	531.033	170.38	653.362
Arhgap15os	9.108	2.36661	7.74599	2.57708	9.58681	11.3919	2.52111	2.83731	5.04819
Arhgap20os	5903.11	4585.44	3882.26	7509.35	5544.56	5766.11	1283.5	887.37	1966.17
Art2a	0	0	0	0	0	0	20.0263	14.4024	38
Asb17os	0	0	0	1.13908	4.38656	9.46585	13.6897	13.7196	12.408
Ass-ps1	0	0	0	3	3.00013	2	0	0	0
Atad3aos	8	9.00002	7	23.0424	35.7004	15.876	143.989	94.1331	163.43
Atcayos	0	0	0	0	0	0	21.6841	14.0747	33.6062
Atf1-ps	95.9153	67	61	48	53	33	349	330.934	735.858
Atp10d	26.0019	16.2093	18.0004	32.0291	35.0035	33	206.636	181.289	321.748
Atp5c1-ps	10	7.60998	6	15	5	2	0	0	0
Atp6v0c-ps2	1049.68	1073.19	942.854	878.179	1597.52	889.265	2021.6	1564.22	3178.68
Atxn7l1os2	15.3661	41.3369	21.5287	1.9961	11.0816	34.738	0	0	0
AU015228	16	6	23	68	77	52	10053	7234.99	14101
AU015336	0	0	0	5.66039	2.19592	1.7178	0	0	0
AU016765	2228	1390	1024	1771	1201	1203	817.945	611	1202
AU017674	51.0057	43.0006	30.0038	69.0031	32.6247	38.0069	39.0994	36.0078	50.0726
AU019990	289.988	244.086	255.947	183.51	140.751	162.169	414.133	282.865	550.815
AU020206	1187	882	767	1026	771	728	3103.57	2238.31	4433
AU021063	38.7443	52.0123	82.8232	372.605	326.675	293.617	49.2797	30.5193	41.1957
AU022754	0	0	0	0	0	0	1.01056	4	5.9431
AU023070	2.94872	7.98305	11.9472	7.93182	4.95742	3.91445	0	0	0
AU023762	248.267	179.417	164.32	430.316	331.785	301.036	157.219	112.087	211.547
AV039307	0	0	0	6.75787	4.05479	1.24307	15.634	15.2491	28.229
AV099323	17.2902	28	40	35	21	16.7001	47.0198	34	64.0697
AV356131	87	121	120	35	75	51	729	564	1231
AW011738	0	0	0	30	15.0001	19.4417	202.948	153.482	344
AW495222	37.3839	56.3591	31.3538	236.361	179.136	150.376	66.9767	38.6904	133.848
AW822252	0	0	0	0	0	0	5	2	13.0001
AY036118	9459.42	11589	12398.4	1555.33	1360.37	1837.59	14132	10850.5	16429.8
AY512915	861	722.47	604	2035	1420.01	1086	523.387	245.839	660.869
B020004C17Rik	8	8	2	47	22	47	26835.5	18254.8	43615.7
B020010K11Rik	11.498	27.1765	18.8228	65.1317	47.4128	49.0177	32.3373	27.206	77.3617
B020014A21Rik	70	58.4724	46	112.358	94.8007	61.9225	19.519	14.9023	26.9824
B020017C02Rik	0	0	0	14	10	11	2399	1766	3555
B020018J22Rik	0	0	0	0	0	0	6	6	2
B020031H02Rik	38.012	37.262	31	34.4993	29.0031	23.0072	42.7147	28	50.1375
B130024G19Rik	0	0	0	1.63803	8.03669	1.14781	14.0077	6.18857	8.00232
B130034C11Rik	0	0	0	9	5.00039	6	12	10.0028	22
B130046B21Rik	478.511	357.029	265.987	517.204	507.303	421.298	1025.49	813.547	1526.65
B130055M24Rik	0	0	0	17.9134	19.6111	15.4228	95.5341	50.9775	142.852
B230104I21Rik	1329.83	1614.53	1325.42	469.425	812.668	536.288	30.6326	12.7408	31.547
B230110C06Rik	0	0	0	2.04922	1.04407	5.90027	0	0	0
B230112G18Rik	24	3	10	0	0	0	0	0	0
B230112J18Rik	0	0	0	7	3.00001	2.00021	0	0	0
B230206H07Rik	29	22.7226	19.3714	38.5364	45.8428	30.5766	0	0	0
B230206I08Rik	0	0	0	3.2005	7.39249	3.46204	0	0	0
B230206L02Rik	0	0	0	0	0	0	60.7101	26	95.4578
B230208H11Rik	0	0	0	0	0	0	6	5	8
B230209E15Rik	0	0	0	0	0	0	3.05025	4.04238	2.01724
B230214G05Rik	22.0517	16.0108	5.01988	16.1905	22.1614	15.0527	13.6898	11.5783	13.3306
B230217J21Rik	0	0	0	0	0	0	28.2214	14.7658	29.1899
B230217O12Rik	4.98156	3.73613	4.98312	48.4921	29.0488	49.747	98.3585	47.2943	114.406
B230303A05Rik	203.614	138.775	136.999	228.792	157.342	141.319	80.9807	59.9557	98.5959
B230303O12Rik	0	0	0	0	0	0	20	7	27
B230311B06Rik	0	0	0	14	10	23	0	0	0
B230317F23Rik	0	0	0	3	1.05381	2	15	12	12
B230323A14Rik	0	0	0	9.43498	8.0057	3.00247	0	0	0
B230354K17Rik	38	21.9527	28.8673	89.7491	54.6019	41.602	1737.33	814.748	2263.38
B230369F24Rik	0	0	0	0	0	0	47	14	74.1001
B230377A18Rik	0	0	0	0	0	0	47.1339	21.743	101.267
B230398E01Rik	0	0	0	0	0	0	18.7746	16.0526	34.9241
B430212C06Rik	9.3468	7	11.0966	38.8723	9.09198	11.96	48.2347	47.5209	78.0848
B430218F22Rik	70.3964	196.573	283.13	20.3479	190.307	79.7181	507.846	546.158	1513.22
B430319F04Rik	51.3598	56.4364	63	8.53724	22.3666	7.52185	14	4.31195	16
B530045E10Rik	140.076	111.317	107.024	286.199	262.722	177.274	48.234	9.16736	39.2824
B630019A10Rik	0	0	0	5	6.61605	2	2	5	14.0003
B830042I05Rik	0	0	0	0	0	0	1.01698	2.00053	6.03692
B930018H19Rik	0	0	0	17.8475	5.00888	5	0	0	0
B930036N10Rik	2238.06	3046.41	3351.56	1372.4	1995.87	1612.87	711.595	502.771	1140.4
B930059L03Rik	0	0	0	9	6	10	97	69	142
B930092H01Rik	11	6.72289	3	22	8	29.0089	30	35	53.9668
B930095G15Rik	93.5359	76.5649	78.4117	52.133	85.7893	68.2129	1498.21	1148.63	1877.7
Bach2os	33.6436	58.5346	51.742	0	0	0	0	0	0
Bambi-ps1	0	0	0	2.34155	5	3	16	15	15
BB019430	0	0	0	5	7	4	0	0	0
BB031773	837.032	840.797	668.14	741.14	567.245	332.614	174.71	57.8465	218.605
BB123696	2.00191	2.00349	2.00295	13.0216	2.0118	10.038	4.04918	3.01193	3.01453
BB557941	628.3	553.607	407.583	1643.07	1163.81	878.418	1141.44	591.972	1468.07
BC002059	339.68	349.633	209	969.763	690	456.046	102	42.1155	114
BC006965	0	0	0	5.01824	12.0004	7.69247	9.01785	7.00317	16.0572
BC021767	96.3264	112.881	113.462	50.8563	62.1417	54.9214	81.3951	67.5429	93.6061
BC022960	204	162	153	479	394	271	492	189	619
BC023719	895.183	697.104	661.879	333.334	327.863	408.047	45.4009	81.6649	39.7549
BC028777	0	0	0	0	0	0	33.7916	31.9904	55.1553
BC037032	4.25949	9.26028	5.94931	0	0	0	0	0	0
BC037039	0	0	0	1.30408	3.86339	4.17343	7.26656	6.78598	11.4074
BC037704	6	3	2	2	24	11	233	186	425
BC043934	0	0	0	0	0	0	10.4955	11.312	24.7875
BC046251	13.5327	31.2451	14.8216	0	0	0	1.30894	3.13565	1.35857
BC048602	18.119	13.0013	21	46.1579	36.0035	29	0	0	0
BC051077	0	0	0	0	0	0	1.02443	6.53469	7.17775
BC051226	76	63	66	7	31	20	174	129	263
BC051537	232.789	185.112	175.293	154.27	112.997	122.028	118.452	61.3099	130.293
BC061195	0	0	0	0	0	0	61.9184	49.6216	101.254
BC064078	7	10	2	15	23	10	18	15.0347	24.0021
BC065397	34.594	26.7338	34.51	29.7655	18.875	25.0684	47.1722	15.7229	62.9228
BC065403	2.86092	2.1355	3.00404	39.6452	33.0208	25.3435	93.0148	46.1403	108.423
BC080696	0	0	0	55.5008	63.6473	50.0467	52.7566	37.4427	81.1393
Bc1	0	0	0	0	0	0	25.0632	23.6778	57.6653
BC106175	0	0	0	0	0	0	5	3	4
Bcas1os1	123.033	150.384	152.005	66.1959	166.66	72.8879	31.9169	37.7785	46.4248
Best4-ps	14	4	9	5	5	7	2	13	6
Bloc1s2-ps	0	0	0	3.94815	6.92124	4.95687	42.8003	21.8379	70.4721
Bnip3l-ps	652.614	476.041	424.785	547.217	491.005	441.549	757.048	491.965	1116.77
Brip1os	222.941	269.868	211.633	399.67	230.306	186.804	1846.83	1192.81	2460.57
Btnl7-ps	0	0	0	37.7293	21.2641	30	386.874	305.423	531.245
Bvht	16	14	16	11	8	8	11.0113	19	17.0001
BX001068.1	0	0	0	0	0	0	6.05994	2	4
C030004G16Rik	0	0	0	5.00395	4.00035	2	11.4506	7.00495	17.2225
C030007H22Rik	8.00019	5.39063	5.0003	6.07918	8.90889	7.96028	4.02114	7	11.0004
C030014I23Rik	0	0	0	0	0	0	4	6	13
C030017D09Rik	14	9	10	23	9	12	0	0	0
C030029H02Rik	0	0	0	5	6	7	22	11.1288	24.1651
C030034I22Rik	0	0	0	0	0	0	198.097	124.804	314.957
C030034L19Rik	0	0	0	4.94345	6.028	1.10929	11.3833	10.7203	11.7754
C030047K22Rik	0	0	0	3.16939	7.15161	6.2396	4.0736	2.00574	3.00666
C130012C08Rik	9	2	8	0	0	0	0	0	0
C130013H08Rik	0	0	0	14.4435	6.69427	14.8247	182.404	135.593	343.315
C130026L21Rik	0	0	0	14	4	5	0	0	0
C130036L24Rik	197	210	159.834	89.7948	109.989	92.1566	183.646	159.534	304.853
C130046K22Rik	10	11	7.00315	4	4	4.00362	25	25	22.0209
C130060C02Rik	0	0	0	27	38	9	84	31	102
C130071C03Rik	2.00012	3.00019	1.00003	5.19234	6.28894	4.00369	27.7292	15.3719	28.283
C130073E24Rik	0	0	0	0	0	0	11.1128	7.00109	25.0295
C130089K02Rik	0	0	0	11.5692	11.7817	13.2204	0	0	0
C130093G08Rik	0	0	0	21	13	8	15	8	32
C230012O17Rik	19	7	10	44	29	42	5	7.95511	7
C230014O12Rik	31.885	11.7083	10.6601	30.4187	45.738	19.0343	38.6179	40.5514	94.3676
C230024C17Rik	0	0	0	3	14	9	9	12	20
C230029F24Rik	30.4389	19.4509	41.7303	68.9589	66.6966	43.9626	29.7624	14.2499	39.3307
C230034O21Rik	0	0	0	3	12	13	0	0	0
C230037L18Rik	0	0	0	0	0	0	9.00203	3	15.0004
C230038L03Rik	1.4736	1.62489	6.83624	17.3332	6.77034	5.22776	8.54618	5.39242	10.0895
C230057A21Rik	217	165	138	174	143	114	39	30	54
C230062I16Rik	40.4816	26.7558	41.7794	28.8408	24.822	31.6176	260.499	178.701	364.654
C330002G04Rik	6.00062	9.90512	8.48313	48.8244	34.5133	13.6861	128.617	80.8872	169.345
C330004P14Rik	0	0	0	0	0	0	5.24	5.22861	12.0003
C330008A17Rik	0	0	0	0	0	0	35	41	33
C330011M18Rik	0	0	0	0	0	0	50.9957	17.332	97.9108
C330013E15Rik	196	228	196	105	174	109	69	49	90
C330018A13Rik	20.1113	21.311	6.58576	0	0	0	0	0	0
C330019F10Rik	0	0	0	4.00171	6	15	84.0006	41.2254	97.1495
C330024C12Rik	0	0	0	0	0	0	1.02508	2	2.0049
C430002N11Rik	137	94	89	282	227	190	21	15	36
C430014B12Rik	458.565	410.59	356.658	860.092	691.612	459.091	401.273	161.008	480.443
C430049B03Rik	0	0	0	0	0	0	2	2	2
C4a	0	0	0	0	0	0	7	10	9
C530005A16Rik	13.1095	7.06135	2.08724	14.0865	17.6476	3.04836	70.7224	51.2439	112.909
C530043A13Rik	0	0	0	3	2.03111	2	0	0	0
C530043K16Rik	0	0	0	0	0	0	81.7631	78.1618	125.875
C530044C16Rik	81	73	54.0003	215.991	138.262	119	23	21	38
C630004M23Rik	2612.69	3449.7	3385.55	422.664	1085.7	544.642	562.812	362.116	1079.33
C630028M04Rik	21	11	11.647	22.6118	36.3488	19	9.00055	2.00823	3.00065
C630043F03Rik	29	40.9792	39	59	49	46.23	75	64.9578	78.3527
C730027H18Rik	0	0	0	5.5	1.5	3.92397	0	0	0
C730034F03Rik	0	0	0	0	0	0	36.5827	21.87	63.8167
C78283	13	7	3	27	13	6	26	12	30.9283
C78334	0	0	0	0	0	0	165.71	165.733	255.054
C78859	0	0	0	0	0	0	7	2	8
C79798	0	0	0	4.37582	9.58417	6.07868	79.1641	64.9407	114.537
C820005J03Rik	9.00039	2.00008	1.00004	14	7.00012	5	0	0	0
C86187	119618	91465.5	84705.2	59191.1	56512.5	60262.9	30643.8	28068.7	45945.7
C87198	187.957	92.3871	115.867	473.178	369.016	321.66	18.0008	3.15348	19.2911
C87487	223.694	226.704	137.351	389.532	297.688	189.928	31.2833	17.5049	44.2497
C920006O11Rik	15	15	12	13	5	13	5	7	16
C920021L13Rik	52.5667	55.0695	43.8358	78.9388	63.6146	24.9653	142.204	87.6705	143.185
CAAA01066123.1	0	0	0	0	0	0	1.19378	5.319	5.52077
Cbfa2t2-ps1	49.8436	33	40	30	60	35	267	287.649	384.243
Cbx3-ps6	111.232	129.278	110.355	132.313	88.4327	108.452	29.0238	16.7126	32.1658
Ccdc142os	1.01455	1.42964	6.13737	15.4219	27	18.3934	14.873	16.0851	32.5388
Ccnb1-ps	6692.3	5050.27	5060.73	4318.3	6303.42	3316.14	4219.15	2680.83	7428.5
Cd1d2	0	0	0	3.02196	2.02347	5.16902	0	0	0
Cd63-ps	0	0	0	0	0	0	652.692	256.665	948.57
Cdk19os	0	0	0	0	0	0	3.28636	7.12316	14.1986
Cdrt4os1	0	0	0	13.822	3	10	25.2625	23.6296	69.7976
Cdv3-ps	0	0	0	3.00249	1.00111	5.02926	14.0788	6.0105	26.0331
Ceacam-ps1	35	19	18	29	21.37	15.0276	14.0013	8	19.0008
Celrr	0	0	0	0	0	0	5.01236	1.00106	2.00454
Cep83os	112.152	86.5428	60.2529	170.885	141	75.3357	43.6295	21.2142	62.1316
Cerox1	27.1964	25.8797	18.6901	21.2993	29.1115	25.4713	13	4.09301	22.9438
Cfhr3	0	0	0	0	0	0	3.0529	1.00608	3.02107
Chn1os3	956.967	528.887	553.291	702.246	585.816	625.433	230.656	182.627	352.399
Ckb-ps2	0	0	0	0	0	0	14	5	23
Clca4c-ps	0	0	0	11.0034	8.07747	10.0013	16.55	9.01558	8.51656
Cldn25-ps	316	329	279	244	190	235	36	50	45
Cldn34c3	0	0	0	0	0	0	12.1672	8.59512	15.8833
Cpeb1os1	14	10	8	7	2	2	0	0	0
Crnde	17	31	14	39	32	42	16.0006	17	20
Crry-ps	9	10	7.75534	10	11.9014	8.73298	13	8	7.90645
Csnk2a3	1796.33	1677.41	1559.11	1905.13	1510.25	1107.09	8066.19	4415.39	10979.4
CT010467.1	17317.6	21917	24223.6	14393.7	21671.6	16079.4	19935	15065.5	31464.2
CT025683.1	0	0	0	2.00879	3.01743	4.02201	15.049	3.0424	24.6385
Ctcflos	0	0	0	5	3.00748	3.78295	5.73464	1.22653	3.27265
Ctrcos	0	0	0	0	0	0	33.6111	21.5507	46.4117
Cxcl11	0	0	0	0	0	0	40.1236	36.9382	65.9308
Cyp2a21-ps	0	0	0	46.9519	30.6859	33.2062	1620.43	967.865	2520.88
Cyp2c52-ps	0	0	0	0	0	0	55.3184	38.0361	75.1144
Cyp2c53-ps	15.5076	11.8736	25.7704	42.8121	51.2306	25.0776	0	0	0
Cyp2d38-ps	0	0	0	0	0	0	1.00293	1.00181	2.00217
Cyp2d41-ps	0	0	0	0	0	0	56	59	100.961
Cyp2j14-ps	0	0	0	4	1.00002	3	9.01372	2.00003	5.00038
Cyp2j15-ps	0	0	0	0	0	0	12.5392	8.08151	9.25573
Cyp4f41-ps	0	0	0	3.00448	2.00108	6.00409	6.00172	1.00069	12.0053
Cyp4x1os	0	0	0	3	2	5	0	0	0
D030007L05Rik	4.75502	2	5	0	0	0	0	0	0
D030018L15Rik	1484	1150	1024	486	400.741	412	59.0059	42.8802	90
D030024E09Rik	102.023	73.8642	58.0016	130.414	104.242	82.1575	77.1094	32.8568	70.5845
D030025E07Rik	17.0041	13.0014	12.0012	54.1328	34.0452	24.0287	13.0976	12.0735	10.0763
D030028A08Rik	544.673	523.144	393.973	438.922	652.155	476.823	2085.06	1616.3	3491.65
D030040B21Rik	0	0	0	9	12	6	11.0009	7	6
D030045P18Rik	0	0	0	5.02168	5.01616	1.00407	0	0	0
D030047H15Rik	59	42	31	158.411	165.883	163.035	225.239	228.062	311.351
D030055H07Rik	31	30.6658	7.22322	14.3458	10.8183	10.7741	0	0	0
D030068K23Rik	428.017	434	392	491.154	411.432	399.006	303.225	216.141	371.246
D130007C19Rik	9	4	4	7	2	3	9	7	21
D130009I18Rik	2.02175	4.06162	2.03802	23.0969	25.3297	20.1786	32.4565	40.6979	59.0463
D130017N08Rik	60	27	27	18	25	46	40	32	64
D130020L05Rik	36.551	68.8598	51.6156	52.182	82.2286	42.6947	132.605	95.7867	209.58
D130058E05Rik	152.957	268.372	269.08	121.431	200.513	167.354	48.5032	58.5113	83.8486
D130079A08Rik	23.0762	9.01431	3.00173	28.2552	29.6978	23.0337	25.0222	10.0027	21.2585
D14Ertd670e	14	10	2	16	14	13	22	7	18
D16Ertd519e	280	205	161	334	254	166	176	75	188
D230022J07Rik	0	0	0	12	12.1016	8	4.0202	4	15.0372
D230030E09Rik	0	0	0	6	4.00001	5	5	7.00317	6
D330023K18Rik	0	0	0	0	0	0	49.6442	23.0014	64
D330041H03Rik	20.0245	20.2921	18.4516	41.8078	33.1697	33.7613	452.055	360.721	620.326
D330046F09Rik	0	0	0	13	1.00505	6	0	0	0
D330050I16Rik	50.3888	31.8529	29.2122	30.8008	52.1594	38.532	37.7057	31.9908	61.9741
D430001F17Rik	0	0	0	5.08945	2.14593	12.0014	2.03548	3.0493	3.13398
D430020J02Rik	39	42	33	73	68	50	564	468	750.83
D430040D24Rik	129.113	90.6297	78.5262	57.8785	53.9773	55.0215	85.069	95.24	90.1775
D5Ertd605e	0	0	0	9	9	10	152	160	279.999
D5Ertd615e	38.4864	38.4846	14.0069	250.698	156.205	160.211	61.5689	39.252	74.861
D630024D03Rik	0	0	0	8	2.00006	3.00152	2.00148	6.0395	4.01284
D630033O11Rik	35.0007	23.0158	20.0004	28.0039	25.0004	35	3.00721	9.00143	14.0083
D630036H23Rik	5.95719	10.9705	8.93858	0	0	0	0	0	0
D630044L22Rik	12.7533	4.44187	6.81383	0	0	0	0	0	0
D6Ertd474e	5622	4036.08	3496	5016	3461	3344.56	1683.06	1108.07	2469.48
D730003I15Rik	0	0	0	4	5	8	4	7	14
D730044K07Rik	13.927	24	13.2541	0	0	0	200.087	160.594	388.412
D730045A05Rik	0	0	0	13.8338	13.8912	5.78024	2.28895	3.51455	19.3298
D730045B01Rik	39.5848	21.5415	19.7899	0	0	0	51.7486	16.2341	92.92
D7Bwg0826e	0	0	0	0	0	0	13.8954	6.76274	14.6336
D830013O20Rik	0	0	0	22.0001	4.00001	8.0001	15.1208	13.8695	15.6883
D830025C05Rik	73.3463	78.5973	70.1349	36.7882	75.4638	16.349	190.687	114.711	353.44
D830026I12Rik	0	0	0	3.36352	3	2.94439	0	0	0
D830032E09Rik	34.7403	29.4939	22.4122	67.7408	121.755	59.0468	128.217	82.8641	218.374
D830035M03Rik	108.389	100.142	45.2814	50	47.0236	41	7	3	3
D830036C21Rik	0	0	0	0	0	0	10.8963	4.94576	2.6473
D830039M14Rik	0	0	0	2.50491	5.80064	7.25914	0	0	0
D830044D21Rik	0	0	0	6.0311	4.63328	1.00109	3.3521	1.16063	4.43839
D830050J10Rik	883.817	1380.46	1478.45	210.604	876.726	291.046	1310.73	896.156	2403.61
D930007J09Rik	16.6323	19.0484	7.65678	0	0	0	0	0	0
D930007P13Rik	30.9538	12.3814	24.0002	61.7322	37	39	17.3185	9.93746	36.1391
D930019O06Rik	6.37716	3.86068	7.73616	17.7427	14.0952	7	0	0	0
D930030I03Rik	36.1454	51.7942	40.2345	57.3268	63.1747	48.5721	24	36.2067	29.0027
D930032P07Rik	0	0	0	10	2.05678	4.00211	30.6811	26.0442	51.9974
D9Wsu149	0	0	0	0	0	0	3.15117	2	8.58091
Dancr	0	0	0	6	9	3	937	460	1418
Dbhos	16.0146	7.00381	11.0134	72.0174	57.0381	63.0556	7.0097	18.0381	31.2126
Dbpht2	4	4	4	2	6	4	19	5	16
Dcdc5	35.0974	16	20.0002	45.2379	33.0229	27.0213	11.0144	20.4415	25.0913
Dgkeos	0	0	0	0	0	0	36.2671	39.0877	36.1569
Dhrs13os	23.7116	28.7202	9.49797	20.271	24.8748	25.1515	8.88723	6.43353	4.99806
Dhx58os	0	0	0	0	0	0	13.7606	9.1385	26.2606
Dio3os	0	0	0	0	0	0	7	3	2
Dleu2	41.0889	33.8385	33.0085	99.8225	103.627	45.6259	761.071	469.191	706.193
Dlx1as	14.329	8.25133	15.8501	16.1046	30.4937	23.0736	0	0	0
Dlx4os	4	4	4	20	24.0401	33	0	0	0
Dlx6os1	6.5	9.5	12	45.5	38.0133	40.5303	15.5	5	18.1907
Dmrt1i	31.8664	56.2276	42.4994	0	0	0	0	0	0
Dmrta2os	0	0	0	0	0	0	16	6	18
Dnah2os	0	0	0	0	0	0	54.1238	36.8952	43.1908
Dnajc19-ps	7.95848	8.93595	7.93157	0	0	0	0	0	0
Dnmt3a-ps1	4	5	3	0	0	0	0	0	0
Dppa3-ps	7.68862	9.00736	11.0904	5.9862	1.91185	4.94968	17.9465	9.80433	18.7501
Drr1	0	0	0	437.974	264.942	164.44	6607.87	3722.92	8045.6
Dubr	3	2	4	15.0466	11	9	175	127	332
Dynlt1-ps1	238	94	61	226.989	258	190.983	106	78	192
E030037K01Rik	7.7801	13.4569	43.6785	2.5002	21.9487	1.50537	7.1947	10.9305	31.6234
E030042O20Rik	0	0	0	21	13	7	32	6	28
E030044B06Rik	0	0	0	3	11.0328	6	11.0018	3	8.01727
E130006D01Rik	7.18862	1.00006	4.00058	3.00607	2.00167	3.00008	1.00068	1.02668	1.02204
E130008D07Rik	61	41	31	106	70	66	34	29.0187	42
E130101E03Rik	0	0	0	2	6	6	0	0	0
E130102H24Rik	0	0	0	8.88815	2	2	7.00414	2.01278	11.0444
E130111B04Rik	65	33	31	55	32	30	0	0	0
E130119H09Rik	0	0	0	2	2	2	0	0	0
E130201H02Rik	2.15323	4.96355	12.5213	0	0	0	0	0	0
E130202H07Rik	4	5	2	9	7	9	0	0	0
E130304I02Rik	64.0008	36.0003	45.0003	47.0002	32.0002	36.2049	22.0809	20.056	34.0797
E130307A14Rik	53.4895	38.3663	62.2935	63.8668	43.1834	43.6278	79.8833	55.1459	143.01
E130317F20Rik	0	0	0	11	18	19	328.443	295.985	417.288
E230001N04Rik	0	0	0	0	0	0	4	3.77844	8.23052
E230013L22Rik	0	0	0	2	5.42263	3.28795	2003.56	1412.81	3594.91
E230015B07Rik	15.4219	17.4185	8.36908	14.6912	14.9085	6.63674	0	0	0
E230016K23Rik	106.041	77.4296	73.8789	375.042	240.754	241.424	29.0841	20.1279	66.245
E230016M11Rik	1.04259	8.26152	5.11085	21.2954	9.15201	9.22178	52.2379	20.4931	52.2909
E230029C05Rik	4.13295	3.00456	2.00314	23.0687	17.045	13.4042	31.355	23.4567	61.361
E230032D23Rik	0	0	0	1.94105	1.87012	6.34357	7.31221	10.1533	19.481
E330010L02Rik	812.648	592.548	471.695	1138.93	855.908	640.507	963.842	494.8	1442.31
E330011M16Rik	9.81102	18.3107	8.13351	10.2136	1.22914	11.61	12.8726	9.56211	13.5852
E330011O21Rik	2086.41	1753.5	1651.68	2576.15	2143.82	1799.19	215.421	108.166	282.952
E330012B07Rik	4534	3444	2933	4248.29	3033.12	2844.12	925.024	617	1383
E330013P04Rik	0	0	0	8.00394	7	4	16.0383	9	32
E330016L19Rik	8480.77	6455.92	5249.21	12067	8969.78	7925.35	5591.84	3521.45	6937.96
E330017L17Rik	0	0	0	0	0	0	2	8	13
E330018M18Rik	0	0	0	2.84966	2.19614	2.00196	11.3792	2.96997	11.7742
E330020D12Rik	0	0	0	23.0008	12.726	18.5582	9.00053	12	6.00199
E330023G01Rik	7.00119	1.01256	5.00255	19.2913	15.8162	6.10879	109.95	80.2276	176.466
E330034L11Rik	0	0	0	0	0	0	21	25	37
E330035G20Rik	14	7	9	8	10	5.00751	15.0001	10.0026	24
E430024I08Rik	22	19.0866	13	98.633	31.9826	42.2972	81.8522	39.096	105.639
E430024P14Rik	72.2009	37.4312	32.8192	63.6681	34.0236	51.1488	222.261	185.196	278.134
E530011L22Rik	0	0	0	5.03365	5.86173	5.03476	10.8844	16.4606	13.2794
Efhd1os	0	0	0	0	0	0	7.04394	5.14084	25.2387
Eif2c5	0	0	0	5	3	3.09615	7.48978	5.00001	20.0305
Eif2s3x-ps1	0	0	0	0	0	0	10	3	12.0052
Eif3s6-ps4	4	11	2	19.4503	8.00183	2	0	0	0
Eif4a-ps4	11095.9	8328.95	7788.95	8453.53	6494.24	5878.03	7188.57	4265.2	11764.4
Eldr	7	3	10	9	2.00001	6	0	0	0
Emx2os	0	0	0	2.01158	6.00029	8	0	0	0
Epb41l4aos	2	14	5	10	10	12	116	75	193
Eprn	0	0	0	6.91126	2.35302	2.71458	0	0	0
Etaa1os	16.1347	8.09145	6	14	11	6.016	11	11	26
Etohd2	3.31507	11.0058	10.8748	15.6356	24.5006	7.41888	23.3726	29.0122	51.2601
EU599041	37.2668	64.6535	49.684	77.4851	85.3261	53.6596	1507.4	596.185	1285.3
Evx1os	3.759	1.56688	12.2694	34.9013	56.7502	30.4273	23.3365	18.8485	34.1253
F420014N23Rik	1517.01	1220.02	1008.54	662.604	587.132	666.983	2390.21	2057.95	3046.59
F630040K05Rik	471.022	305.002	236.025	1057.06	834.077	979.491	144.046	131.499	224.579
F630206G17Rik	0	0	0	20.1933	14.0931	9.01377	10.1293	8.09943	16.0658
F730016J06Rik	255.126	145	134	324.149	251.092	256	120.001	104	198.457
F730035P03Rik	0	0	0	3	3	3	91	41	134
F730043M19Rik	0	0	0	10.3334	10.8569	8.36337	0	0	0
F730048M01Rik	44.393	21.5694	16.7809	15.12	14.5115	14.9243	4.23845	7.44169	14.6544
F830208F22Rik	67.3736	78.8709	88.1664	6.58149	92.9775	17.3495	0	0	0
F930017D23Rik	71.5632	51.4041	54.4972	109.683	87.0231	85.1975	18.0143	11.201	32.3087
Faddos	0	0	0	14.6657	10.2268	5.38964	17.0442	14.7742	24.3098
Fam220-ps	92.4431	26.058	9.13887	16.3322	34.7322	54.1233	14.3146	9.7432	13.5237
Far1os	0	0	0	0	0	0	1004.55	464.027	1474.58
Far2os2	12.0645	14	5	8.00097	9.00367	2	8.03016	13.2187	18.2727
Fbxl12os	0	0	0	46	42	30.9793	170.048	86	215.645
Fbxw23	1700	1480	1371.39	2086.59	1430.68	973.123	1040.96	437.424	1567.45
Fcnaos	18.3539	14.8173	8.50248	15.2492	15.2637	25.1471	46.2365	43.2292	78.1927
Fhad1os2	0	0	0	0	0	0	1.00672	4.70468	4.54373
Firre	0	0	0	44.0043	36	33	48.0512	52.3166	55.5657
Flicr	9	4	13	19.7059	15.1576	18.3531	0	0	0
Foxd2os	0	0	0	7	2.00773	4.00001	9.16515	19	19.0187
Foxo6os	0	0	0	0	0	0	4.57663	1.01111	6.04607
Frmd8os	0	0	0	0	0	0	2.00869	2.00581	1.00431
Fth-ps2	0	0	0	0	0	0	32.7426	3.28094	23.4756
Fthl17-ps1	0	0	0	0	0	0	23.4755	40.4201	14.9586
Fthl17-ps2	0	0	0	0	0	0	14	24	32
Ftl2-ps	286.154	380.055	419.614	131.099	420.149	177.289	1625.64	1053.67	2892.07
Ftx	0	0	0	15.0017	10.6313	5.00185	68.4166	45.501	57.4748
G430049J08Rik	5	4	4.9629	0	0	0	29.149	9.00894	10.3931
G630018N14Rik	0	0	0	14.0067	8.54849	10.0156	13.4289	4.03785	6.48974
G630055G22Rik	6.0933	6.10137	4.06269	19.3182	35.4951	12.2126	43.7885	18.2931	48.9307
G630064G18Rik	22.9934	24.0384	18.8186	35.4736	26.1252	16.8371	0	0	0
G630093K05Rik	0	0	0	1.0002	2.00015	1.00004	2.00211	1.00035	2.00102
G730003C15Rik	0	0	0	0	0	0	9.29295	8.36222	8.60616
G930009F23Rik	0	0	0	0	0	0	7.80953	4.05932	14.1083
G930045G22Rik	0	0	0	13	11	9	13	6	20
Gad1os	0	0	0	6.1031	7.6376	16.3187	0	0	0
Gas5	119.232	110.876	125.55	134.609	66.2433	59	861.517	478.592	1136.31
Gata5os	0	0	0	4	4	7	0	0	0
Gbp2-ps	0	0	0	6.70298	1.21638	16.2308	0	0	0
Gimap1os	41.5378	27.2878	12.6427	15.8324	18.1191	16.9805	45.3432	21.7507	33.6057
Glns-ps1	0	0	0	0	0	0	8.02474	8	16.0305
Gm10000	44	49	55	31	38	14	0	0	0
Gm10010	105.488	123.817	75.4457	76.7123	62.874	50.5645	94	70.001	126.817
Gm10020	14.911	34.8272	48.0294	6.11827	21.6908	12.9042	171.377	100.651	279.329
Gm10030	24	6	11	76.8721	66.9329	63.9467	38.8646	30.7004	74.1859
Gm10033	265.153	251.939	194.291	689.331	523.882	283.431	113.199	57.3023	82.854
Gm10036	0	0	0	0	0	0	34.4519	23.1202	83.0343
Gm10039	265.985	240.972	232.935	206.96	342.985	195.975	7513.3	5834.64	10701.7
Gm10044	8.60114	6.01541	2.00527	15.265	11.5804	15.0363	23.684	24.9009	27.9806
Gm10046	0	0	0	0	0	0	1.01651	2.02059	1.02497
Gm10052	7894.66	7992.59	8563.89	6215.44	6165.39	4986.82	17802.5	11018.4	25220.6
Gm10054	25.9607	38.9224	45.9269	25.7077	20.7127	22.0541	0	0	0
Gm10067	4	6	6.00088	8.00013	3.00639	4.03452	9.02377	3.00039	10.0052
Gm10069	177.871	142.515	132.16	159.226	100.953	67.2101	619.914	386.598	1006.09
Gm10073	7	8	10	2	2	2	171.011	152	374.676
Gm10076	0	0	0	0	0	0	2462.13	2247.87	3447.74
Gm10080	0	0	0	0	0	0	1.08611	1.1408	6.53222
Gm10093	54	31	28.9847	33	33	21	1385.81	1323.64	2380.44
Gm10108	312.582	141.911	73.9915	74.5744	73.4517	40.8162	270.42	98.8429	705.014
Gm10109	0	0	0	0	0	0	2	4	6
Gm10110	3540.08	2885.09	3030.71	1482.71	1577.81	1489.44	2287.87	2045.06	3377.55
Gm10113	19	10	13	13	18	8	0	0	0
Gm10120	0	0	0	0	0	0	72.9637	59.1961	95.6447
Gm10123	364.354	287.143	362.902	266.36	199.022	261.485	3841.31	3333.71	6533.33
Gm10125	69.0779	91.6101	65.5979	562.59	385.986	325.842	373.445	252.133	506.826
Gm10134	0	0	0	0	0	0	124	115	163.981
Gm10136	0	0	0	0	0	0	7.12492	12.506	16.4796
Gm10138	0	0	0	6.29812	20.3143	4.38725	40.1825	24.4087	61.3202
Gm10143	77.9759	9.96391	24.2677	78.3011	166.471	216.794	1340.59	1184.58	1610.49
Gm10145	0	0	0	0	0	0	15.6503	15.8618	29.2399
Gm10146	1092	812.984	595.929	287	428.971	316	817.876	816.974	1172.94
Gm10157	69.3842	43.6274	65.165	23.8661	29.2742	7.06565	88.3219	48.0943	176.617
Gm10163	163.276	130.041	94.5424	132.863	149.823	117.575	1622.36	1369.33	2320.14
Gm10171	1013.29	892.533	810.309	1022.23	568.896	616.121	1769.44	1083.93	2905
Gm10175	153.385	144.466	148.132	182.819	254.29	233.115	72.4387	52.0522	142.897
Gm10177	456.911	280.726	288.789	457.857	441.67	318.779	211.562	158.936	355.717
Gm10179	873.333	657.56	567.997	393.1	514	307.435	810.262	463.607	1465.72
Gm10182	21.3838	48.8314	40.6341	15.0078	17.123	15.0564	297.139	308.874	393.44
Gm10221	53.9962	34	36	6	11.9511	8.99209	28.9797	18.9582	33
Gm10231	9.53914	30.4885	53.832	37.1227	73.646	10.8401	7.48293	25.9422	4.03482
Gm10232	1418.63	1145.99	1200.57	286.864	312.856	266.6	2026.25	1552.1	2950.82
Gm10233	1013.29	892.533	810.309	1022.23	568.896	616.121	1769.44	1083.93	2905
Gm10241	320.325	272.519	234.871	55.6843	54.0403	23.5608	821.694	431.141	1328.44
Gm10243	4.06968	2.44195	2.19272	0	0	0	15.8608	18.0752	29.5767
Gm10244	7.50216	4.9518	2.91859	8.2249	6.66821	1.28269	524.892	271.684	832.411
Gm10248	422.521	419.309	301.768	1399.97	961.593	807.49	321.675	173.046	308.148
Gm10250	120	91	94	61	50	69.9443	127.836	80	240.857
Gm10252	142.5	186.598	198.722	176.454	69.1655	159.806	345.771	610.273	135.856
Gm10254	933.865	626.865	594.819	583.937	555.695	546.806	1205.9	1147.2	1730.92
Gm10263	160.956	171.473	116.218	69.4444	66.2328	55.069	17.3575	12.4308	28.7271
Gm10264	0	0	0	0	0	0	10	6	2.00061
Gm10269	0	0	0	0	0	0	3.3504	1.00179	3.51649
Gm10273	449.628	13.5236	23.9769	4.1149	417.162	185.826	7.53791	8.12738	125.073
Gm10275	14.8361	14	8	11	10	4.36492	328.641	230.896	468.865
Gm10280	69	93	62	192.028	114	89	40.9115	22	70.0159
Gm10286	8	4	4	15	3	15	6	17	5
Gm10288	146	98.9532	108	226.999	192.989	200.997	770.755	834.908	1241.66
Gm10293	0	0	0	0	0	0	3.38395	5.31542	15.7904
Gm10297	105	108	88	299.915	206.93	116	51	13	42
Gm10305	9	5	8	7	3	5	0	0	0
Gm10319	0	0	0	0	0	0	23.6524	13.6834	26.168
Gm10323	29.1972	27.7344	27.2278	46.3977	42.9232	22.5686	42.035	5.3786	21.9713
Gm10335	0	0	0	0	0	0	271.682	108.164	359.365
Gm10343	0	0	0	0	0	0	310.733	154.981	469.857
Gm10353	0	0	0	0	0	0	128.875	91.2956	292.563
Gm10355	14	5.39035	12	4	21	5	55.8593	36.5566	89.3015
Gm10356	0	0	0	3.13837	30.1961	12.696	50.5288	31.0944	82.599
Gm10364	486	316	243	165	111	135	19	21	29
Gm10371	126.067	115.449	89.0964	40.1386	52.6151	29.8305	5.83056	7.8345	20.7466
Gm10373	13.1989	5.30306	5.46856	40.1923	25.1322	14.8695	10.349	10.5222	14.741
Gm10382	0	0	0	0	0	0	11.0668	10.0762	13.1035
Gm10388	0	0	0	0	0	0	3.00135	4	14
Gm10390	0	0	0	0	0	0	231.064	132.721	301.112
Gm10410	0	0	0	5	7.37467	5.72532	44.0554	42.6483	59.1055
Gm10419	66	49	44	50	27	30	7	2	10
Gm10420	0	0	0	0	0	0	19.705	9.80728	30.5784
Gm10432	0	0	0	4.74393	3.96561	5.32408	1.53401	4.12021	1.48369
Gm10433	47	62	46	121	116	109	282	199	357.043
Gm10434	741.521	1078.09	1160.21	141.988	283.341	138.227	61.4993	37.5332	69.9074
Gm10435	34.7664	17.0234	12.0692	0	0	0	0	0	0
Gm10440	8	6	3	2.05677	8	11	0	0	0
Gm10443	14.359	14.4496	9.55551	6	2.15987	3.25166	96.0864	50.5692	123.49
Gm10451	0	0	0	0	0	0	2	4	9
Gm10459	0	0	0	2.08232	10.0442	7.70589	17.556	9.66597	49.0556
Gm10461	0	0	0	0	0	0	17.4669	26.2898	9.58665
Gm10466	39.1038	51.7672	26.1048	46.7017	23.892	17.8166	28.8475	10.2259	41.7937
Gm10475	0	0	0	0	0	0	23.6833	21.0172	31.0409
Gm10479	0	0	0	13	14	1.31551	11	7.03466	15.7395
Gm10482	55.9328	56.9495	29.4989	43.6751	17.2866	23.3718	60.9928	37.6581	57.9491
Gm10499	0	0	0	1.19072	4.00003	2	0	0	0
Gm10501	9	4	3	14.5138	23.5812	11	116.737	93.2431	185.474
Gm10505	0	0	0	2	5	4	5.00009	5	9.00018
Gm10509	427	519	345	644.974	447	233	308	122	255
Gm10512	311.216	210.303	153.086	259.226	194.028	191.401	394.149	287.738	584.358
Gm10516	0	0	0	39.5548	21.5943	36.2185	12.7892	15.1397	16.4548
Gm10518	10.9372	7.02198	30.5462	3	8.6751	3.01577	6.86609	12.1982	53.4936
Gm10522	0	0	0	0	0	0	4	10	17
Gm10524	0	0	0	3	2.54632	3.04029	0	0	0
Gm10532	5.75856	24.0526	20.1523	18.8119	56.7103	29.3826	10.0978	6.35071	6.3198
Gm10545	10.5125	11.0597	13.3027	4.91561	2.01384	5.26205	0	0	0
Gm10548	0	0	0	0	0	0	2.06729	6.47785	11.2902
Gm10550	294.635	208.754	248.738	149.035	200.671	227.81	915.424	820.329	1173.77
Gm10552	100.191	111.033	61.1829	77.3871	28.4625	27.4738	77.7185	72.5368	224.043
Gm10553	319.353	316.199	239.103	81.3547	65.1857	49.7856	363.624	183.861	629.372
Gm10556	15	17	9	37	29.0101	31.8058	5.00038	1.00017	3.00019
Gm10557	16.2492	3	13.7163	8.76043	16.4847	5.55072	275.831	132.639	465.103
Gm10561	0	0	0	1.00808	2.04872	3.00029	0	0	0
Gm10570	0	0	0	0	0	0	3	4	4
Gm10575	0	0	0	0	0	0	8.7579	15.8019	21.0615
Gm10578	3.38932	4.79648	11.9321	5.68853	2.37342	17.1007	4.22613	1.18909	2.23981
Gm10600	0	0	0	5.82878	2.32257	2.50221	1.20769	6.15647	4.5346
Gm10601	2.16586	6.80823	3.44918	16.7463	6.77573	25.1984	17.6196	16.6485	17.2796
Gm10602	18.5794	3.65083	7.21065	13.1871	9.53582	7.83582	0	0	0
Gm10605	0	0	0	0	0	0	10	4	14
Gm10616	0	0	0	0	0	0	4	6	6
Gm10617	15	11	5	20	27	24	6	16	17
Gm10634	7.73519	19.5979	4.00607	29.6313	34.1699	17.7309	54.8598	12.0388	62.1022
Gm10636	0	0	0	5	1.01068	2.00021	0	0	0
Gm10637	240.532	158.119	127.498	817.521	543.033	570.052	83.3879	78.3818	168.556
Gm10640	2.00017	4.00032	2.00006	14.0009	4	1.00722	11	1.02103	10.1115
Gm10644	27	15.1101	10	24.1094	35.3041	25.5935	182.764	138.677	247.588
Gm10645	0	0	0	0	0	0	22.4128	28.6834	85.8332
Gm10648	0	0	0	8.00352	4.61399	1.14738	32.1856	38.0821	67.8401
Gm10649	0	0	0	5.00282	2.00068	4.00021	28.7328	17.054	21.5004
Gm10651	32	13	17	13	15	6.34419	6	2.21037	18
Gm10653	0	0	0	0	0	0	237.03	196.739	268.966
Gm10654	81	54	44	9	8	2	8	8	8
Gm10655	0	0	0	0	0	0	3	7	2
Gm10658	25.2664	20.0032	9.25718	23.1055	6.5527	21.4161	447.998	324.128	572.235
Gm10660	0	0	0	0	0	0	2.47411	1.01594	5.73836
Gm10676	3.74503	5.43785	13.5857	29.1057	30.4194	26.4916	20.609	11.1468	44.6042
Gm10680	7.29863	3.4852	2.64201	0	0	0	0	0	0
Gm10685	0	0	0	24.0228	9.77879	3.57604	23.6281	9.73467	52.5022
Gm10686	0	0	0	1.07908	3.88431	4.07423	0	0	0
Gm10687	0	0	0	0	0	0	1.02481	7.06282	13.2948
Gm10689	99.3883	110.71	86.7229	178.974	127.997	159.391	19.0256	11.0158	8.74179
Gm10693	68.0421	30.6996	43.0439	67.3899	60.4866	29.0617	29.8794	21.015	43.0359
Gm10698	1743.89	1511.54	1498.42	861.496	764.159	498.329	1460.34	776.027	2250.03
Gm10699	8	7	5	42	36	29	112	86	159
Gm1070	77927.4	58127.6	48720.2	11182.3	9320.62	10617	2239.85	1984.62	3065.82
Gm10701	0	0	0	0	0	0	2.56414	2.92896	12.3755
Gm10705	20.4893	20.9373	20.7726	18.8049	12	9.33461	359.713	173.538	548.109
Gm10706	0	0	0	0	0	0	3.05984	5.52986	3.2266
Gm10714	0	0	0	6.00963	5	5	3.00086	3.0049	2.00127
Gm10734	6.34922	26.1473	30.7374	6.61912	7.78599	13.5204	6.32166	4.50353	4.34309
Gm10739	0	0	0	6.01836	3.0311	3.00007	1.00931	5.06792	11.4001
Gm10741	48	29	20	44	26	28	2	7	7
Gm10745	28	35	29	133.7	132	62	43.3346	18.3615	35.9338
Gm10754	0	0	0	1.17419	3.00256	2.40171	13.1577	15.8761	9.81213
Gm10762	0	0	0	6.01406	6.27224	11.143	22.0818	14	26.1025
Gm10769	0	0	0	3.3688	5.31894	1.00702	3.04015	2	9.54834
Gm10774	0	0	0	0	0	0	4.51568	1.73671	5.18084
Gm10785	33.7902	3.89889	9.59622	29.4116	3.9613	33.6669	0	0	0
Gm10790	60.01	71.0027	49.002	119.017	83.1568	50.0336	60.0327	30.006	75.5771
Gm10791	0	0	0	0	0	0	9.49367	5.33111	10.7441
Gm10807	7.51774	9.86684	3	486.18	782.035	599.141	66.902	57.7814	95.93
Gm10812	8.72838	22.9104	2.11724	1.33662	14.2381	2.50249	10.7029	5.76397	15.5581
Gm10814	13.5557	36.2637	13.6702	18.4184	43.8982	18.8893	367.766	307.398	485.728
Gm10817	0	0	0	0	0	0	29.1214	53.5433	65.8984
Gm10819	137.833	138.135	146.211	80.7117	253.349	111.476	494.365	327.78	727.786
Gm10823	174.284	128.547	69.8211	704.866	1000.57	650.238	725.703	850.19	1343.24
Gm10824	0	0	0	4	4	1.54853	0	0	0
Gm10825	307.718	207.514	210.85	153.906	90.3979	69.6979	39.0985	26.9332	66.7494
Gm10827	0	0	0	20.0017	2.00064	6	28.4194	15	45.0767
Gm10848	30.271	28.311	20.3132	0	0	0	40.025	27.2245	59.1439
Gm10849	14.8016	17.7786	18.8045	17.683	15.681	12.768	5.89361	5.93371	11.8416
Gm10856	0	0	0	6	4	7	0	0	0
Gm10857	915.457	721.206	698.416	551.726	421.837	441.015	425.398	242.616	577.878
Gm10860	52.8346	30.1783	15.0812	31.3734	19.6633	18.7142	15.3089	12.0664	2.26519
Gm10863	0	0	0	17	9.01063	13	39.0646	43.0072	60.0666
Gm10865	1157.25	1233.8	1099.01	720.484	1019.14	842.844	246.764	169.325	349.696
Gm10874	0	0	0	0	0	0	5.24713	3.15302	23.3574
Gm10876	0	0	0	0	0	0	21.6561	31.1878	32.2226
Gm10912	0	0	0	0	0	0	17.4501	7.9201	11.1544
Gm10923	0	0	0	0	0	0	2.46991	5.67183	11.095
Gm10925	1739.88	531.96	403.217	1231.74	702.963	742.559	1139.47	684.264	7798.85
Gm10941	0	0	0	2.00473	3	3	4	3	5
Gm10988	0	0	0	0	0	0	124	72	143
Gm11033	16.0711	5.00107	5.04742	21.0648	31.2019	24.0371	59.0041	22.2422	55.0862
Gm11110	8.54341	2	4.82597	7	12.2783	4	71.908	31.5061	102.001
Gm11131	4	5	6	4.08285	12.9782	12.5005	824.739	640.692	1202.78
Gm11149	0	0	0	0	0	0	2.99883	3.32718	11.3301
Gm11184	13.4152	5.87969	5.61086	22.6483	10.7409	7.80529	30.1855	19.4582	48.3289
Gm11189	15.4932	22.7781	30.8297	7	19.6541	8.88096	45.8727	12	42.6879
Gm11190	165	183	130.998	44	56.9561	80.9857	19.0016	36.001	43.0018
Gm11191	0	0	0	0	0	0	7	5.01182	15.221
Gm11195	3	3	2	2	3	2	37	19	47
Gm11197	49	29	13	168	102	114	20	8	22
Gm11210	0	0	0	6.00842	6.02194	11.2654	10.1729	5.09382	26.9904
Gm11221	0	0	0	0	0	0	53	37	65
Gm11223	61.1529	35.3297	62.0994	29.4774	33.0986	23.3151	49.6175	61.0979	88.9159
Gm11250	0	0	0	0	0	0	6.53198	2.68142	4.49108
Gm11261	31.2737	19.8683	24.1464	9.77071	18.2631	3.65531	8.14088	14.0073	27.9604
Gm11264	25.0069	22.0088	14.0017	38.1316	37.1959	12.0632	16.3995	7.1362	25.6127
Gm11274	0	0	0	0	0	0	9	3	3
Gm11281	0	0	0	0	0	0	2.89818	8.43555	6.89075
Gm11290	0	0	0	6	5	12	119	70	178
Gm11292	0	0	0	0	0	0	10	9	12
Gm11295	0	0	0	0	0	0	2	3.22044	3.1199
Gm11309	0	0	0	7.02968	9.28766	4.00945	492.303	292.667	661.452
Gm11335	0	0	0	0	0	0	3	2	2
Gm11337	0	0	0	10	2	9	0	0	0
Gm11339	4.39819	4.00633	3	0	0	0	0	0	0
Gm11346	49.2806	48.0633	33.3774	57.2905	18.4549	25.1808	0	0	0
Gm11351	0	0	0	3.00223	2.00245	1.00131	3.00469	3.00129	5.00767
Gm11353	527.607	136.705	145.183	46.4899	54.1516	61.1398	507.159	511.29	977.617
Gm11368	0	0	0	0	0	0	7	10.0031	17
Gm11373	0	0	0	8	2	6	0	0	0
Gm11380	35.2073	7.93547	18.307	15.019	19.7968	10.9868	5.43999	4.47053	2.67198
Gm11381	682	504	483	487	460	261	212	117	361
Gm11387	0	0	0	0	0	0	8.00498	2	4.00068
Gm11405	0	0	0	0	0	0	7.48206	1.24021	10.451
Gm11413	140.585	92.1203	67.3891	250.352	170.259	113.195	620.814	390.542	861.671
Gm11423	7	9	2	0	0	0	147	143	208
Gm11426	747	521	439	755	594	700	326	311	418
Gm11427	0	0	0	0	0	0	8.51519	4.27872	8.4915
Gm11448	11	4.01021	11.0926	8.04554	9.05104	17.0753	9.03162	7.05113	17.0394
Gm11451	33	28	27	32	37	35	35.9976	14	52
Gm11454	0	0	0	0	0	0	16.0001	6	21.449
Gm11457	0	0	0	0	0	0	227.651	179.217	272.522
Gm11462	0	0	0	0	0	0	14	9	36
Gm11464	0	0	0	5.91814	4.33425	6.77724	74.251	53.9678	97.3351
Gm11468	0	0	0	0	0	0	15.0011	6.00057	7.00018
Gm11470	5.0313	17.0492	9.01338	20.0415	11.2223	25.1279	80.3225	86.3636	162.578
Gm11474	0	0	0	6	8	7	20	11	19
Gm11476	2361	1903	1465.01	986.395	1109.48	1015	523.028	422.555	808.063
Gm11478	0	0	0	0	0	0	76.2773	62.3255	96.6212
Gm11479	44	54	61	20	24	19	0	0	0
Gm11485	0	0	0	0	0	0	3	3	3
Gm11491	115.488	94.4885	59.4873	123.906	55.9942	44.164	339.217	62.025	348.822
Gm11496	0	0	0	4	5	4	5	4.09845	11
Gm11497	0	0	0	0	0	0	44.5244	52	84
Gm11502	0	0	0	2	6	2	0	0	0
Gm11508	0	0	0	20.0389	24.4325	39.2765	932.195	635.301	1357.78
Gm11514	36	34	26	21	11	5	10	5	6
Gm11515	0	0	0	9	4	3	12	2	7
Gm11517	0	0	0	0	0	0	1358.14	1396.72	1818.96
Gm11518	44.4753	29.9705	45.4661	18.9675	17.9554	20.9734	338.666	351.853	583.575
Gm11520	0	0	0	62.0659	38.4991	38.0346	428.845	325.389	661.763
Gm11523	0	0	0	4	3	4	13.69	11.5693	16.8475
Gm11524	0	0	0	0	0	0	7.31498	5.43069	7.1525
Gm11527	0	0	0	0	0	0	3.27542	1.42392	15.873
Gm11529	0	0	0	0	0	0	3	4	1.00034
Gm11532	0	0	0	5.15684	6.16946	1.16205	11210.7	9316.7	17756.4
Gm11534	0	0	0	32.8015	28.1296	21.6316	0	0	0
Gm11540	0	0	0	0	0	0	5	7	8
Gm11542	0	0	0	5	3	4	12.0837	13	26.4662
Gm11543	113.982	75	85	153.757	111.908	111	736.334	683.909	996.917
Gm11544	0	0	0	3	10	7	1775	1380.54	2423.52
Gm11545	2029	1245	1022	1827	1265	1470	315	242	536
Gm11546	0	0	0	8.15137	6.0506	1.62101	483.569	280.964	840.477
Gm11548	55	48	37	62	56	37	0	0	0
Gm11585	291.992	264.102	253.84	207.454	142.814	118.747	535.452	520.622	999.359
Gm11587	622	444	352	341	315	300	54	27	60
Gm11588	16	13	10	26	26	13	15	7	8.00001
Gm11605	4	8.35836	6	0	0	0	14	6	24.2643
Gm11613	0	0	0	0	0	0	7.01061	6.10668	2.01956
Gm11620	6	6	15	20	21	9	676	424	979
Gm11626	0	0	0	1.69707	1.89031	1.4619	0	0	0
Gm11629	0	0	0	0	0	0	88	58	117.002
Gm11630	0	0	0	0	0	0	6	6	11
Gm11635	0	0	0	0	0	0	111	85	189.07
Gm11636	6	2.00003	6	0	0	0	5	4	19
Gm11638	214.686	131.205	127.138	169.591	92.8095	118.643	0	0	0
Gm11640	6.71689	6.63662	7.97036	10.7037	3.16189	9.96098	8.38564	7.64056	1.69691
Gm11649	0	0	0	0	0	0	12.3797	10.3394	27.0602
Gm11659	17.7743	4.71199	10.215	0	0	0	0	0	0
Gm11680	5	3	4	9	4	2	0	0	0
Gm11681	0	0	0	0	0	0	6.00298	1.00024	2.00036
Gm11685	0	0	0	4	5.0033	5.00008	4.00864	4.00466	5.00053
Gm11690	0	0	0	9	14	11	0	0	0
Gm11691	0	0	0	20	21	23	4	3	4
Gm11695	0	0	0	2	2	1.57488	1.31543	3.43578	1.83235
Gm11696	7.19524	8.35221	8.30562	7.83926	1.52802	7.75123	0	0	0
Gm11697	17.449	4.49915	6.7981	0	0	0	9.85139	6.95086	8.6015
Gm11701	0	0	0	0	0	0	374.21	263.872	618.307
Gm11703	0	0	0	0	0	0	1.04223	1.03658	1.0468
Gm11707	0	0	0	6	7	8	6	2	10
Gm11713	0	0	0	0	0	0	97.025	98.8842	133.465
Gm11715	0	0	0	2.05772	2.04247	5.15889	225.276	154.834	258.388
Gm11725	0	0	0	0	0	0	15.6251	15.1253	23.7815
Gm11728	0	0	0	6	6.00216	2.0002	0	0	0
Gm11729	0	0	0	0	0	0	8	3	9
Gm11732	0	0	0	7	4	10.0129	112.014	97.0902	162.134
Gm11735	2.00218	1.00064	4.30356	33.145	31.0054	33.3639	11.0707	7.04419	17.0186
Gm11736	0	0	0	0	0	0	15	6	3
Gm11739	792.48	463.402	340.895	486.58	335.821	492.878	1467.52	1544.78	2263.41
Gm11751	2.00051	1.0078	4.00093	14.5662	13.2979	11.0947	8.56416	11.7011	14.5915
Gm11760	0	0	0	0	0	0	2.60841	3.72921	6.40235
Gm11762	0	0	0	3	6	4	0	0	0
Gm11765	59	34	14	34.0001	30	25.0351	16.0134	9.00001	28.2357
Gm11767	0	0	0	0	0	0	22	4	15
Gm11769	21.6289	22.5205	23.902	9.95734	12.0677	2.58573	71.9173	43.9416	81.4059
Gm11771	0	0	0	0	0	0	11.2717	18	12.0205
Gm11775	71.5747	60.3907	44.7576	74.71	121.989	106.004	31.2848	21.2206	34.6443
Gm11779	5.17344	12.3385	2.04375	6.3577	1.0056	3.05657	0	0	0
Gm11784	0	0	0	0	0	0	33	9	37
Gm11787	0	0	0	0	0	0	8.34612	7.07894	9.95727
Gm11788	0	0	0	0	0	0	6.13914	4.04272	4.23167
Gm11789	0	0	0	0	0	0	1.05219	1.14759	4
Gm11795	0	0	0	0	0	0	8	13.358	11.4905
Gm11800	0	0	0	0	0	0	2.2293	5.90177	3.77634
Gm11802	174.853	122.541	99.7594	85.038	57.9147	88.6217	6.93709	24.7516	17.1147
Gm11809	0	0	0	0	0	0	4	9	8
Gm11815	45.4295	43.0583	44.4397	26.4637	21.402	16.9925	1.90448	3.22523	13.1083
Gm11820	86	63	57	167	132	85	82	33	82.0011
Gm11821	0	0	0	11	7	8	17	6	12
Gm11823	0	0	0	0	0	0	4.00407	1.00031	2.00158
Gm11824	3	3	6	0	0	0	0	0	0
Gm11827	3966	2897	2494	3130	2558	3018	730	874	1168
Gm11833	0	0	0	0	0	0	4	4	9
Gm11839	3.00584	2.98886	1.17173	0	0	0	3076.13	2564.04	4382.38
Gm11841	0	0	0	2.00239	12.0375	3.08474	1035.15	898.137	1564.41
Gm11843	0	0	0	0	0	0	179	78	237
Gm11846	65	41	18	74	59	51	19.0032	8	5.00065
Gm11847	425.93	262.347	280.393	246.069	451.36	314.096	154.711	158.114	210.867
Gm11848	0	0	0	0	0	0	5	4	2
Gm11855	0	0	0	7.01702	1.00088	3.81407	0	0	0
Gm11865	52.0984	40.999	42.4424	19.3133	19.7747	39.8038	21.352	1.68927	26.4704
Gm11866	0	0	0	0	0	0	3	2	2
Gm11867	24.0398	20.7024	17.8781	54.4078	42.5842	18.7064	38.5163	14.8936	21.0427
Gm11868	31.9401	28.9484	17.955	47.8719	45.8943	39.9554	56.9057	24.9638	89.9483
Gm11872	1.71972	1.84402	7.802	4.60196	5.77035	1.72566	2.65819	2.83152	2.74538
Gm11875	0	0	0	0	0	0	14	4	17
Gm11878	6.70766	10.7088	13.5535	1.47042	6.51784	4.17973	95.9647	23.131	118.886
Gm11884	32.0039	21.0008	27.002	58.152	26.7475	35.1362	27.57	10.3141	19.5834
Gm11906	514.431	445.181	395.844	597.851	408.257	332.115	608.996	327.384	678.923
Gm11914	13	7	13	15	11	4	74.8448	58	99.9475
Gm11916	40	34	18	132	65	56	8	8	14
Gm11917	3.00292	6	10	29.0749	19.0146	14	0	0	0
Gm11922	0	0	0	12	4	7	0	0	0
Gm11924	684.161	519.916	437.031	671.439	510.552	487.53	303.29	201.096	387.227
Gm11927	6	6	5	12	7	3	10	11	9
Gm11934	0	0	0	13	14	16	6	6.02468	23.0951
Gm11942	0	0	0	0	0	0	44.2022	40	67.2688
Gm11949	0	0	0	0	0	0	9	4.00095	8.00081
Gm11954	0	0	0	2	3	2	0	0	0
Gm11956	0	0	0	0	0	0	3	3	4
Gm11961	0	0	0	0	0	0	57.471	30.3446	86.6209
Gm11962	0	0	0	0	0	0	19	14	36
Gm11963	21	8	19	11	7	4	26	11	22.0004
Gm11972	0	0	0	0	0	0	4	2	8
Gm11973	6.00485	3.61915	6.00777	18.1973	3.00289	18.0638	303.99	254.527	535.724
Gm11978	5	3	3	0	0	0	9	5	18.0003
Gm11979	2	3	2	0	0	0	0	0	0
Gm11981	0	0	0	2	3	1.08542	0	0	0
Gm11986	0	0	0	1.00012	2.00173	2.00002	0	0	0
Gm11988	0	0	0	5	4	3	8	3	11
Gm11989	15	19	10	19	13	18	11.7352	3.20046	9
Gm11990	0	0	0	7	3	4	0	0	0
Gm11993	2046.93	1323.95	1106.12	603.129	765.965	637.169	905.671	777.764	1575.07
Gm11999	20.071	4.02484	9.02668	26	17	11.5748	15	8	23
Gm12009	0	0	0	0	0	0	5.52648	5	7
Gm12010	0	0	0	0	0	0	18.5879	5.48719	27.3748
Gm12018	17	16	11	17	15	7	7	8	11.077
Gm12022	10	8	9	11	6	6	0	0	0
Gm12023	21.1718	22.8396	10.026	74.4574	46.3217	21.0773	25.4725	8.31984	23.7926
Gm12031	3	5	13	14	9	18	148	201	212
Gm12033	0	0	0	0	0	0	56.4736	25.9853	66.1915
Gm12037	0	0	0	7	3	2	0	0	0
Gm12043	0	0	0	0	0	0	5.34006	6.26122	4.91195
Gm12050	49.088	31.1127	19.0122	34.2632	34.7654	26.6069	4.00122	2.00275	4.33721
Gm12056	0	0	0	7	4	5	0	0	0
Gm12057	1.25345	8.78348	2	8	4	8.68607	0	0	0
Gm12058	2.41655	2.88666	11.1574	0	0	0	0	0	0
Gm12059	4	3.00088	3.00304	14.0082	14.004	8.009	54	38.282	82.0766
Gm12061	26.2429	37.3998	27.8527	18.8361	45.2585	47.8553	11.8188	6.75543	24.602
Gm12068	79.8727	49.0803	45.4373	2721.88	2278.04	1497.84	963.377	465.405	1099.72
Gm12072	0	0	0	0	0	0	2.50436	2.49726	1.38144
Gm12079	0	0	0	0	0	0	6	2	4.4317
Gm12081	0	0	0	9	5	4	0	0	0
Gm12082	0	0	0	0	0	0	5.00021	6.0002	4.0002
Gm12088	0	0	0	0	0	0	7.1591	3.12686	12.4381
Gm12089	0	0	0	0	0	0	8.18869	6.00113	7.4205
Gm12092	28	16.0161	20	30	22	15	46.0787	34.4857	91.7143
Gm12093	0	0	0	0	0	0	7	12.0004	8
Gm12097	3.86184	2.94113	1.7785	0	0	0	0	0	0
Gm12106	10	5	10	13	16	1.04725	213.261	84	182.862
Gm12107	0	0	0	3	3	2	0	0	0
Gm12111	1199.92	1193.28	1091.9	1843.98	1154.99	776.029	967.937	421.96	1050.3
Gm12112	37.5862	34.4271	33.565	14.0198	36.6933	8.66924	38.0356	20.1881	84.4226
Gm12114	0	0	0	31.3593	22.1022	20.2232	42.2126	26.183	69.3587
Gm12116	0	0	0	0	0	0	3.40426	2.13807	8.56924
Gm12122	105.926	62.937	62.9291	89.6573	86.7279	57.7506	13.8925	3.93591	9.86429
Gm12126	1.51894	6.67125	4.72048	8.29794	15.3751	2.52181	0	0	0
Gm12130	116	85	57	96.643	89.1275	64.8863	25	22	38.0229
Gm12132	1.50149	1.23675	1.21753	10.498	29.7742	25.9957	35.2803	12.8911	33.0836
Gm12136	0	0	0	0	0	0	6	9	8
Gm12137	0	0	0	6	6	8	0	0	0
Gm12138	144.108	86.7684	122.785	158.165	168.901	160.752	39.3369	42.7094	61.0097
Gm12144	70.8659	84.3212	34.9672	0	0	0	0	0	0
Gm12146	1439.95	1153.77	975.427	21884.5	12364.6	14987.9	8569.13	4677.98	13198.7
Gm12147	0	0	0	11.6276	10.8687	10.4543	9.89148	4.8331	5.95506
Gm12149	12	8	1.01723	19	11	18	23	22	41
Gm12150	0	0	0	0	0	0	277.64	124.169	393.881
Gm12153	0	0	0	24.1863	12.0001	12.0015	5.04176	8.00095	9.00031
Gm12161	51.9539	77.946	104.95	134.889	175.885	122.872	29	43.9758	57.9335
Gm12162	5.00195	6.00018	5	20.1122	8.03478	5.02965	0	0	0
Gm12168	23.5808	15.9138	27.6387	7.29034	17.7559	1.09382	34.6158	16.0256	35.9672
Gm12171	0	0	0	0	0	0	14.0046	8.00001	26.2223
Gm12178	54	66	78	23	17	13	15	9	12
Gm12182	14	5.00499	2	12	7	4	15.4332	6	20
Gm12183	293.479	273.8	310.592	176.354	235.298	124.08	2051.19	1098.36	3239.22
Gm12204	0	0	0	0	0	0	28	24	39
Gm12217	0	0	0	0	0	0	38	32.9654	48.8355
Gm12219	0	0	0	0	0	0	2.34076	1.38443	6.35136
Gm12223	2	2	6	10	5	6.00495	0	0	0
Gm12226	3159.56	2019.41	1745.72	9709.33	7955.27	7008.18	5038.52	3778.37	8427.36
Gm12235	0	0	0	0	0	0	3	4	3
Gm12236	0	0	0	31.8182	14.3221	15.8026	111.126	87.4489	154.412
Gm12239	0	0	0	6.36021	5.36086	2.14704	11.0075	9.6282	14.6429
Gm12244	0	0	0	0	0	0	3	2	5
Gm12247	0	0	0	0	0	0	3.01574	2	6
Gm12249	0	0	0	0	0	0	46	22	63
Gm12250	5	3	5	0	0	0	108	119	204
Gm12251	28.5624	18.7178	19.4077	13	3.62636	3	5	10	12.4925
Gm12254	0	0	0	6	3	3	180.338	194	262.233
Gm12256	71.1729	53.595	35.0731	97.7332	47.8787	64.8206	26.3691	7.29932	46.4422
Gm12261	0	0	0	0	0	0	7.00517	7.64826	7.00099
Gm12263	10	10	4.6506	19	24	14	161	71	281.682
Gm12264	168.953	96.2322	83.4102	78.2966	59.0049	65.898	170.057	181.49	213.864
Gm12265	0	0	0	0	0	0	31.2875	53.601	55.9044
Gm12279	0	0	0	7	7	3	61	45	84
Gm12280	0	0	0	0	0	0	58	43	124
Gm12290	0	0	0	9	2	11	0	0	0
Gm12292	0	0	0	0	0	0	9	3	8
Gm12295	27	21.0774	27.185	41.4541	26.3396	27	0	0	0
Gm12296	2.17402	2.148	1.04946	0	0	0	12.6062	8.32473	16.5311
Gm12298	0	0	0	1.74811	9	8	0	0	0
Gm12299	100.031	83.0323	61.0169	119.401	93.2265	93.3161	34.0292	22.0022	68.6832
Gm12308	0	0	0	0	0	0	12	10	28
Gm12309	0	0	0	0	0	0	37	17	64
Gm12313	0	0	0	2	2	5	7	5	4
Gm12315	0	0	0	0	0	0	236	132	414
Gm12316	31.2842	18.5047	15.7892	3.82716	5.33227	9.61343	8.28197	11.5343	22.8058
Gm12320	0	0	0	0	0	0	3	2	5
Gm12337	0	0	0	0	0	0	5	6	5
Gm12338	0	0	0	0	0	0	20.2851	13.3919	26.6007
Gm12339	0	0	0	5.00026	11	2.00355	2.00078	4	11.0228
Gm12345	2.35237	3.98765	3.5867	1.52357	7.34669	2.8041	28.9198	56.771	77.6077
Gm12346	5243.93	3661.09	3395.73	922.463	854.394	583.22	775.085	538.648	891.525
Gm12350	81.9991	91.6601	101.797	111.692	292.825	99.8053	3946	2565.96	6124.78
Gm12351	0	0	0	2	2	3	0	0	0
Gm12352	5.16059	7.37114	3.78461	0	0	0	5.54273	4.04777	26.1294
Gm12355	69.0578	83.7277	48.7625	37.479	43.9923	31.1174	41.1219	17.9986	34.2445
Gm12359	0	0	0	101.544	135.256	500.7	0	0	0
Gm12366	0	0	0	0	0	0	8.14825	4.83277	22.1463
Gm12367	12.0563	2.00398	7.09219	34	44.0305	28.5041	10	7.00001	39.3839
Gm12374	1.06286	1.00019	2.00088	0	0	0	6.03093	1.00192	9.45951
Gm12381	45.3889	29.2683	30.2904	23.1271	28.288	13.3803	8.19695	11.0621	8.14965
Gm12397	118.811	90.3478	66.2237	112.859	160.483	135.885	208.839	207.301	335.957
Gm12404	0	0	0	0	0	0	53.2739	45.0528	58.3411
Gm12408	32	16	4	27.3773	17	26	73	52	85
Gm12418	3.48782	10.4655	9.4992	4.60728	2.64358	4.72916	71.8578	63.3349	125.756
Gm12420	15	4	7	24	15	24	0	0	0
Gm12427	8	6	4	9	8	6	0	0	0
Gm12428	2.29739	5.59435	3.40679	12.2714	10.5049	8	3.31115	2.16497	1.09924
Gm12435	2142.88	1122	1061.08	1721.96	1098.23	1410.11	3109.12	2709.79	4262.03
Gm12436	10.0047	16	9	49.0198	29	29.2742	7.00618	12.0133	15.543
Gm12440	0	0	0	0	0	0	14	3	14
Gm12444	0	0	0	0	0	0	6	2.01724	4.06664
Gm12446	0	0	0	12.0155	2.00191	4.05241	131.858	78.2044	164.625
Gm12454	58.6394	39.2841	18.1106	45.0257	37.9613	30.4605	7.59507	4.89954	7.74929
Gm12463	5922.76	4161.44	3341.67	3469.69	2675.9	2317.14	660.236	443.853	1088.81
Gm12472	0	0	0	0	0	0	11.2518	1.02266	11.2687
Gm12474	22	24	12.5051	19	17	16.1406	16	4	25.0001
Gm12475	6	6.02676	6.0565	23	10	19	6	2	13
Gm12478	0	0	0	3.10064	1.01304	1.03473	0	0	0
Gm12479	15	27	11	18	32	17	0	0	0
Gm12481	2654.1	3128.73	3349.17	526.557	1069.77	694.93	4199.58	3645.78	5134.96
Gm12484	20.0032	22.0119	3.00059	4.0035	18.0297	20.0114	0	0	0
Gm12493	0	0	0	0	0	0	1.03227	3.38273	8
Gm12494	0	0	0	3	2.04544	3.05248	0	0	0
Gm12498	13	19.087	13.0695	41.7678	30.4241	25.5544	10.0128	1.00273	7.00978
Gm12500	9.11926	9.59859	19.9903	6.06462	5.70681	5.47652	0	0	0
Gm12501	0	0	0	0	0	0	1.46648	1.59236	6.03336
Gm12503	0	0	0	1.00427	6	4.02127	5.00005	12	27.2243
Gm12504	0	0	0	0	0	0	13.0051	12	19.0201
Gm12505	9.09229	11.1766	12	23	16	20.137	9.90875	4.01131	14.2554
Gm12506	3	4	3	0	0	0	0	0	0
Gm12510	0	0	0	2	3	7	113	81	185
Gm12511	85	44	43	38	46.771	36	20	17	44.1409
Gm12514	15.0001	5.00001	5.00002	43.0028	38.0003	32.8759	42.1465	27.0278	46.0555
Gm12516	0	0	0	0	0	0	6	3	3
Gm12519	0	0	0	0	0	0	6.00008	5.01152	3.0001
Gm12522	44	40	29	25	49	21	0	0	0
Gm12530	0	0	0	0	0	0	5	4	3
Gm12532	6	4	4	13	2	7	2	3	10
Gm12535	12.9706	2.98541	9.98064	0	0	0	0	0	0
Gm12543	109.238	166.243	207.245	142.697	132.708	99.7889	12.3976	1.53924	16.0323
Gm12551	0	0	0	0	0	0	14	12	28
Gm12576	0	0	0	10	4	8.00001	0	0	0
Gm12579	21.7965	14.587	24.7059	31.6092	18.8953	7.5192	7.03248	5.8429	7.86849
Gm12580	10	11	5	31.3569	29.6351	27	21.0974	9.91832	35.3969
Gm12589	28	37	24	40	36	41	3	3	7
Gm12591	6	3	2	16	16	5	8	6	8
Gm12592	26.6038	8.51565	2.86824	50.0275	13.869	13.1445	68.8763	63.6935	115.462
Gm12594	0	0	0	0	0	0	49.0279	22.8114	52.1408
Gm12596	0	0	0	17	8	15	248	272	393.004
Gm12599	3.96695	2.96422	4.05394	0	0	0	11.9888	4.01736	13.9182
Gm12601	16	13	13	20	15	10	0	0	0
Gm12606	0	0	0	6.0242	3.00015	2.00001	1.00858	1	1.0024
Gm12610	0	0	0	3	3	2.10739	0	0	0
Gm12612	0	0	0	3.95334	5.14317	8.93251	1320.54	990.691	1744.15
Gm12613	0	0	0	0	0	0	1667.25	1808.5	2383.99
Gm12614	0	0	0	0	0	0	1244.61	1304.43	1552.36
Gm12615	0	0	0	6.95147	2	1.5	286.158	278.045	325.715
Gm12616	0	0	0	0	0	0	796.527	1008.94	1239.57
Gm12617	0	0	0	0	0	0	2120	2079	3481
Gm12618	0	0	0	0	0	0	3.00152	2	2
Gm12619	0	0	0	85.1161	59.8196	70.139	25843	12856.1	35946.9
Gm12620	0	0	0	9.10286	16.5641	9.76818	3172.73	2886.26	4396.66
Gm12621	0	0	0	0	0	0	3556.26	4059.58	5581.26
[truncated: 5,539 more rows]

## Sheet: m6A-tagged ncRNA
	MII_1	MII_2	MII_3	L1C_1	L1C_2	L1C_3	L2C_1	L2C_2	L2C_3
0610038B21Rik	3.35769	1.74078	3.29643	0	0	0	0	0	0
0610040F04Rik	0.803307	0.894069	0.680374	0.825586	0.677696	0	0.609064	1.41892	1.00966
1010001N08Rik	0	0	0	0	0	0	1.1975	0.976262	0.849061
1110019D14Rik	0	0	0	1.22586	1.53906	0	0	0	0
1110035H17Rik	0	0	0	0	0	0	1.01234	0.767432	0
1300002E11Rik	0.945187	0.799833	1.12931	0.477431	0.575275	0.436567	0	0	0
1500002F19Rik	0	0	0	0	0	0	0.778539	0.804296	1.10859
1600002D24Rik	0.697299	0.671563	1.50471	0	0	0	0	0	0
1600010M07Rik	0	0	0	0	0	0	0.760869	0.97544	0.83189
1600020E01Rik	0	0	0	0	0	0	0.619907	0	0.585322
1600025M17Rik	0	0	0	0	0	0	0.450743	0.648782	0.44624
1700001G01Rik	0	0	0	0	0	0	1.47228	3.15397	2.35127
1700008C04Rik	0.408769	0.802677	0	0	0	0	0	0	0
1700010D01Rik	0	0	0	0	0	0	0	2.73377	1.70974
1700010K24Rik	0	0	0	0	0	0	0	3.18094	0.958795
1700012J15Rik	0	0	0	0	0	0	1.84678	1.51629	1.79732
1700017M07Rik	0	0	0	0	0	0	2.43029	0	3.21024
1700018B24Rik	0.66017	0.897099	0.438714	0.790423	0.568414	0.45702	0	0	0
1700024I08Rik	1.37471	2.46745	0	0	0	0	0	0	0
1700027A15Rik	0	0	0	0	0	0	1.13922	1.2609	1.26246
1700030N03Rik	1.09066	1.39999	0.843349	0.959522	0.891018	0.582991	1.13375	1.0174	1.26212
1700034H15Rik	0	0	0	0	0	0	0.513126	0	0.54049
1700034K08Rik	1.8364	2.243	0.983017	1.1833	1.5415	0.892328	0	0	0
1700036G14Rik	1.0321	0.749376	0.990453	0	0	0	0	0	0
1700040L08Rik	15.6763	0	15.5291	0	0	0	0	0	0
1700041M19Rik	0	0	0	0	0	0	1.7784	2.50755	1.79692
1700048O20Rik	1.7055	1.73762	1.29726	2.19151	0	1.45934	0	0	0
1700051O22Rik	2.50924	0	4.9567	0	0	0	0	0	0
1700052K11Rik	0	0	0	0	0	0	2.82616	0	3.13822
1700054A03Rik	0	0	0	0	0	0	0.42559	0.676292	0.425859
1700081N11Rik	5.53632	0	5.8311	0	0	0	0	0	0
1700087M22Rik	0.800488	0.495315	0	0	0	0	0	0	0
1700111N16Rik	0	0	0	0.943185	0.948973	0	0	0	0
1810026B05Rik	0	0	0	0	0	0	1.26625	2.24235	1.07914
2010001K21Rik	0.582747	0.66507	0.387421	0.577187	0.483304	0	0	0	0
2010110K18Rik	0	0	0	0	0	0	0.357271	0.620004	0.530484
2010309G21Rik	1.01509	1.67672	1.10053	0.932952	0.931248	0.57476	0	0	0
2210406O10Rik	1.72223	1.91309	0.846791	0.843267	0.712312	0.503586	0	0	0
2310040G24Rik	0	0	0	0	0	0	0.876348	1.31805	0.955555
2310068J16Rik	2.42847	1.34257	1.26248	0	0	0	0	0	0
2410018L13Rik	0	0	0	0	0	0	0	2.88516	1.37317
2410024N13Rik	0	0	0	0	0	0	0.847406	1.35977	1.16624
2500002B13Rik	0.893017	0.613819	0.818531	1.17704	0.923884	0.7286	0.849695	1.40833	1.12535
2610206C17Rik	0	0	0	0	0	0	0.677617	0	0.735476
2700038G22Rik	0	0	0	0	0	0	0.646175	0.919672	0.863249
2700099C18Rik	0	0	0	0	0	0	0.493226	1.03601	0.53702
2810025M15Rik	0	0	0	0.725615	0	0.644529	0	0	0
2810032G03Rik	0.337234	0	0.511579	0.77915	0.639726	0.432332	0	0	0
2810403D21Rik	1.25927	0	1.9145	1.01294	1.14088	1.4488	0	0	0
2810408I11Rik	1.23608	1.2531	1.4088	1.42659	1.44201	1.62732	1.15077	1.6992	1.46006
2810432F15Rik	0.350319	0	0.363804	0.716695	0	0.907855	0	0	0
2900093K20Rik	0	0	0	0	0	0	0	6.69976	0.712741
3110083C13Rik	0.750732	1.30158	0.69115	1.06008	1.24389	0	0	0	0
3830408C21Rik	0	0	0	0	0	0	0	1.11078	1.00483
4732416N19Rik	0	0	0	0.908891	0.792277	0	0	0	0
4732471J01Rik	0	0	0	0	0	0	0.410541	0	0.493667
4921528I07Rik	0	0	0	0	0	0	1.89162	1.56155	1.40008
4921529L05Rik	0	0	0	0	0	0	2.66566	0	4.38785
4930401G09Rik	0	0	0	0	0	0	0.980041	1.5457	1.04481
4930404H11Rik	0	0	0	0	0	0	1.74643	1.96266	0
4930412B13Rik	1.24317	1.98701	1.62944	0	0	0	0	0	0
4930432E11Rik	0	0	0	0	0	0	2.42007	3.50716	3.61123
4930433N12Rik	0	0	0	0	0	0	1.71945	1.66039	2.37465
4930451E10Rik	0.815824	0	0.648151	0.80039	0	0.973517	0	0	0
4930467D21Rik	0	0	0	0	0	0	1.19781	1.06212	0.954725
4930470G03Rik	0	0	0	0	0	0	0	0.785969	0.924543
4930484I04Rik	2.16895	1.6751	2.47884	0	0	0	0	0	0
4930500L23Rik	0	0	0	0	0	0	0.973713	1.6723	0.825924
4930505K13Rik	2.68844	3.91966	3.48458	0	0	0	0	0	0
4930512B01Rik	1.1501	1.16942	1.55031	0	0.65804	0.660665	3.28029	3.27419	4.1752
4930528G23Rik	0	0.317694	0.530275	0	0	0	0	0	0
4930547E08Rik	0	0	0	0	0	0	0.984253	1.37716	1.18591
4930549G23Rik	0	0	0	1.42429	0.891893	0	0	0	0
4930556M19Rik	1.7647	2.35494	1.35709	0.91813	0	0.728195	0	0	0
4930556N13Rik	0	0	0	0	0	0	0.735613	0.737073	0.687237
4930562F17Rik	0	0	0	0	0	0	1.00753	1.03137	0.979925
4930565N06Rik	2.23999	1.88594	1.14451	1.75072	1.49286	0.782985	0	0	0
4930577N17Rik	1.35891	0.756928	1.24686	0	0	0	0	0	0
4930579C12Rik	0	0	0	0	0	0	1.04995	1.13542	0.879158
4930598N05Rik	0	0	0	0	0	0	1.70849	3.00699	2.0096
4930599N23Rik	0	0	0	0	0	0	0	1.35324	0.790596
4932414J04Rik	0	0	0	0	0	0	2.22754	0	2.21853
4932415M13Rik	0	0	0	0	0	0	3.81457	5.06592	6.54449
4932441J04Rik	0.881076	0.91792	0.927449	1.67836	1.23707	1.39064	1.01688	1.01786	0.940887
4933401D09Rik	0	0	0	0	0	0	1.20546	3.53587	1.81195
4933404O12Rik	7.90802	5.66008	8.60146	2.65625	2.36091	6.65822	0	0	0
4933408N05Rik	1.73391	1.84985	1.51077	2.21395	2.42174	2.13786	0	0	0
4933409D19Rik	0	0	0	0	0	0	0.98456	0.887384	0.97117
4933417E11Rik	0	0	0	0.635742	0.539126	0	0	0	0
4933427G23Rik	0	0	0	0	0	0	0	0.954502	0.836662
4933432K03Rik	0.430969	0.506927	0	0	0	0	0	0	0
4933434M16Rik	0	0	0	2.26347	1.50328	0	0	0	0
4933436I20Rik	0	0	0	0	0	0	1.24225	2.51847	1.91056
4933440M02Rik	0	0	0	0	0	0	1.23236	0.990933	1.35155
5033403H07Rik	1.84935	1.71157	2.30271	0	0	0	0	0	0
5430405H02Rik	0	1.256	1.14033	0	0	0	0	0	0
5430431A17Rik	0	0	0	0	0	0	0.948675	0.855942	0.981735
5730403I07Rik	1.3439	1.17048	0	1.04935	0.968771	0	0	0	0
5830418P13Rik	0.761822	0.747613	0	0	0	0	0	0	0
5930435M05Rik	0	0	0	0.969612	0.965982	0.81118	1.9191	2.61877	1.402
6030407O03Rik	0	0	0	0	0	0	0.762509	0.895091	0.860872
6030443J06Rik	0.709544	0	0.714811	0	0	0	0.379619	0.810057	0.534623
6430710C18Rik	1.25104	1.41719	1.4766	2.35017	2.03622	1.85314	2.05332	1.82045	1.8412
6530403H02Rik	0	0	0	0	0	0	1.14969	1.40815	1.26195
8430426J06Rik	1.63863	1.00488	1.04705	0	0	0	0	0	0
9130015A21Rik	1.23529	1.40947	1.31139	0	0	0	0	0	0
9130221H12Rik	1.50598	1.51393	1.66665	0	0	0	1.6396	2.70452	0
9130227L01Rik	0	0	0	0	0	0	1.9645	1.80525	2.414
9230020A06Rik	0.7873	0.842323	0	0	0	0	0	0	0
9230104M06Rik	7.89943	0	5.06038	0	0	0	0	0	0
9230114K14Rik	0.964048	0.948468	0.814306	0	0	0	0	0	0
9330111N05Rik	0	0	0	0	0	0	1.61766	1.53013	1.48853
9330159M07Rik	0	0	0	0	0	0	0.506431	0.569122	0.700877
9330175E14Rik	0.455861	0.738108	0	0.640838	0.75167	0	0.737983	0.838398	0.652068
9330185C12Rik	5.20177	3.6263	4.02508	0	0	0	2.48009	1.97606	0
9430021M05Rik	0.629738	0.962703	0	0	0	0	0	0	0
9430037G07Rik	0	0	0	0	0	0	0	1.51815	1.05149
9530026P05Rik	1.26091	0.909019	0.921844	0	0	0	0	0	0
9530059O14Rik	0	0	0	0	0	0	1.03708	0.5213	0.95114
9630014M24Rik	0.314533	0.451036	0	0	0	0	0	0	0
9630015K15Rik	0	0	0	0	0	0	1.57818	0	1.65825
9830004L10Rik	0	0	0	0	0	0	0.393447	0.448047	0.491877
A130051J06Rik	2.74431	0	2.80911	0	0	0	0	0	0
A230072C01Rik	0	0	0	0	0	0	0.587937	0	0.579266
A330008L17Rik	0	0	0	0	0	0	0.712018	1.00546	1.11042
A330093E20Rik	0	0.28938	0.379891	0	0	0	0	0	0
A330094K24Rik	4.95501	6.3789	0	0	0	0	0	0	0
A430105J06Rik	0	0	0	0	0	0	0	0.745078	0.80205
A530040E14Rik	0.621342	0.860549	0.396715	1.49434	1.3396	1.02883	1.20733	1.26386	1.26565
A630072M18Rik	0	0	0	0	0	0	0.360835	1.88759	0.474061
A730006G06Rik	0	0	0	0	0	0	0.973422	0.710945	0.77143
A730045E13Rik	0	0	0	1.41206	1.30054	1.35255	1.49262	0.967231	1.40592
A730082K24Rik	0.563439	0.544008	0.638171	0	0	0	0	0	0
A830008E24Rik	0	0	0	0.682645	0.55998	0	0	0	0
A830035A12Rik	0	0	0	0	0	0	0.974575	1.06456	1.00634
A930014E10Rik	0	0	0	0	0	0	1.47181	1.04317	1.51041
A930015D03Rik	1.28817	1.22186	1.19177	0	0	0	0.560782	1.07124	0.692639
A930027P06Rik	0	0	0	0	0	0	1.75552	2.08	2.54726
A930037H05Rik	0	0	0	0	0	0	0	1.71913	1.16617
AA545190	0	0	0	0.496077	0.667981	0	0.90287	0	0.869116
AA623943	0	0	0	0	0	0	1.70502	0.917103	1.38047
AC160336.1	0	0	0	1.13439	1.17412	1.37994	0	0	0
AC163638.2	0	0	0	0	0	0	3.28557	4.1112	0
AI838599	0	0	0	0	0	0	1.29002	0	0.968547
Airn	0	0	0	0	0	0	1.06829	1.1337	0.93766
Apoo-ps	1.37429	1.0959	0.962283	1.30305	1.10891	0.992001	0.918033	1.19256	1.16742
Arhgap20os	0.270021	0.423754	0	0.490148	0.49048	0	0.563119	0.763502	0.684994
AU016765	0.843873	1.311	0.615983	1.02971	0.923744	0.577948	0.713065	0.469566	0.748285
AU019990	0	0	0	0	0	0	0.847759	0.911316	0.940212
AU021063	2.25181	0	3.10193	0	0	0	0	0	0
AV099323	2.49323	0	2.40531	0	0	0	0	0	0
AW495222	0	0	0	0.885367	0.689743	0	0	0	0
AY036118	3.05311	2.22036	3.63563	11.8702	9.63373	9.23733	2.58194	6.75777	3.82972
AY512915	0.961791	0.786243	0.95129	0	0	0	0.609045	0	0.757097
B020004C17Rik	0	0	0	0	0	0	0.857714	0.771333	0.899243
B230303A05Rik	0.819668	0.707611	0.748496	0	0	0	0	0	0
B230369F24Rik	0	0	0	0	0	0	1.53513	0	2.24691
B230398E01Rik	0	0	0	0	0	0	3.09886	0	3.38756
B530045E10Rik	1.12987	0.815673	0.88776	0	0	0	0	0	0
BB031773	0.497778	0	0.960676	0.712329	0.842575	0.690939	1.2928	1.04567	1.27178
BB557941	0.647574	0.75352	1.02031	0.500764	0.668415	0	1.19886	1.17231	1.44262
BC002059	0.976648	0.622119	1.55248	0	0	0	0	0	0
BC048602	0	3.57007	2.90635	1.82098	1.94142	1.84458	0	0	0
BC061195	0	0	0	0	0	0	1.24422	1.5545	1.44154
Bnip3l-ps	0.74328	0.538237	0	0.816988	0.663493	0.747441	0.496846	1.58031	0.671009
C130073E24Rik	0	0	0	0	0	0	3.12022	4.75961	2.68553
C330002G04Rik	0	0	0	0	0	0	1.18924	1.78435	1.19051
C330013E15Rik	0.845003	1.07828	1.03383	0	0	0	0	0	0
C430002N11Rik	1.04697	0.879796	0.737119	0.82896	0.821422	0	0	0	0
C78334	0	0	0	0	0	0	0.978059	1.4441	1.38803
C87198	0	0	0	0.521628	0.526539	0	0	0	0
Cbx3-ps6	1.23032	0	1.25995	0	0	0	0	6.48595	1.80183
Cdv3-ps	0	0	0	0	0	0	2.79773	4.86929	3.36103
Cep83os	1.23233	0	1.15795	0	0	0	0	0	0
Cldn25-ps	0.528762	0.53057	0.640679	1.22179	0.780466	0.623089	0	0	0
Csnk2a3	0.442763	0	0.337396	0.643636	0.43265	0.483838	0	0	0
CT010467.1	2.85108	1.8291	3.04228	1.19209	1.1494	3.10577	3.3233	7.12699	3.52066
Cyp2a21-ps	0	0	0	0	0	0	0.40335	0.655665	0.356501
Cyp2c53-ps	0	2.34861	4.08491	1.65435	1.72863	1.88577	0	0	0
D030040B21Rik	0	0	0	0	0	0	3.3056	4.60984	0
D030047H15Rik	0	2.37827	1.72815	0	0	0	0	0	0
D030068K23Rik	0	0.383385	0.438114	0	0	0	0.455156	0.591053	0.647842
D130058E05Rik	1.00163	1.66516	0	0	0	0	0	0	0
D130079A08Rik	0	0	0	0	0	0	2.60802	3.64914	2.56853
D16Ertd519e	1.23898	0.943786	1.39317	1.13648	1.2294	1.24943	1.44534	0.962811	1.45165
D630033O11Rik	1.70961	1.61543	0	0	0	0	0	0	0
D830025C05Rik	1.52309	1.04785	1.90333	0	0	0	0	0	0
Dancr	0	0	0	0	0	0	0.991537	0.819505	0.982425
Dleu2	0	0	0	0	0	0	0.740592	1.74819	1.21248
Dmrt1i	2.62003	1.51184	4.05201	0	0	0	0	0	0
Drr1	0	0	0	0	0	0	0.52858	0	0.668753
Dynlt1-ps1	0	0	0	0.650201	0.588989	0	0	0	0
E230016M11Rik	0	0	0	0	0	0	1.48612	2.36538	2.11877
E330011O21Rik	1.25433	1.26686	1.60083	1.15726	0.961861	0.864299	0.768709	1.02856	0.931429
E330012B07Rik	0.265487	0.398237	0	0	0	0	0.54442	0	0.59559
Emx2os	7.72586	8.84046	10.9218	0	0	0	0	0	0
F730035P03Rik	0	0	0	0	0	0	2.4027	1.5314	2.03703
Fbxw23	0	0	0	0	0	0	0.569981	0	0.538611
Gas5	0	0	0	0	0	0	0.877333	1.08686	1.014
Gm10033	0.549486	0.501373	0.826114	0	0	0	0	0	0
Gm10069	1.32247	1.55993	0.935124	2.03305	1.31324	1.40372	0.581193	0.678284	0.688633
Gm10108	0	0	0	2.05771	1.72868	2.6098	0	0	0
Gm10123	1.64783	1.15058	1.19124	1.40662	1.18422	1.53959	0.822417	2.88099	1.22261
Gm10157	1.01916	0	1.1232	2.5514	0	3.05019	0	0	0
Gm10163	0	0.684223	0.750212	0.71366	0	0.724126	0	0	0
Gm10171	0.338782	0.308569	0	0.659146	0.662645	0.510289	0.3586	0.584964	0.477058
Gm10175	0.802124	0.698201	0.815004	1.10983	0.906634	1.21807	0	0	0
Gm10177	0.596792	0.650331	0	0.965854	0.683032	0.842312	0.555955	1.45931	0.810171
Gm10233	0.338782	0.308569	0	0.659146	0.662645	0.510289	0.3586	0.584964	0.477058
Gm10241	0	0	0	0	0	0	0.531002	1.88307	0.620171
Gm10248	0.893791	0.890422	0.771542	0	0	0	0	0	0
Gm10275	0	0	0	0	0	0	1.02859	1.39266	1.07634
Gm10288	2.07512	1.91597	1.04452	0.957217	0.770878	0.5896	0.428934	1.24527	0.656357
Gm10297	1.24942	0	1.44514	1.03728	0.880113	0.728333	2.29119	4.72233	2.62034
Gm10319	0	0	0	0	0	0	2.22417	3.04878	0
Gm10552	0	0	0	2.21476	1.44998	0	3.2127	0	2.30926
Gm10553	0	0	0	2.33769	2.57297	2.13883	1.08651	2.31429	1.01601
Gm10634	0	0	0	0	0	0	2.44138	0	3.12152
Gm10689	0.940279	0.736683	0	0	0	0	0	0	0
Gm10693	2.51816	2.18684	0	0	0	0	0	0	0
Gm10705	0	0	0	0	0	0	1.0377	3.15224	0.977292
Gm10745	1.37167	0	2.71596	0	1.01184	0.861927	0	0	0
Gm10762	0	0	0	0	4.03648	4.89388	0	0	0
Gm10849	2.39169	0	2.35515	0	0	0	0	0	0
Gm10857	0	0	0	0	0	0	1.04895	1.49261	1.27785
Gm10925	0	0	0	2.49515	2.02617	2.59437	0	0	0
Gm11197	2.88314	2.36625	1.99709	0	0	0	0	0	0
Gm11290	0	0	0	0	0	0	1.90336	1.91051	2.03114
Gm11353	0	0	0	1.57408	1.10399	1.13948	0.933786	1.61758	0.834246
Gm11381	1.19996	0.780429	1.46257	2.27224	1.77006	1.99603	0	0	0
Gm11423	0	0	0	0	0	0	0.916013	1.16406	0.880233
Gm11457	11.0712	12.0341	0	0	0	0	0	0	0
Gm11464	0	0	0	0	0	0	1.21939	2.19309	1.33159
Gm11474	8.51566	9.68772	0	0	0	0	0	0	0
Gm11517	0	0	0	0	0	0	1.24067	1.79094	1.11386
Gm11518	0	0	0	0	0	0	0.469708	1.51988	0.537588
Gm11543	0	0	0	0	0	0	0.910415	0	0.693019
Gm11544	0	0	0	0	0	0	1.15816	0	0.760049
Gm11546	0	0	0	0	0	0	2.23026	0.955867	1.95099
Gm11585	1.98973	1.33694	0.943927	1.92698	1.61528	1.58313	0.439471	2.20638	0.801726
Gm11775	0	1.20573	1.85047	0	0	0	0	0	0
Gm11827	0.448925	0.658741	0	0	0	0	0	0	0
Gm11847	1.38071	1.81156	1.01783	0	0	0	0	0	0
Gm11914	0	0	0	0	0	0	0.946449	5.73286	1.03122
Gm11973	0	0	0	0	0	0	0.603097	1.06983	0.57321
Gm12018	0	0	0	0	0	0	3.56783	0	5.57216
Gm12061	2.7048	0	2.54449	0	0	0	0	0	0
Gm12079	9.72835	0	6.70423	0	0	0	0	0	0
Gm12122	1.963	2.13911	1.7514	1.47087	0	1.29791	0	0	0
Gm12138	0	0	0	0.751408	0.62768	1.21985	0	0	0
Gm12264	0	1.43858	0.932475	0	1.50287	1.09059	1.40416	1.0726	1.28136
Gm12299	1.17584	2.44002	0.886604	0.935129	0.924733	0	0	0	0
Gm12346	1.10671	1.06723	0.859754	1.80861	1.62406	1.91837	0.562507	2.13683	0.639403
Gm12446	0	0	0	0	0	0	1.01556	0	0.819645
Gm12463	0	0	0	0.437588	0.430226	0	0	0	0
Gm12481	0.428224	0	0.87839	0	0	0	0	0	0
Gm12543	2.35128	0	2.28132	0.846903	0.809556	1.35507	0	0	0
Gm12594	0	0	0	0	0	0	1.52254	2.23194	1.75583
Gm12613	0	0	0	0	0	0	1.9448	2.86344	2.11836
Gm12614	0	0	0	0	0	0	1.70693	1.95324	1.39632
Gm12615	0	0	0	0	0	0	1.66721	2.09432	1.76718
Gm12616	0	0	0	0	0	0	0.965167	1.47131	1.06253
Gm12617	0	0	0	0	0	0	1.74187	0.91055	1.39199
Gm12619	0	0	0	2.14569	0.949944	1.00361	0.540759	0.491375	0.473475
Gm12621	0	0	0	0	0	0	2.05035	2.34837	2.03585
Gm12622	0	0	0	0	0	0	1.51326	1.83085	1.3348
Gm12624	0	0	0	0	0	0	1.70693	1.95324	1.39632
Gm12625	0	0	0	0	0	0	1.91201	2.66988	1.95864
Gm12627	0	0	0	0	0	0	1.80587	2.37244	1.76191
Gm12649	2.97296	4.18037	3.16843	0	0	0	0	0	0
Gm12663	0	0	0	1.08787	0	0.888435	1.16473	1.60242	1.39041
Gm12693	2.02741	0	4.08251	7.36845	5.5286	9.03015	0	0	0
Gm12724	0	0	0	0	0	0	0.620785	0.531619	0.559732
Gm12763	0	0	0	1.52668	1.35851	0.957503	0	0	0
Gm12798	0	0	0	2.92837	2.51252	2.51432	1.43498	2.6677	1.58465
Gm12814	0	0	0	0	0	0	0.638919	2.12021	0
Gm12918	0.850433	0.596954	1.07684	0	0	0	0	0	0
Gm12966	0	0	0	1.42641	0	1.64571	0	0	0
Gm13041	0	0	0	1.2957	1.03535	0.802739	0	0	0
Gm13058	0	0	0	1.15147	1.20688	0.845848	0	0	0
Gm13100	0	0	0	1.53156	1.39003	0	0	0	0
Gm13135	3.45273	0	3.11502	0	0	0	0	0	0
Gm13147	0	0	0	0	0	0	1.15799	1.529	1.223
Gm13191	0	0	0	0	0	0	1.88247	1.38816	2.1343
Gm13211	1.71485	0	1.7902	0	0	0	0	0	0
Gm13237	10.2766	10.0951	0	0	0	0	0	0	0
Gm13267	0	0	0	0	0	0	1.32181	0	1.91812
Gm13269	0.723561	0.751772	0	0	0	0	0	0	0
Gm13294	1.77847	2.43455	0	0	0	0	0	0	0
Gm13335	0	0	0	13.1049	9.19037	5.46287	0.661877	0.62656	0.67521
Gm13346	1.90476	1.16618	1.26613	0	0	0	0	0	0
Gm13378	3.75928	2.07123	3.11023	5.76204	0	4.02007	3.543	7.97387	0
Gm13414	0.916722	0	0.995071	1.24867	0.734622	1.35491	0	0	0
Gm13456	0	0	0	1.42917	0	2.37522	0	0	0
Gm13461	0.643095	0	0.809546	1.06919	0.922348	1.43085	0.546172	2.32738	0.687593
Gm13465	0	0	0	1.03165	0.658299	0	0.79811	0	0.85788
Gm13481	0	0	0	0	1.36353	1.06529	2.32529	3.81104	3.23064
Gm13491	0.667806	1.12093	0	1.25139	1.1796	0.851996	0	0	0
Gm13502	0	0	0	0	0	0	0	3.24353	1.76579
Gm13597	0.828613	0.433191	0.677151	0.930305	0	0.752811	0	0	0
Gm13632	5.15756	0	7.49406	0	0	0	0	0	0
Gm13715	0	0	0	1.72879	0	1.41908	0	0	0
Gm13835	0	0	0	1.60621	1.06226	0.852758	1.04583	1.64879	0.814317
Gm13867	0	0	0	0	0	0	2.84935	2.17502	1.81364
Gm13962	0	0	0	0	0	0	0.79968	2.59372	0.972325
Gm13990	0.828788	0.728434	0.69193	0	0	0	0	0	0
Gm14066	0	0	0	0	0	0	2.4697	3.91647	2.5247
Gm14216	1.10731	1.15089	0	0	0	0	0	0	0
Gm14270	0.983785	0.659821	0.497145	1.27058	0.884316	0.948285	0	0	0
Gm14272	1.87317	1.51845	0.983237	0	0	0	0	0	0
Gm14280	0.916999	2.72946	0	1.29341	1.81531	0	0	0	0
Gm14388	2.06505	0.99711	2.2493	0	1.79814	2.73205	0	0	0
Gm14438	1.44076	0	1.5703	0	0	0	0	0	0
Gm14586	0	0	0	0	0	0	1.54772	2.64649	1.16399
Gm14634	0	0	0	0	0	0	0.873369	0.672669	0.903847
Gm14635	0.605916	0.592062	0.348748	0.87185	0.792428	0.481206	0	1.03664	0.958148
Gm14643	0	0	0	0	0	0	2.10072	2.52139	2.27672
Gm14664	0.602577	0.711963	0.724711	0	0	0	0	0	0
Gm14742	0	0	0	0	0	0	2.73498	4.77964	3.18789
Gm14798	0	0	0	0	0	0	0.731922	0.677034	0.825756
Gm14929	0	0	0	0	0	0	4.06373	0	3.09584
Gm14951	0	0	0	0	0	0	0	8.94698	6.96128
Gm15218	0	0	0	0	0	0	0.727313	0.866445	0.900193
Gm15246	2.51464	2.12026	2.35618	0	0	0	0	0	0
Gm15286	0.413273	0.633551	0	0.823118	0.925872	0.463091	0	0	0
Gm15387	2.01268	1.91494	1.83839	1.24022	1.08273	0.977066	0	0	0
Gm15389	0	0	0	1.79897	1.94914	1.65055	0	0	0
Gm15429	0	0	0	0.652372	0.495443	0	0	0	0
Gm15452	0.754643	0	1.43793	0	0	0	0	0	0
Gm15486	0	0	0	0.599536	0.572156	0	0	0	0
Gm15500	1.72809	1.0499	1.29848	1.46144	1.26948	1.12014	0.838327	1.31276	0.824011
Gm15501	0.290049	0.426719	0.369821	0	0	0	0	0	0
Gm15507	0.495407	0.786879	0	0.672189	0.56948	0	0.636863	0	0.55276
Gm15518	0	0	0	0	0	0	2.18838	1.86131	1.96824
Gm15542	1.10402	0.832645	1.43028	0.794416	0.698575	0.507019	0	0	0
Gm15545	0	0	0	0	0	0	0.903815	0	0.859576
Gm15601	0	0	0	0	0	0	0.713422	1.00314	0.851438
Gm15629	1.24555	0.705941	1.0055	1.78071	1.23457	1.13352	0	0	0
Gm15680	1.02282	0	1.18004	0	0	0	0	0	0
Gm15718	5.56547	3.54358	3.95033	0	0	0	0	3.10703	3.04314
Gm15753	0.823848	0	1.04181	0.93921	0.754422	1.58711	0.647028	2.5783	0.541996
Gm15754	1.25225	1.4644	0.943345	1.32363	1.14789	0.984631	0	0	0
Gm15762	0	0	0	2.35406	1.71119	1.43584	0.815368	0.656679	0.947812
Gm15809	0	0	0	0	0	0	1.29236	1.03199	1.53628
Gm15844	0	0	0	2.08752	0	1.8077	0	0	0
Gm15929	0.663205	0	0.862088	0	0	0	0	0	0
Gm15931	0	0	0	0	0	0	1.31609	0	1.12522
Gm16026	0	0	0	1.0398	0	0.79995	0.919193	1.78919	1.00134
Gm1604a	0	0	0	0	0	0	3.36238	0	4.02085
Gm16199	0	0	0	0	0	0	8.70913	11.6678	7.56639
Gm16211	4.50691	2.54277	7.20934	0	0	0	0	0	0
Gm16222	0	0	0	0	0	0	1.79249	2.86979	2.26412
Gm16239	0	0	0	0	0	0	1.91266	2.82627	1.91813
Gm16243	0	0	0	0	0	0	5.72234	5.45435	5.4648
Gm16341	0	0	0	0	0	0	0.727599	0	0.901068
Gm16364	2.44116	2.51069	2.84332	0	0	0	1.34247	1.57297	1.4345
Gm16464	0	0	0	0	0	0	2.2899	3.23307	0
Gm16497	0.387934	0	0.641741	0	0	0	0	0	0
Gm16548	0	0	0	0.900306	1.10239	1.18208	0	0	0
Gm16549	4.74186	4.8994	3.53448	3.96666	3.64759	2.94654	1.8518	2.40373	2.2917
Gm16587	0.431432	0	0.506311	0	0	0	0	0	0
Gm16618	0	0	0	0	0	0	1.80139	2.49065	1.72659
Gm16675	0	0	0	0	0	0	1.1293	0	1.50456
Gm16740	0	0	0	0	0	0	1.56967	3.6665	1.83309
Gm16833	1.22153	0.793743	0	0	0	0	0	0	0
Gm16892	0	0	0	0	0	0	1.5196	2.96417	0
Gm1698	0	0	0	0	0	0	4.37747	3.25064	3.53763
Gm17167	0	0	0	0	0	0	1.64577	2.37752	1.76597
Gm17300	0	0	0	0	0	0	5.22386	6.17361	4.97187
Gm17494	0.599005	0	0.605421	0	0	0	0	0	0
Gm17644	2.32039	2.54843	0	0	0	0	0	0	0
Gm17751	0.629718	0.320152	1.0541	0	0	0	0.582032	0	0.77922
Gm17767	0.858866	0.681812	0.938005	0	0	0	0	0	0
Gm17830	0.877626	1.10985	0	1.08962	0.817665	0	0	0	0
Gm17895	0	0	0	0	0	0	2.92964	5.01987	2.32109
Gm1818	0	0	0	0	0	0	0	0.788113	0.571273
Gm18280	0	0	0	0	0	0	1.00988	3.01525	0.960546
Gm18588	0.83865	0	0.911487	0	0	0	0	0	0
Gm18805	0	0	0	0	0	0	2.92089	7.30047	5.90373
Gm18849	0	0	0	0	0	0	1.45928	2.2351	2.66357
Gm19220	0	0	0	0	0	0	0.853854	2.90907	0
Gm19583	0	0.935928	1.22203	0	0	0	0	0	0
Gm1965	0	0	0	0	0	0	0.798884	0.348842	0.733685
Gm19705	0.803638	0.838092	1.27656	0	0	0	0	0	0
Gm19757	2.19259	1.15173	2.42207	1.367	1.51384	1.37677	1.17819	2.40346	1.58245
Gm20063	0	0	0	0	0	0	0	3.60287	1.96305
Gm20234	2.32018	2.106	2.00771	2.80379	2.62252	2.21167	2.00181	2.67828	2.40039
Gm2027	0	0	0	0	0	0	18.0995	29.3514	22.5203
Gm20541	3.11503	0	3.80545	0	0	0	1.44319	0	1.06925
Gm20615	0	0	0	0	0	0	0.752705	0	0.535483
Gm20617	1.18242	0.757599	1.61107	0	1.13164	1.05621	0.969638	3.0843	1.74912
Gm20619	0	0	0	1.43572	1.77085	0	0	0	0
Gm20625	0	0	0	0	0	0	1.11732	1.63303	0.999121
Gm20627	0.99767	1.25967	1.34511	0.890874	1.07188	0.757082	0	0	0
Gm20685	1.83126	1.8191	3.17565	3.2058	3.71323	2.73211	0	0	0
Gm20758	1.81001	0	2.02885	1.53877	1.25294	0	0	0	0
Gm20763	0	0	0	0.804446	0.704819	0	0	0	0
Gm20784	0	0	0	0	0	0	1.55085	2.22102	0
Gm21036	12.5597	12.3622	0	0	0	0	0	0	0
Gm21038	0	0	0	0	0	0	2.21438	2.34108	2.10522
Gm21064	0	0	0	0	0	0	1.97259	2.95414	2.63061
Gm21358	0	0	0	0	1.59892	1.0573	0.550714	0	0.544836
Gm21542	0	0	0	0	0	0	1.22279	0	0.920673
Gm21596	0	0	0	0	0	0	0	2.35897	0.903104
Gm21781	0	0	0	0	0	0	1.60224	1.45709	2.1758
Gm22000	0	0	0	1.14239	0.992133	0	1.81645	1.72248	1.49591
Gm2223	1.39181	1.68738	1.8902	0	0	0	0	0	0
Gm23083	1.55716	0	2.75015	0	0	0	0	0	0
Gm2436	0	0	0	7.97233	0	11.1888	7.87318	0	3.51797
Gm24442	0	0	0	0	0	0	2.18228	0	2.59347
Gm2447	1.49553	1.63137	0	0	0	0	0	0	0
Gm2479	0.606779	0.875983	0	3.92159	2.41428	0	0	0	0
Gm26510	0	0	0	0	0	0	0.761865	1.68653	0.811071
Gm26549	0	0	0	0	0	0	0.953627	0	0.930753
Gm26559	0.912251	0.714071	0	0	0	0	0	0	0
Gm26608	0.740577	1.61305	0.774875	0	0	0	0	0	0
Gm26631	0	0	0	0	0	0	0	2.43771	0.86512
Gm26636	0	0	0	0	0	0	0	3.82235	2.27046
Gm26691	0	1.47336	1.28974	0	0	0	0.897784	1.09085	1.31394
Gm26692	0	0	0	0	0	0	0	7.61434	5.91039
Gm26725	0.543362	1.01475	0	0	0	0	0	0	0
Gm26754	0.540995	0	0.655566	0	0	0	0	0	0
Gm26781	0	0	0	0	1.8522	1.44871	2.4627	2.69394	2.91987
Gm26787	2.06616	1.30966	1.35076	0	0	0	0	0	0
Gm26791	0	0	0	1.16637	0.725013	0.559891	0.581491	0.725961	0.556556
Gm26806	0	0	0	0	0	0	1.87075	3.1364	2.1293
Gm26861	0.614135	0.499054	0.687799	0	0	0	0	0	0
Gm26873	0	0	0	0	0	0	0	1.53912	1.50675
Gm26903	0	0	0	0	0	0	3.94288	6.87769	0
Gm2694	0.411716	0.527162	0	0	0	0	0	0	0
Gm26969	1.03928	1.62642	0	0	0	0	0	0	0
Gm26973	1.69065	1.53597	0	0	0	0	0.880796	1.26871	1.05756
Gm26996	0	0	0	0	0	0	3.46198	0	3.08732
Gm27003	0	0	0	0	0	0	0	1.32235	0.877468
Gm27151	1.39818	0.975985	0.912197	0	0	0	0	0	0
Gm27169	1.02183	1.10601	1.06389	0	0	0	0	0	0
Gm27234	0	0	0	0	0	0	0.850465	0	0.890791
Gm27241	1.67565	0	1.43208	0	0	0	0	0	0
Gm27246	0	0	0	0	0	0	3.20721	0	3.5643
Gm28052	1.49934	1.10348	0.898355	1.93769	1.50702	3.42314	0	0	0
Gm28078	0.970773	0.997551	0.740972	0.978764	0.880364	0.616067	0.982546	0.955966	1.09202
Gm2810	1.46766	1.64376	1.43926	1.49865	0	1.76371	0	0	0
Gm28221	0.636289	0.57472	0	0	0	0	0	0	0
Gm28362	0.765765	0.927327	0	1.02419	1.13667	0.845711	0	0	0
Gm28376	0	0	0	0	0	0	0.862503	0.651161	0.915657
Gm28387	3.18319	2.6073	1.84656	0.82911	0.841919	0.652113	0	0	0
Gm28578	0	0	0	0.848191	0.567607	0.516485	0	0	0
Gm28597	0	0	0	0	0	0	1.56892	2.69187	1.70308
Gm28645	0	0	0	0	0	0	0.78027	0.444608	0.677716
Gm28652	0	0	0	0	2.59626	2.08513	3.72375	2.96503	3.20258
Gm28661	0	0	0	0	3.20531	1.46247	4.23383	3.88376	5.04987
Gm28694	2.15937	2.35212	0	0	0	0	0	0	0
Gm28784	1.07582	0.877653	1.93432	1.48776	1.28053	1.44822	1.41857	3.61487	1.91277
Gm28802	1.28065	0	1.98905	1.22363	0	0.982198	0	0	0
Gm28806	0	0	0	0	0	0	2.13985	1.39215	2.29405
Gm28807	1.55489	1.68099	0	0	0	0	0	0	0
Gm28826	0	0	0	0	0	0	1.98537	2.48826	1.47929
Gm28867	0	0	0	0	0	0	0.531577	0	0.769121
Gm28956	0	0	0	0	0	0	2.84983	3.67229	0
Gm28959	0	0	0	0	0	0	0.599858	0	0.726578
Gm29016	0.904809	0.750435	0.619336	0.638041	0.510839	0	0	0.908966	0.632864
Gm29051	0	1.79879	1.89026	0	0	0	0	0	0
Gm29072	0	0	0	0	0	0	3.018	8.68663	3.12125
Gm29216	2.76778	1.35257	2.88986	2.48677	2.32338	2.52695	2.3469	1.77214	1.98406
Gm29242	0	0	0	0	0	0	1.27734	3.57486	1.18394
Gm29290	0	0	0	0	0	0	0.882255	1.00325	0.959438
Gm29328	0.872092	0.794858	0	0	0	0	0	0	0
Gm29361	0	0	0	0	0	0	2.11786	3.16437	1.70856
Gm29477	1.21742	0.974373	0.760147	1.58751	1.776	1.91544	0.478761	0	0.502477
Gm29502	0	0	0	0	0	0	1.55731	0	2.05322
Gm29571	0	0	0	0	2.18262	1.74192	0	0	0
Gm29680	0	0	0	0	0	0	1.8979	6.8523	1.92576
Gm29761	0	0	0	0	0	0	1.64932	0.695731	1.44345
Gm29825	0	0	0	0	0	0	2.57383	1.72586	2.64191
Gm29865	0	0	0	0	0	0	0.959572	1.03854	1.01346
Gm29999	0.596368	0.837955	0.503794	0.579727	0.516251	0.360653	0.385986	0	0.432936
Gm30052	0.399065	0.310654	0.507789	0.52967	0.520103	0	0.584879	1.07915	0.901075
Gm30159	0.610105	0.641344	0.62577	0	0	0	0	0	0
Gm30198	0	0	0	1.87296	1.41664	0	0	0	0
Gm30551	0.633275	1.10142	0.587435	0	0	0	0	0	0
Gm30564	1.18168	0	1.49737	0	0	0	0	0	0
Gm31063	0	0	0	0	0	0	1.63098	1.9796	2.1152
Gm31135	0	0	0	0	0	0	1.02129	0	1.16457
Gm31219	0.910741	0.46608	1.58075	0.613743	0.987709	0.63022	0.837154	1.89623	1.08821
Gm31323	0	0	0	0	0	0	0	1.79133	1.82584
Gm3143	1.06172	0.79133	0.838341	0.957964	0.726719	0.755398	0.427644	1.01989	0.57183
Gm31579	0.597001	0.427073	0	0.895368	0.668842	0	0	0	0
Gm31749	1.07483	1.18894	0.767891	0	0	0	0	0	0
Gm31805	0	0	0	0	0	0	0	1.59556	1.09572
Gm31816	0	0	0	0.77056	0	0.805829	1.05827	0	1.14628
Gm31834	0.441113	0.647028	0	0.388516	0.396058	0	0	0	0
Gm31907	2.37918	3.49292	2.84845	0	0	0	1.12443	0.938995	1.0029
Gm31925	1.22757	0	1.36341	1.84547	1.65184	1.35728	0	0	0
Gm32031	2.05016	2.28584	3.53116	0	0	0	1.68746	3.34051	0
Gm3219	0.361059	0	0.529692	0	0	0	0	0	0
Gm32442	0.261159	0	0.260298	0	0	0	0.710277	0	0.617743
Gm32567	0	0	0	0	0	0	3.02014	2.88133	2.53456
Gm32585	0.890181	1.01559	0.783852	0	0	0	0	0	0
Gm32635	0.692702	1.20718	0.575359	0.654344	0.839065	0.68097	1.49298	0	1.14145
Gm32816	0	0	0	0	0	0	0	0.672549	0.572997
Gm32834	1.72295	1.94819	0	1.28237	1.40727	0	0	0	0
Gm32983	0	0	0	1.09081	0.682795	0.77205	0	0	0
Gm33055	0	0	0	1.31742	1.09934	0	0	0	0
Gm33301	1.23568	0.664243	0.774109	1.01059	0.859635	0.774646	0	2.30323	0.673935
Gm3333	1.27836	1.02914	1.61461	0	0	0	0.777651	0	0.85481
Gm33466	0	0	0	0	0	0	1.60374	1.03665	1.52677
Gm33819	3.69302	2.17412	3.96019	0.798196	0.840856	0	0	0	0
Gm33969	0	0	0	0	0	0	0.645863	0.60346	0.698991
Gm33973	0	0	0	0	0	0	1.19022	0.813254	0.863502
Gm33981	0	0	0	0.968085	1.34013	0.984877	1.62974	0	2.37207
Gm34045	1.6165	1.41086	0	0	0	0	0	0	0
Gm34059	0	0	0	0	0	0	0.9658	0.738253	0.831727
Gm34121	0.6807	0.652206	0.642631	1.12476	1.17135	0.778916	0	0	0
Gm34220	0	0	0	0	0	0	0.894264	1.08358	0
Gm34397	0	0	0	0.823836	0.955052	0.611175	0.70225	1.08449	0.729387
Gm34411	3.91132	2.43597	2.25551	4.18716	2.93731	3.38359	0	0	0
Gm34586	0.938545	0.841712	1.18967	0.939544	0.977574	0.514031	1.27132	0	1.61111
Gm34664	1.11978	0.851002	1.13811	0	0	0	0	0	0
Gm3470	0.678809	0.686193	1.39361	0	0	0	0	0	0
Gm34794	0	0	0	0	0	0	1.03717	0	1.21145
Gm34933	0.3155	0.430935	0	0	0	0	0	0	0
Gm35167	0.550724	0.715562	0	0.741503	0.718485	0	0	0	0
Gm35188	0	0	0	0	0	0	1.08212	4.28096	0.939902
Gm35256	0	0	0	0	0	0	1.23856	1.51242	1.5113
Gm3531	1.44906	0	1.52743	1.87485	1.26913	3.33892	1.61991	6.44841	0
Gm35551	1.00154	0.633493	0	1.06277	0.809995	0	0	0	0
Gm35552	0	0	0	0	0	0	1.84986	2.84631	2.62719
Gm35733	0	0.809241	0.745952	0	0	0	0	0	0
Gm35769	2.83942	0	4.43682	0	0	0	0	0	0
Gm35986	0	0	0	0	0	0	0.956901	1.91453	1.10288
Gm35996	0	0	0	0	0	0	1.01863	0	1.24484
Gm3618	0	0	0	0	0	0	2.32042	3.53326	3.15295
Gm36198	11.6049	0	14.3813	0	0	0	0	0	0
Gm36235	1.08448	0	1.01716	0	0	0	0	0	0
Gm36241	0	0	0	1.29079	1.12242	1.00458	0	0	0
Gm36283	0.646309	0.660915	0	0	0	0	0	0	0
Gm36307	0.995107	1.30935	0.717588	0.853459	0.76518	0.438449	0	0	0
Gm36431	0.970921	1.11445	0	0	0	0	0	0	0
Gm36480	0.98135	0.870862	1.38476	0	0	0	0	0	0
Gm36594	0	0	0	5.35453	0	5.30167	3.33357	2.47146	3.10451
Gm36608	0.61743	1.4411	0.696325	0	0	0	0	0	0
Gm37249	0	0	0	0	0	0	11.1429	6.98357	7.74362
Gm37253	0	0	0	0	0	0	1.62328	1.54069	2.00037
Gm37277	0	0	0	0	0	0	2.81865	6.68627	0
Gm37335	4.11551	5.76513	3.86469	2.9569	3.88655	3.91534	1.32986	0	1.27924
Gm37376	0	0	0	0.926958	0.953097	0.964098	0.609777	3.4592	1.37206
Gm3742	0	0	0	0	0	0	1.3104	1.13058	2.06739
Gm37457	1.51595	2.17421	0	0	0	0	0	0	0
Gm37726	0	0	0	0	0	0	4.45109	3.72373	5.36086
Gm37758	0	0	0	0	0	0	1.72849	3.71734	2.25059
Gm37768	1.477	1.271	1.9699	1.64985	2.02258	1.22961	0	0.710199	0.91861
Gm37788	0	0	0	0	0	0	0	1.82055	1.4931
Gm38025	0.546804	0.657792	0.54798	0	0	0	0	0	0
Gm38065	0	0	0	0	0	0	1.39146	0	1.07626
Gm38207	0	0	0	0	0	0	1.12976	0	1.44596
Gm38226	0	0	0	0	0	0	7.58315	7.50175	7.18382
Gm38258	0	0	0	2.04354	2.32579	0	1.12231	1.69868	1.26368
Gm38271	0	0	0	0	0	0	1.64151	1.10846	1.73112
Gm38316	0	0	0	0	0	0	0.343982	0.691717	0.47097
Gm38326	0	0	0	1.82151	1.64226	1.67927	0	0	0
Gm38407	0	0	0	0	0	0	1.51321	1.52071	1.97499
Gm38706	0	0	0	0	0.703969	0.68312	0	0	0
Gm38825	0	0	0	0	0	0	0.524711	0.441806	0.643901
Gm38947	0	0	0	0	0	0	1.19204	2.45843	0.91328
Gm39094	0	0	0	0	0	0	0.360775	0	0.380526
Gm3924	0.535808	0.735414	0.726616	0	0	0	0	0	0
Gm39363	2.46551	2.97271	3.07378	0	0	0	0	0	0
Gm39469	0.823762	0	0.856897	0	0	0	0	0	0
Gm40331	0	0	0	0	0	0	1.21464	0.970873	1.13837
Gm40617	0	0	0	0	0.864632	1.04482	0	0	0
Gm40662	0	0	0	0	0	0	1.11933	1.13666	1.21955
Gm40910	0	0	0	0	0	0	1.41765	1.47863	1.52904
Gm40977	0	0	0	0	0	0	0.975396	1.31652	1.01979
Gm4107	0	0	0	0	0	0	0.766027	0	0.680378
Gm4129	2.83243	0	4.54948	0	0	0	0	0	0
Gm41409	0	0	0	0	0	0	0.720351	0.768378	0.764014
Gm41492	0.770861	0.921601	1.19915	0	0	0	0	0	0
Gm41654	0	0	0	0	0	0	7.43266	9.07714	7.25123
Gm4202	0.776662	0.593178	0.315836	1.17396	0.794549	0.755507	0.492814	1.85232	0.688404
Gm4204	0.601144	0	0.988261	1.13418	0.99494	1.18662	0.53383	1.6576	0.725547
Gm42067	0	0	0	0	0	0	0	0.751815	0.515276
Gm42397	0	0	0	0	0	0	1.24556	0.943629	0.958634
Gm42437	1.8044	1.17523	0	1.60751	1.63453	1.92712	0	0	0
Gm42477	0	0	0	0	0	0	2.4963	0	2.7577
Gm42546	0	0	0	0	0	0	1.10022	1.27872	1.01359
Gm42560	0.639569	0	0.82134	0	0	0	0	0	0
Gm42611	0	0	0	0	0	0	15.9852	0	17.3411
Gm42650	2.08242	2.35131	1.40782	2.50017	2.94418	3.12119	0	0	0
Gm42653	0	0	0	0	0	0	1.28277	3.22176	0
Gm42743	0	0.302532	0.247378	0	0	0	0	0	0
Gm42794	2.41693	3.45096	2.33149	0.810095	0.861642	1.06514	0	0	0
Gm42817	1.00412	1.53684	0	0.792509	0.516327	0.429673	0.639917	0.929075	0
Gm42846	0	0	0	0	0	0	3.89745	0	4.28619
Gm42945	1.34947	1.54552	0.947437	1.52962	1.09866	1.00072	0	0	0
Gm42980	0.387063	0.627682	0	0	0	0	0	0	0
Gm43025	0	0	0	0	0	0	1.77613	3.17837	1.78764
Gm43041	0	0	0	0	0	0	3.48743	11.7197	3.84192
Gm43049	0	0	0	0	2.68084	2.8664	1.09348	1.18889	1.12285
Gm43129	0	0	0	0	0	0	1.29319	1.91513	0
Gm43263	0	0	0	2.28959	1.773	2.04096	0	0	0
Gm43303	0.534159	0.511148	0.577385	0	0	0	0	0	0
Gm4332	0	0	0	0	0	0	0.706498	5.41199	1.23396
Gm43348	1.05576	0.759356	0.986512	1.19465	0.977104	0.8212	0	0	0
Gm43574	0.531696	0	1.053	0	1.13268	0.746039	0	0	0
Gm43617	0	0	0	0	0	0	1.96291	0	3.12787
Gm43646	13.822	7.04324	11.5076	0	0	0	0	0	0
Gm43655	0	0	0	0	0	0	3.31744	5.06872	4.5759
Gm4366	6.83772	5.51102	8.22271	0	0	0	0	0	0
Gm43678	0	0	0	0	0	0	2.44544	6.31328	1.52136
Gm43915	0.639127	1.04361	0.640735	0	0	0	0	0	0
Gm43950	0	0	0	0.670958	0.578604	0	0	0	0
Gm4409	1.35107	1.87874	0	0	0	0	0	0	0
Gm44134	0.809576	0	0.966048	0	0	0	1.20457	1.30099	1.59714
Gm44172	0	0	0	0	0	0	0.896854	0.928855	0.88431
Gm44264	1.41144	0	2.05079	0	0	0	0	0	0
Gm44574	4.13792	2.89813	4.67816	0	0	0	0	0	0
Gm4459	1.09051	0	1.32601	1.53788	1.34922	1.74393	0.790188	2.04892	0.895984
Gm44593	0	0	0	0	0	0	0.484606	0.411946	0.70708
Gm44618	1.32339	1.20423	1.32407	0	0	0	0	0	0
Gm44660	0	0	0	2.30485	2.48111	0	1.64725	7.44542	2.11234
Gm44662	1.34814	2.025	0	0	0	0	0	0	0
Gm44689	0	0	0	0	0	0	3.81383	9.80577	4.15049
Gm44693	0	0	0	0	0	0	3.97965	4.24618	5.31829
Gm44733	0	0	0	0	0	0	1.83677	1.92554	1.71761
Gm44736	0	0	0	0	0	0	2.32726	3.06234	2.75531
Gm44739	0	0	0	0	0	0	0.877385	3.63148	1.16017
Gm44748	0	0	0	0	0	0	2.03366	0	2.61101
Gm44771	1.6411	0	2.57523	0	0	0	0	0	0
Gm44796	0.919253	1.69257	0.499143	0	0	0	0	0	0
Gm44987	0	0	0	0	0	0	1.26761	1.88079	1.10284
Gm44995	0	1.51601	1.12111	0	0	0	0	0	0
Gm44996	0	0	0	0	0	0	2.21109	2.74182	2.61099
Gm45083	0	0	0	0	0	0	1.03993	1.956	1.23341
Gm45141	3.80108	3.62578	4.0429	0	0	0	0	0	0
Gm4526	0	0	0	0	0	0	0.712832	0.57821	0.698019
Gm45271	0.86318	0	0.965242	0	0	0	0	0	0
Gm45272	1.07625	0.387661	1.28822	1.12515	0.935234	0.791678	1.22815	0	1.78372
Gm45303	0	0	0	5.70064	5.73718	0	0	0	0
Gm45304	0.518718	0	0.835783	0.723741	0.675157	0.52911	1.01225	1.30214	1.05696
Gm45350	1.66237	1.95116	1.35011	0	0	0	0	0	0
Gm4540	4.22725	0	5.96148	0	3.7199	4.86678	2.37464	9.91523	3.26926
Gm4541	0	0	0	14.4433	10.8802	11.2695	0	0	0
Gm45410	0.5031	0.76683	0.654517	0	0	0	0	0	0
Gm45469	0	0	0	0	0	0	0	2.82842	2.19379
Gm45490	0.906304	0	1.24978	1.63718	1.46557	1.40541	0	0	0
Gm45494	1.98695	2.02446	0	0	0	0	0	0	0
Gm45507	0	0	0	0	0	0	0.469161	0	0.746131
Gm45551	0	0	0	0	0	0	1.01124	1.72293	1.4167
Gm45553	1.22694	0.936797	1.62888	0	0	0	0	0	0
Gm45564	0	0	0	0	0	0	0	1.5055	0.869819
Gm4557	0	0	0	0	0	0	0.664599	0	0.525081
Gm45587	1.21689	0.577925	1.51345	0.892833	0.841171	0.660205	0	0	0
Gm45593	0	0	0	0	0	0	1.65304	0	1.89526
Gm45659	0	0	0	1.24897	1.30201	0.931933	1.8725	2.3788	2.26414
Gm45669	0	0	0	0	0	0	1.11644	2.76493	1.16648
Gm45752	0.740234	1.0071	0.560507	0.555336	0.499627	0	0	0	0
Gm45864	0	0	0	0	0	0	1.02978	1.7382	0.929169
Gm45895	0	0	0	0	1.16201	0.802574	0.841302	0	1.29082
Gm45904	0	0	0	0	0	0	1.44123	1.51534	0
Gm46392	0	0	0	0	0	0	1.07608	2.11105	1.22706
Gm46426	1.8018	0	2.76853	0	0	0	0	0	0
Gm46498	0	0	0	0	0	0	0.939968	1.4421	1.06936
Gm47027	0	0	0	0	0	0	1.19989	1.63952	1.36491
Gm47030	0.995741	0	1.75454	0	0	0	0	1.89775	1.40655
Gm47066	0.340625	0.532619	0	0	0	0	0	0	0
Gm47136	0	0	0	0	0	0	0.928169	1.56502	1.2295
Gm47161	3.8214	4.2158	0	0	0	0	0	0	0
Gm47224	0	0	0	0	0	0	5.02412	5.30812	4.37411
Gm47272	0	0.566127	0.72928	0	0	0	0	0	0
Gm47283	0.875874	0.517134	0.714086	0.669921	0	1.26304	0	0	0
Gm47381	0	0	0	0	0	0	1.36307	1.88463	1.34625
Gm4739	3.51004	2.5307	2.65503	2.81071	2.19765	2.48077	0.761839	3.47038	1.12406
Gm47404	0	0	0	0	1.39425	1.16525	0	0	0
Gm47405	0	0	0	0	0	0	2.33701	0	2.39827
Gm47432	2.98173	2.69868	2.41592	0.686668	0.518106	0.402856	0.880275	1.20128	0
Gm47448	1.33098	1.7215	0.965639	0	0	0	0	0	0
Gm47456	0	0	0	1.79872	1.61716	0	0	0	0
Gm47510	0	0	0	0	0	0	1.6989	3.86021	1.25204
Gm47512	11.882	19.6628	25.9349	0	0	0	0	0	0
Gm47639	0	0	0	0	0	0	0	1.81594	0.483792
Gm47691	2.04448	0	2.0553	0	0	0	0	0	0
Gm47738	0	0	0	0	2.09013	1.2405	0.859192	0.886673	0.852887
Gm47819	1.03651	0	1.59734	0	0	0	0	0	0
Gm47847	0	0	0	1.34175	1.15879	0.800259	0	0	0
Gm47872	0	0	0	0.675326	0.768158	0	0	0	0
Gm47877	0.587493	0.636708	0	0	0	0	0	0	0
Gm47913	0	0	0	1.52277	1.84942	1.45533	0	0	0
Gm47914	1.02697	0	1.59025	1.48986	1.75551	0.916116	3.07715	0	2.97199
Gm47979	0	0	0	0	0	0	1.10046	0	1.10288
Gm47997	0	0	0	0	0	0	0	1.37004	1.20568
Gm48045	2.46819	0.823093	2.61851	0	0	0	0	0	0
Gm48050	0	0	0	0.709345	0.610684	0.616996	0	0	0
Gm48073	0.944818	0.745518	1.26326	0	0	0	0	0	0
Gm48106	0	0	0	0	0	0	0.626154	0.698534	0.639953
Gm48133	1.75351	0	2.00988	0	0	0	0	0	0
Gm48136	0	0	0	0	0	0	0	4.36558	2.30047
Gm48155	0	0	0	0	0	0	1.21647	1.28406	1.13183
Gm48170	0	0	0	0	0	0	1.60273	1.34786	0.767726
Gm48187	0	0	0	0	0	0	1.01895	1.27067	0.806029
Gm48228	0	0	0	0	0	0	0.480603	0.440975	0.580082
Gm48271	0	0	0	5.37064	4.52378	4.60979	0	0	0
Gm48306	0	0	0	0	0	0	1.1288	2.78524	1.39529
Gm48374	2.99811	0	3.24063	0	0	0	0	0	0
Gm48383	0	0	0	0	0	0	2.27219	2.82232	2.64731
Gm48399	0	0	0	0	0	0	4.60017	5.1699	4.66575
Gm48419	0	0	0	0	0	0	0.669158	0.375972	0.527393
Gm48423	0	0	0	0	0	0	0.669158	0.375972	0.527393
Gm48436	0	0	0	0	0	0	0.620344	1.16663	0.57626
Gm48492	0	0	0	0	0	0	0.717107	2.95479	0.444505
Gm4850	0	0	0	0	0	0	0.860443	1.31223	1.02259
Gm48578	0	0	0	0	2.14374	2.35954	2.79835	1.60884	3.2417
Gm48584	1.98684	0	3.24785	1.91889	1.43951	1.65246	1.86595	6.24655	2.27841
Gm48648	0.356798	0.402112	0	0	0	0	0	0	0
Gm48729	0	0	0	0	0	0	2.46577	2.5796	2.11066
Gm48746	3.06795	3.25374	1.96062	0	0	0	0	0	0
Gm48762	0	0	0	0	0	0	1.04701	0	0.963948
Gm48775	0	0	0	0	0	0	0.614156	0	1.23063
Gm48778	0	0	0	0	0	0	1.58522	2.23638	2.00203
Gm48799	0	0	0	1.44607	1.10275	0	0	0	0
Gm48829	0	0	0	2.34366	1.73933	2.20681	0	0.946639	0.34601
Gm48877	1.58738	1.35811	1.46377	1.11705	0.825215	1.72418	0	0	0
Gm48892	0	0	0	2.3252	1.75177	2.996	0	0	0
Gm48893	1.47812	1.52658	1.69855	1.98104	1.66246	1.06441	0	0	0
Gm48969	2.14572	3.82674	1.93329	1.10058	0.902923	0	0	0	0
Gm49064	0	0	0	0	0	0	0.470995	0	0.376402
Gm49087	0	0	0	0	0	0	2.40483	0	2.94847
Gm49162	0	0	0	0	0	0	1.84903	0	2.51017
Gm49164	0.648988	0.427528	0	0	0	0	0.606059	4.34082	0.646861
Gm49187	0	0	0	0	0	0	0.76282	1.22606	0.72685
Gm49224	2.28466	3.00782	0	0	0	0	0	0	0
Gm49231	1.57967	2.20966	1.33793	0	0	0	0	0	0
Gm49236	0	0	0	0	0	0	0.947711	0	0.909701
Gm49266	0	0	0	0	0	0	4.67185	0	3.45071
Gm49271	0	0	0	0	1.39332	1.11372	0	0	0
Gm49292	0.603379	0.475378	0.727981	0.733996	0.755916	0	0.940415	1.08183	1.12992
Gm49312	0	0	0	0	0	0	2.36395	3.15619	0
Gm49367	2.4633	2.08351	0	0	0	0	0	1.85497	0.795543
Gm49420	0.576118	0.874605	0	1.50675	1.02796	0	0	0	0
Gm49444	0	0	0	0	0	0	2.16211	2.64075	0
Gm49454	0	0	0	0	0	0	1.60916	2.95329	2.34061
Gm49455	0	0	0	0	0	0	1.20248	1.30373	1.09569
Gm49457	0.996505	1.0299	0.879566	0.822272	0.759463	0.619538	0	0	0
Gm49493	4.8286	5.45428	8.48146	0	0	0	0	0	0
Gm49500	2.51935	0	3.60844	0	0	0	0	0	0
Gm49504	0	0	0	0	0	0	0	3.52635	2.72319
Gm49521	2.37578	1.63103	3.63374	0	0	0	0	0	0
Gm49575	0	0	0	0	0	0	0	0.901748	0.938655
Gm49587	1.20561	0.725033	0.788464	0	0	0	0	0	0
Gm49591	1.32608	1.20966	0.95149	1.29295	0.895926	0.84073	1.13748	0	1.06165
Gm49691	0	0	0	0	0	0	1.37371	1.48133	1.17784
Gm49698	0	0	0	0	0	0	1.28294	1.36451	1.23064
Gm49729	0	0	0	0	0	0	0.675837	1.13126	0.649017
Gm49742	0	0	0	0	0	0	1.07468	1.35612	1.16452
Gm49755	0	0	0	0.64743	0.593363	0	0	0	0
Gm49793	0	0	0	0	0	0	0.934766	0.788076	0.912689
Gm49797	1.36971	0	1.2102	0	0	0	0	0	0
Gm49883	0	0	0	0	0	0	2.38814	0	2.97757
Gm49920	0	0	0	0	0.972895	1.49337	0	0	0
Gm49944	0.853926	1.23748	0.4192	0	0	0	0	0	0
Gm49953	0	0	0	0	0	0	0	1.3008	1.26378
Gm49987	0	0	0	0	0	0	0.450427	0.503442	0.454976
Gm50039	8.8088	11.4742	7.97007	2.38088	2.65797	0	0	0	0
Gm50056	1.39162	2.01007	1.20373	0	0	0	0	0	0
Gm50087	1.87547	1.20631	0	0	0	0	0	0	0
Gm50196	2.66381	2.92038	2.21945	0	0	0	0	0	0
Gm50206	0	0	0	0	1.83742	1.9864	0	0	0
Gm50214	0	0	0	0	0	0	1.13569	0.897739	1.18392
Gm50216	0	0	0	1.61436	2.60546	2.14358	0	0	0
Gm50230	0	0	0	0	0	0	1.18637	1.38803	0
Gm50264	0.633847	0.619938	0.714143	0.825879	0.561379	0	0	0	0
Gm50323	0.787372	1.31507	0	0	0	0	0	0	0
Gm50332	0	0	0	0	0	0	2.89358	3.42243	2.26794
Gm50340	0	0	0	0	0	0	0.946971	1.07192	0.957212
Gm50358	0	0	0	4.15847	3.92677	3.54204	0	0	0
Gm50378	1.6746	1.87901	0	0	0	0	0	0	0
Gm50489	0	0	0	0	0	0	1.38132	1.74265	1.29761
Gm5049	6.63457	3.60955	0	0	0	0	0	0	0
Gm50492	0	0	0	0	0	0	0.770359	0	0.972795
Gm5083	2.1623	2.56015	1.7997	1.29684	1.35514	0.994693	1.46936	2.48881	1.26931
Gm5089	0	0	0	0	0	0	0.869377	1.62753	1.07886
Gm5095	1.33876	1.56709	1.24897	1.82498	1.31238	1.12781	2.21466	2.2821	2.51245
Gm5106	8.00398	0	9.75589	0	0	0	0	0	0
Gm5117	0	0	0	0	0	0	0.464153	1.18605	0.643883
Gm5165	0.707648	0	0.995059	0	0	0	0	0	0
Gm5373	0	0	0	0	0	0	0.948134	1.35503	1.12322
Gm5380	0	0	0	0	0	0	0.898525	1.2761	0.812647
Gm5434	0.498728	0.330957	0.535571	0.751181	0.621505	0.470442	0.403866	0.852248	0.581614
Gm5541	0	0	0	0	0	0	0.727161	0.697438	0.734765
Gm5570	0	0	0	0	0	0	1.99444	3.05107	2.29037
Gm5590	0	0	0	0	0	0	0.514345	1.69537	0.751546
Gm5612	0	0	0	0	0	0	0.59571	0.68118	0.498582
Gm5641	0	0	0	0	0	0	0.699636	0.806939	0.995715
Gm5650	0	0	0	0	0	0	0.858455	0.818384	0
Gm5763	0.670787	0.712448	0.960503	0	0	0	0	0	0
Gm5809	4.03625	3.68187	2.88299	0	0	0	0	0	0
Gm5815	1.17342	0	1.1834	1.66514	1.38643	2.4019	1.54379	1.64749	0.88782
Gm5831	9.73037	0	8.64359	3.03154	0	1.94771	1.36588	3.64848	0
Gm5844	0.845656	0.366369	0.917354	1.09848	0	2.26841	0	0	0
Gm5860	0	0	0	0	0	0	0	5.34194	3.10746
Gm5864	0	0	0	0.896435	0.750235	0	0	0	0
Gm5931	0.573082	0.376206	0.647484	1.27692	0.887828	1.11247	0	0	0
Gm6018	0.801221	1.15812	0.695197	0	0	0	0	0	0
Gm6039	0	0	0	5.1318	4.65113	2.80137	1.00544	3.22953	1.26173
Gm6061	0	0	0	0	0	0	2.73748	14.682	0
Gm6104	0	0	0	1.86055	1.74844	1.75242	0	2.96147	0.404242
Gm6136	2.04264	1.49387	3.03605	0	0	0	0	0	0
Gm6206	2.11771	2.05274	2.90153	2.31578	2.30307	2.12199	4.56053	2.77986	4.17635
Gm6395	1.40926	0	1.45963	1.40018	0.724933	1.00431	0	4.45794	0.556731
Gm6457	0	0	0	1.32415	0.845242	1.31927	0	0	0
Gm6472	0.910523	0	1.29887	0	0	0	0	0	0
Gm6494	0	0	0	0	0	0	1.40668	3.12346	2.06035
Gm6542	4.46847	0	4.08813	0	0	0	0	0	0
Gm6552	1.42965	1.13025	0	0	0	0	0	0	0
Gm6563	0	0	0	0	0	0	0	2.02557	0.7822
Gm6568	0	0	0	0	0	0	1.28469	4.79944	1.91322
Gm6667	0	0.664493	0.631779	0	0	0	0	0	0
Gm671	0.780131	1.30003	0.751539	0	0	0	0	0	0
Gm6771	0	0	0	0	0	0	1.52316	0.682948	1.20855
Gm6838	0	0	0	0	0	0	1.18045	0	1.41603
Gm6851	0	0	0	0	0	0	1.82066	2.13646	1.58841
Gm6863	1.01741	0.806323	0.876982	1.28067	1.01221	0.864658	0.593862	1.00439	0.72526
Gm6943	1.73441	1.98336	1.55816	0	0	0	0	0	0
Gm6969	1.33711	0.773608	1.11561	0	0	0	0	0	0
Gm7151	0	0	0	0	0	0	0.794064	0	0.862637
Gm7240	1.42072	1.8315	2.34069	0	0	0	0.871826	1.93016	0.928265
Gm7335	1.33457	0	2.31088	0	0	0	0	0	0
Gm7437	0.443647	0.546737	0	0	0	0	0	0	0
Gm7488	0	0	0	0	0	0	0.748158	1.07638	0.963757
Gm7536	0	0	0	0	0	0	0.699057	2.21312	1.06057
Gm7575	1.21664	0	1.26338	0	0	0	0	0	0
Gm7623	0	0	0	0	0	0	1.8716	5.01562	0
Gm7644	0.813681	1.55903	0.627913	0.988147	0.90826	0	0	0	0
Gm7706	0.599816	0.711027	0	0	0	0	0	0	0
Gm7887	0	0	0	1.30476	0	1.15057	0	0	0
Gm7993	0	0	0	0	0	0	1.72606	1.73356	1.52353
Gm8016	0	0	0	0	0	0	0.796264	1.15168	0.633356
Gm8038	0	0	0	0	0	0	1.83157	5.75244	2.87577
Gm8116	0	0	0	0	0	0	2.70816	2.8539	2.50779
Gm8121	1.15962	0	1.60768	1.80996	1.7112	2.93773	0.945486	4.01376	1.07619
Gm8177	7.22471	0	6.45441	0	0	0	1.57364	10.1617	0
Gm8186	1.61965	0.924296	2.05614	3.70866	2.4161	5.25767	0.669657	2.30281	0
Gm8203	0.666106	0	0.801324	0	0	0	0	0	0
Gm839	0	0	0	0.433832	0.389437	0	0	0	0
Gm8430	0	0	0	0	0	0	0.998188	2.12111	1.35133
Gm8579	0	0	0	1.38528	1.24952	0	0	0	0
Gm8600	0	0	0	0	0	0	0	1.13024	1.18246
Gm8670	0	0	0	2.17763	0	2.08746	0	0	0
Gm8708	0	0	0	0	0	0	1.624	2.21956	0.812723
Gm8817	0	0	0	1.02084	1.13899	0	0	0	0
Gm8862	0	0	0	0	0	0	1.54574	2.9591	0
Gm8953	0	0	0	0	0	0	2.12759	5.6601	2.37923
Gm9043	0	0	0	0	0	0	2.15499	4.28773	2.34592
Gm9085	4.53646	3.80812	3.65874	0	0	0	0	0	0
Gm9141	0	0	0	0	0	0	0.862041	1.51712	0
Gm9286	0	0	0	0	0	0	2.23241	0	2.38125
Gm9385	0	0	0	0	0	0	0	4.01099	0.706503
Gm9403	0	0	0	0	0	0	0.95005	0	0.868842
Gm9458	0	0	0	0	0	0	0.667849	0	0.779602
Gm9493	0	0	0	0	0	0	0	7.70992	0.622749
Gm9519	0	0	0	1.52601	1.66184	1.11946	0.974218	1.42429	1.03495
Gm9531	0	0	0	0	0	0	0.460232	2.89025	0.94625
Gm9586	0	0	0	0	0	0	0.908151	0	1.37305
Gm9621	0	0	0	0	0	0	2.49017	0	2.05095
Gm9754	0.714893	1.18781	0.652287	0	1.18378	1.09646	0	0	0
Gm9761	0	0	0	0	0	0	0.879528	2.45013	0
Gm9762	0	0	0	0	0	0	0.571653	0.672687	0.808517
Gm9768	0	0	0	0	0	0	0.737817	1.48213	0.632083
Gm9788	5.26961	5.44938	4.3881	2.14348	1.40188	1.54122	0.588084	1.09809	0.62146
Gm9794	0	0	0	0	0	0	0.517252	1.58114	0.633479
Gm9797	0	0	0	1.09218	0	1.31346	0	0	0
Gm9806	1.39982	0	1.79686	0	1.04841	4.16348	0	0	0
Gm9830	0	0	0	0.781879	0	0.718415	0.627115	1.0531	0.437042
Gm9866	0.667504	0.830791	0.550469	0	0	0	0	0	0
Gm9892	0.740537	0	1.31354	0	0	0	0	0	0
Gm9895	0	0	0	0	0	0	0.787091	1.3872	0.922419
Gm9929	0	0	0	0	0	0	2.0056	5.02644	2.28765
Grip1os3	0	0.353626	0.403552	0	0	0	0	0	0
Gstp-ps	1.22419	0	1.44864	1.59623	1.16346	1.82562	0	0	0
Gt(ROSA)26Sor	0	0	0	0	0	0	1.56824	1.548	2.156
H3f3aos	0	0	0	0	0	0	1.63885	0	1.51647
H3f3c	1.14517	0	1.33502	1.43196	1.02425	2.46647	0.677816	3.85795	0
Hsp25-ps1	0	0	0	0	0	0	1.0299	0.707938	0.741065
Ighv1-60	0	0	0	0	0	0	2.78976	0	1.70529
Igkv14-118-1	0	0	0	0	0	0	5.36053	0	3.71871
Igkv6-14	0	0	0	0	0	0	2.06002	0	1.75628
Iglc2	1.18366	1.89524	1.09332	1.34333	1.32266	1.1299	0	0	0
Iglc3	0.91722	1.38951	0.869032	1.36986	1.29714	1.1723	0	0	0
Kcnq1ot1	0	0	0	0	0	0	1.11166	0	2.07732
Klk1b28-ps	0	0	0	0	0	0	2.52408	6.97021	2.05648
Llph-ps2	1.232	1.01859	0.546012	1.34842	0.908987	0.91032	0.634255	1.92933	0.669805
Lncpint	0	0	0	0	0	0	1.5271	1.27026	2.15349
Malat1	0.932154	0.716714	1.3408	0	0.912601	0.747735	1.44499	2.25925	2.20028
Mir22hg	0.513177	0.920983	0.533783	0	0	0	0	0	0
Mir6236	3.77964	0	2.50099	0	0	0	1.64169	2.88968	0
Mpc1-ps	0.779234	0	0.736102	1.53772	0	1.65207	0.552286	2.78436	0.510733
Mrpl48-ps	0	0	0	0.839638	0	0.70425	0	0	0
mt-Rnr1	3.83943	2.00445	5.12433	2.28561	3.68466	3.70087	2.82518	3.85517	3.37508
mt-Rnr2	2.79291	1.81236	4.56265	1.78218	3.26411	3.41909	2.59259	5.82609	3.35892
mt-Tp	0	0	0	0	0	0	1.67376	0	1.75477
Ndufab1-ps	0.703598	0	1.14611	0	0	0	0	0	0
Nlrp5-ps	0	0	0	0	0	0	0.669118	0.862708	0.882699
Nsa2-ps1	2.61361	3.36622	4.39681	0	0	0	0	0	0
Obox3-ps5	0	0	0	0	0	0	0	0.507375	0.374495
Obox3-ps6	0	0	0	0	0	0	0.561418	0.653718	0.634421
Oip5os1	1.16586	0	1.09421	0	0	0	0	0	0
Olfr505-ps1	0	0	0	0	0.648676	1.64024	0	0	0
Otx2os1	0	0	0	0	0	0	1.27148	1.70784	1.58934
Pdcd5-ps	1.48198	1.7269	1.76032	1.29115	1.34841	2.20793	0	0	0
Pgk1-rs7	0	0	0	0	16.6951	20.2873	0	0	0
Platr14	0.678812	0.569369	0.917509	0.571741	0.551353	0	0.591696	0.600897	0.832601
Platr16	0	0	0	0	0	0	2.82847	2.67192	2.59911
Platr22	0	0	0	0	0	0	0.445008	0	0.601982
Platr23	0	0	0	0	0	0	3.87791	3.16156	3.79998
Ppp1ccb	1.65944	1.3356	1.35225	1.07628	1.08037	0	1.58075	1.68214	1.78062
Ppp1r2-ps7	0	0	0	0	0	0	1.11742	3.11833	1.67319
Ptges3-ps	0.470554	0	1.04026	0	0.647597	0.708546	0	1.81496	0.58116
Pvt1	0.479989	0.342694	0.53589	0	0	0	0	0.679669	0.636772
Rnls	0	0	0	0.706711	0.571487	0.828943	0	0	0
Rpl10a-ps1	0	0	0	0	0	0	0.496076	1.80644	0.720534
Rpl14-ps1	2.41153	1.86997	1.2431	2.17619	1.34249	1.43869	0.662395	2.08569	1.1113
Rpl17-ps10	2.74741	1.77481	2.72125	1.23866	1.25985	1.13355	0	1.64027	0.624043
Rpl17-ps3	2.50469	2.38072	2.44009	1.48756	1.36502	1.50688	1.18368	1.19551	1.4155
Rpl17-ps8	4.21153	3.09113	2.58019	0	0	0	0	0	0
Rpl19-ps11	0.90286	0	0.895945	0	0	0	0	0	0
Rpl23a-ps3	0	0	0	0	0	0	0.967519	1.44939	1.09104
Rpl27-ps3	0	0	0	0	0	0	0.469708	1.51988	0.537588
Rpl28-ps1	0	0	0	1.20232	0	1.41084	0	0	0
Rpl31-ps8	0	0	0	0	0	0	0.77043	1.75501	0.590962
Rpl36a-ps2	0	0	0	0	0	0	0.770521	2.53384	0
Rpl37rt	1.02578	0.555336	1.08506	0.86891	0.684058	1.66899	0	0	0
Rpl6l	1.74064	1.55868	1.88222	0	0	0	0	3.04312	0.791778
Rpl9-ps4	0	0	0	0	0	0	0.654552	2.05086	1.0447
Rps12-ps3	0	0	0	3.73733	3.51903	3.04163	0.676457	0	0.733106
Rps13-ps2	0	0	0	1.43014	1.97439	0	1.75627	2.45745	2.42226
Rps16-ps2	0	0	0	0.920798	0	1.05863	0	0.840578	0.342442
Rps23-ps1	0	0	0	0	0	0	0	2.1263	0.709659
Rps27a-ps2	0	0	0	0	0	0	0.963513	2.0419	1.11268
Rps3a2	1.80246	0	1.41556	2.55548	0	1.74611	0.469995	2.75172	0.686865
Rps4l	0	0	0	0	0	0	0.337694	0.482684	0
Rps6-ps4	1.32087	0.934174	0.810732	1.09255	0.86648	0.932057	0.563835	1.08192	0.779354
Rps8-ps1	0	0	0	0	0	0	0	4.91946	2.22651
Rps8-ps2	1.44076	0	1.5703	0	0	0	0	0	0
Rtraf-ps	0.971324	0.666044	1.37673	1.86806	1.27807	2.06556	0	0	0
Sms-ps	0.310607	0	0.274899	0.724049	0.671979	0	0.48897	0.801009	0.531276
Snhg1	0	0	0	0	0	0	1.18486	1.93001	1.46616
Snhg12	0	0	0	0	0	0	1.1726	0	1.13514
Snhg14	0	0	0	0	0	0	1.96112	1.71183	1.96856
Snhg18	0.619216	0.585624	0	0.919343	0.799992	0	0.841765	0	0.946129
Snhg3	0	0	0	0	0	0	0.930413	0	1.11915
Snrpert	2.22067	0	2.03387	0	0	0	0	0	0
Sp3os	1.32489	0.765371	0.860707	0	0	0	0	0	0
Speer4cos	0	0	0	0	0	0	0.905936	1.88396	1.16624
Speer5-ps1	2.96842	1.78184	3.82311	2.58667	2.37579	2.27027	0	0	0
Speer9-ps1	5.68529	7.64441	0	0	0	0	0	0	0
Sycp1-ps1	0	0	0	0	0	0	0	3.92823	1.8393
Tbx3os1	1.04582	1.22367	1.0383	1.04756	0.970137	0.64018	0	0	0
Tcea1-ps1	1.52684	0	2.26288	1.33338	0.901253	1.4757	0.86101	3.7661	1.17474
Tmed10-ps	1.12452	0	1.00086	0	0	0	0	0	0
Tmem181b-ps	0.948647	1.73126	0.578663	0.865239	0.631917	0	0	0	0
Tmem181c-ps	1.33418	0	1.03495	0	0	0	0	0	0
Tpt1-ps3	0.936224	0.629031	0.849131	1.6263	1.40074	1.2999	0.999841	2.37704	1.44297
Trav13-5	0	1.35327	0.870184	0	0	0	0	0	0
Trmt112-ps2	0.512424	0	0.561861	0	0	0	0	0	0
Tsg101-ps	1.34494	1.56161	0.962523	0	0	0	0	0	0
Ube2n-ps1	0	0	0	0.897083	0.718525	0.539178	0.772698	1.48082	0.960742
Uchl1os	0.872777	0.65093	0.826517	0	0	0	0	0	0
Vdac3-ps1	0.627471	0.410864	0.417081	0.887496	0.568656	0.780082	0	0	0
Vmn2r-ps61	0	0	0	0	0	0	3.45634	0	3.0233
Vmn2r-ps96	0	0	0	0	0	0	0	1.91628	1.74409
Xist	0	0	0	0	0	0	0.664522	1.47769	0.731396
Ywhaq-ps3	0.834089	0	2.82828	0.864563	0	1.54235	0	0	0
Zfas1	0	0	0	0	0	0	0.744188	1.10048	1.30154
Zfp353-ps	0	0	0	0.792315	0.817823	0	0.529738	0.697394	0.782978

## Sheet: protein(raw)
	MII_1	MII_2	L1C_1	L1C_2	L2C_1	L2C_2
Aaas	1149.72814941406	1265.87268066406	1336.44714355468	1146.39428710937	1016.32611083984	978.361999511718
Aacs	87.6448974609375	121.752876281738	0	0	264.642547607421	159.709213256835
Aagab	17.9839839935302	70.4352340698242	45.423282623291	45.0396499633789	46.9110031127929	0
Aak1	718.975646972656	718.528259277343	962.477478027343	767.853881835937	903.036254882812	1023.28021240234
Aamdc	153.572845458984	205.911926269531	176.988189697265	187.424865722656	218.454498291015	0
Aars1	1314.27551269531	1166.56469726562	1159.06713867187	1195.53247070312	1275.08923339843	1301.91394042968
Aars2	662.075439453125	694.69873046875	736.640563964843	799.93408203125	677.89013671875	677.173522949218
Aarsd1	192.137054443359	168.72004699707	162.76577758789	194.759704589843	152.37939453125	78.7456817626953
Aass	19638.138671875	18434.44921875	18389.193359375	18176.162109375	22370.71875	19322.12109375
Aatf	29.8545818328857	271.356384277343	0	102.338958740234	192.761413574218	47.4709854125976
Abat	98.7505416870117	105.71630859375	131.051635742187	114.499534606933	115.223236083984	125.1148147583
Abcb1b	317.401275634765	337.648498535156	225.052444458007	330.08706665039	327.739196777343	324.012969970703
Abcb6	340.494018554687	349.484619140625	270.288848876953	316.523834228515	314.146942138671	411.4404296875
Abcb7	772.956481933593	871.430725097656	949.246826171875	836.462890625	893.364074707031	1023.43768310546
Abcb8	374.765686035156	335.474609375	400.231903076171	300.681396484375	405.458892822265	380.565826416015
Abcb9	474.079193115234	400.462158203125	441.536224365234	388.832885742187	448.37661743164	370.056182861328
Abcc1	469.467254638671	565.114440917968	491.190277099609	530.217956542968	490.146362304687	522.625061035156
Abcd1	26.7513217926025	22.9807205200195	21.8939418792724	27.3486728668212	0	0
Abcd3	762.984924316406	802.116333007812	708.931518554687	840.614440917968	871.474670410156	786.687622070312
Abce1	914.860473632812	959.843200683593	877.035339355468	771.351135253906	815.124816894531	934.475524902343
Abcf1	403.893402099609	497.386322021484	476.639465332031	512.285705566406	495.002288818359	485.863494873046
Abcf2	305.587188720703	319.663696289062	283.044281005859	265.428253173828	450.155303955078	467.129913330078
Abcf3	1204.46643066406	1100.44653320312	1193.30810546875	1166.36157226562	1138.29064941406	1177.1513671875
Abcg4	98.6912765502929	146.131958007812	166.492813110351	111.620727539062	162.354293823242	108.560028076171
Abhd10	593.821716308593	597.164184570312	564.0224609375	603.824523925781	658.497863769531	625.733703613281
Abhd11	300.17041015625	283.173065185546	339.221405029296	334.111755371093	395.2607421875	386.314636230468
Abhd12	3307.2578125	3691.392578125	3169.03588867187	3157.2265625	2576.90869140625	2631.7509765625
Abhd13	0	514.065979003906	646.6298828125	1602.51220703125	571.924926757812	436.366546630859
Abhd16a	2100.74462890625	2165.93286132812	1501.29443359375	1710.34936523437	1637.07641601562	1627.06042480468
Abhd17b	40.0730094909668	36.8520927429199	0	0	0	0
Abhd4	744.295837402343	775.643676757812	589.461975097656	622.667053222656	441.699066162109	484.80972290039
Abhd5	133.365417480468	140.237808227539	158.788391113281	146.603378295898	116.797019958496	112.208343505859
Abhd6	237.85205078125	230.712005615234	255.611618041992	195.876525878906	117.275932312011	189.517807006835
Abi1	1279.00817871093	1087.45544433593	1021.90802001953	1051.38623046875	1134.9052734375	1089.4609375
Abi2	75.8297500610351	77.8080596923828	89.6355743408203	56.6164665222168	69.2415390014648	70.4986038208007
Abl2	199.527313232421	205.852340698242	316.006774902343	316.682312011718	270.751342773437	293.189575195312
Ablim1	0	13.914303779602	39.7459602355957	39.2800598144531	25.4236660003662	64.6255874633789
Ablim2	72.19970703125	55.3177680969238	75.6392135620117	70.1568603515625	81.3794860839843	82.1534118652343
Abr	1058.71228027343	1051.75402832031	1090.72204589843	1110.43151855468	989.871459960937	986.972351074218
Abraxas2	391.359313964843	406.20327758789	503.225830078125	407.679138183593	471.434692382812	393.077178955078
Abt1	632.92529296875	0	0	0	58.0225982666015	168.46304321289
Acaa1a	1029.51770019531	1056.66418457031	1019.77062988281	867.579711914062	1153.93200683593	889.422973632812
Acaa1b	463.226989746093	637.110107421875	469.704620361328	267.248565673828	383.189514160156	401.242736816406
Acaa2	312.556213378906	317.397399902343	334.319946289062	334.060272216796	361.595336914062	375.021820068359
Acaca	179.001419067382	218.930694580078	219.816101074218	185.598693847656	180.344360351562	203.00291442871
Acacb	317.101593017578	264.619110107421	268.871795654296	202.062850952148	183.883392333984	244.921493530273
Acad10	1003.08721923828	1142.138671875	825.708374023437	926.964660644531	979.649841308593	984.077331542968
Acad11	428.49380493164	509.462036132812	660.409545898437	642.603576660156	535.010375976562	569.268920898437
Acad8	131.267883300781	84.6798706054687	0	57.9666671752929	44.9896125793457	44.0322647094726
Acad9	736.779418945312	748.480163574218	606.086547851562	585.312316894531	531.440368652343	466.424499511718
Acadl	165.356491088867	187.76643371582	170.884933471679	134.146850585937	135.14436340332	161.666473388671
Acadm	118.993438720703	68.0886306762695	69.5994338989257	60.7777824401855	68.0099945068359	74.8738174438476
Acads	430.204895019531	427.514739990234	358.137115478515	416.181701660156	411.268402099609	336.099578857421
Acadsb	1539.86767578125	1449.66381835937	1164.45275878906	1238.76123046875	1358.95715332031	1078.34167480468
Acadvl	195.534317016601	234.650512695312	265.466583251953	254.208541870117	195.302154541015	232.964630126953
Acap2	73.0727767944336	143.391693115234	100.718475341796	62.0127067565918	65.9230880737304	108.700386047363
Acat1	20145.052734375	20047.033203125	19954.119140625	18544.208984375	21899.3984375	22179.025390625
Acat2	560.734802246093	453.384216308593	436.731567382812	493.153137207031	540.99072265625	551.357604980468
Acbd3	1101.96667480468	990.820495605468	890.226623535156	911.89501953125	816.899108886718	876.18359375
Acbd5	1896.74780273437	2053.96240234375	1847.25891113281	1833.34729003906	1923.41271972656	2272.69677734375
Acbd6	311.396453857421	276.480987548828	152.307998657226	183.094909667968	178.890396118164	152.083511352539
Accsl	1552.087890625	1450.31604003906	1788.82141113281	1793.44494628906	1473.5947265625	1600.0712890625
Acd	143.112319946289	106.475120544433	107.058456420898	149.156860351562	101.254745483398	101.331649780273
Acin1	191.98664855957	203.877700805664	239.806106567382	197.684432983398	220.504287719726	244.494812011718
Acly	1087.00549316406	982.395263671875	1102.14538574218	1022.94012451171	1303.5341796875	1345.39428710937
Aco1	3166.23217773437	3501.85131835937	3020.4638671875	3051.76635742187	2915.17260742187	2978.322265625
Aco2	2645.37744140625	2288.53564453125	2191.3427734375	2205.32080078125	2551.30688476562	2542.53442382812
Acot1	283.751220703125	309.312683105468	117.513381958007	194.142623901367	223.048278808593	194.280639648437
Acot13	299.729522705078	276.580413818359	324.884490966796	396.897064208984	352.825775146484	393.706726074218
Acot3	533.082153320312	499.628295898437	562.864074707031	442.697143554687	651.683410644531	374.867462158203
Acot7	2011.36071777343	2013.28430175781	2313.94946289062	1943.55383300781	2463.23779296875	2530.21459960937
Acot8	3527.63549804687	3490.18701171875	3713.15209960937	3074.92041015625	3719.48315429687	3654.322265625
Acot9	1087.97338867187	1143.04089355468	937.046142578125	913.756225585937	1001.63568115234	962.670593261718
Acox1	70.3671264648437	51.1219596862793	58.8721923828125	39.6446495056152	62.1666412353515	70.7020568847656
Acox3	6929.0185546875	6694.6357421875	6586.6630859375	6284.50390625	7482.52978515625	7338.83935546875
Acp1	5372.533203125	5073.52587890625	5205.75634765625	4594.80810546875	5108.64111328125	5098.42041015625
Acp5	19.004976272583	4.41968059539794	53.8443222045898	66.7815780639648	0	0
Acp6	174.200729370117	139.383697509765	169.688369750976	122.565589904785	173.535827636718	184.583114624023
Acsf2	450.470733642578	443.446014404296	481.664306640625	436.7236328125	478.906982421875	422.003021240234
Acsf3	8.74074745178222	25.702049255371	0	27.8616523742675	0	43.9464797973632
Acsl1	3300.3173828125	3497.98095703125	3893.01025390625	3849.03686523437	4007.7646484375	4006.96264648437
Acsl3	123.853408813476	129.330932617187	117.352912902832	146.103393554687	146.635314941406	164.335128784179
Acsl4	554.534545898437	538.599731445312	555.654296875	498.538665771484	517.514892578125	592.229614257812
Acss2	106.572723388671	281.306243896484	431.31396484375	479.282348632812	330.653869628906	388.439697265625
Actb	640.107116699218	685.596496582031	139.449554443359	81.0622253417968	123.574928283691	8.67102241516113
Actbl2	21117.638671875	11879.4755859375	18686.970703125	15122.51171875	31839.603515625	14259.689453125
[truncated: 5,242 more rows]

## Sheet: DC_KD1 RNA(counts)
	DC1_1	DC1_2	DC1_3	NC_1	NC_2	NC_3
[truncated: 13,425 more rows]
